# Supplementary material for: Resequencing and characterization of the first Corynebacterium pseudotuberculosis genome isolated from camel
Source: PeerJ. 2024 Jan 30;12:e16513. doi: 10.7717/peerj.16513 (PMC10836205; doi:10.7717/peerj.16513)
Supplement: Supplemental Information 1 [file peerj-12-16513-s001.xlsx]

## Sheet: Table S1
Detail	Strain	Host	Country	Biovar	RefSeq Assembly	Assembly	CheckM2 completeness	CheckM2 contamination	GUNC pass	GTDB-Tk taxonomy
-	17	Sheep	Brazil	Ovis	GCF_009759745.1	GCA_009759745.1	99.97	0.2	True	d__Bacteria;p__Actinomycetota;c__Actinomycetia;o__Mycobacteriales;f__Mycobacteriaceae;g__Corynebacterium;s__Corynebacterium pseudotuberculosis
-	31	Bufalo	Egypt	Equi	GCF_000259155.4	GCA_000259155.4	100	0.18	True	d__Bacteria;p__Actinomycetota;c__Actinomycetia;o__Mycobacteriales;f__Mycobacteriaceae;g__Corynebacterium;s__Corynebacterium pseudotuberculosis
-	32	Bufalo	Egypt	Equi	GCF_001867005.1	GCA_001867005.1	100	0.18	True	d__Bacteria;p__Actinomycetota;c__Actinomycetia;o__Mycobacteriales;f__Mycobacteriaceae;g__Corynebacterium;s__Corynebacterium pseudotuberculosis
-	33	Bufalo	Egypt	Equi	GCF_001867025.1	GCA_001867025.1	99.99	0.18	True	d__Bacteria;p__Actinomycetota;c__Actinomycetia;o__Mycobacteriales;f__Mycobacteriaceae;g__Corynebacterium;s__Corynebacterium pseudotuberculosis
-	34	Bufalo	Egypt	Equi	GCF_001866985.1	GCA_001866985.1	100	0.18	True	d__Bacteria;p__Actinomycetota;c__Actinomycetia;o__Mycobacteriales;f__Mycobacteriaceae;g__Corynebacterium;s__Corynebacterium pseudotuberculosis
-	35	Bufalo	Egypt	Equi	GCF_001867045.1	GCA_001867045.1	100	0.18	True	d__Bacteria;p__Actinomycetota;c__Actinomycetia;o__Mycobacteriales;f__Mycobacteriaceae;g__Corynebacterium;s__Corynebacterium pseudotuberculosis
-	36	Bufalo	Egypt	Equi	GCF_001867065.1	GCA_001867065.1	100	0.18	True	d__Bacteria;p__Actinomycetota;c__Actinomycetia;o__Mycobacteriales;f__Mycobacteriaceae;g__Corynebacterium;s__Corynebacterium pseudotuberculosis
-	38	Bufalo	Egypt	Equi	GCF_001867085.1	GCA_001867085.1	100	0.18	True	d__Bacteria;p__Actinomycetota;c__Actinomycetia;o__Mycobacteriales;f__Mycobacteriaceae;g__Corynebacterium;s__Corynebacterium pseudotuberculosis
-	39	Bufalo	Egypt	Equi	GCF_001867105.1	GCA_001867105.1	100	0.18	True	d__Bacteria;p__Actinomycetota;c__Actinomycetia;o__Mycobacteriales;f__Mycobacteriaceae;g__Corynebacterium;s__Corynebacterium pseudotuberculosis
-	43	Bufalo	Egypt	Equi	GCF_001867125.1	GCA_001867125.1	99.99	0.18	True	d__Bacteria;p__Actinomycetota;c__Actinomycetia;o__Mycobacteriales;f__Mycobacteriaceae;g__Corynebacterium;s__Corynebacterium pseudotuberculosis
-	46	Bufalo	Egypt	Equi	GCF_001867145.1	GCA_001867145.1	99.99	0.18	True	d__Bacteria;p__Actinomycetota;c__Actinomycetia;o__Mycobacteriales;f__Mycobacteriaceae;g__Corynebacterium;s__Corynebacterium pseudotuberculosis
-	48	Bufalo	Egypt	Equi	GCF_001867165.1	GCA_001867165.1	100	0.67	True	d__Bacteria;p__Actinomycetota;c__Actinomycetia;o__Mycobacteriales;f__Mycobacteriaceae;g__Corynebacterium;s__Corynebacterium pseudotuberculosis
-	133	Sheep	Brazil	Ovis	GCF_009789115.1	GCA_009789115.1	99.97	0.2	True	d__Bacteria;p__Actinomycetota;c__Actinomycetia;o__Mycobacteriales;f__Mycobacteriaceae;g__Corynebacterium;s__Corynebacterium pseudotuberculosis
-	206	Sheep	Brazil	Ovis	GCF_009791415.1	GCA_009791415.1	99.97	0.2	True	d__Bacteria;p__Actinomycetota;c__Actinomycetia;o__Mycobacteriales;f__Mycobacteriaceae;g__Corynebacterium;s__Corynebacterium pseudotuberculosis
-	226	Goat	USA	Ovis	GCF_000972805.1	GCA_000972805.1	99.96	0.73	True	d__Bacteria;p__Actinomycetota;c__Actinomycetia;o__Mycobacteriales;f__Mycobacteriaceae;g__Corynebacterium;s__Corynebacterium pseudotuberculosis
-	258	Horse	Belgium	Equi	GCF_000263755.5	GCA_000263755.3	99.99	0.16	True	d__Bacteria;p__Actinomycetota;c__Actinomycetia;o__Mycobacteriales;f__Mycobacteriaceae;g__Corynebacterium;s__Corynebacterium pseudotuberculosis
-	262	Cow	Belgium	Equi	GCF_001047215.2	GCA_001047215.2	99.98	0.17	True	d__Bacteria;p__Actinomycetota;c__Actinomycetia;o__Mycobacteriales;f__Mycobacteriaceae;g__Corynebacterium;s__Corynebacterium pseudotuberculosis
-	267	lhama	USA	Ovis	GCF_000258385.1	GCA_000258385.1	99.97	0.17	True	d__Bacteria;p__Actinomycetota;c__Actinomycetia;o__Mycobacteriales;f__Mycobacteriaceae;g__Corynebacterium;s__Corynebacterium pseudotuberculosis
-	316	Horse	USA	Equi	GCF_000248375.2	GCA_000248375.2	99.99	0.16	True	d__Bacteria;p__Actinomycetota;c__Actinomycetia;o__Mycobacteriales;f__Mycobacteriaceae;g__Corynebacterium;s__Corynebacterium pseudotuberculosis
-	414	Goat	Brazil	Ovis	GCF_009789135.1	GCA_009789135.1	99.97	0.2	True	d__Bacteria;p__Actinomycetota;c__Actinomycetia;o__Mycobacteriales;f__Mycobacteriaceae;g__Corynebacterium;s__Corynebacterium pseudotuberculosis
-	798	Goat	Switzerland	Ovis	GCF_018530965.1	GCA_018530965.1	99.98	0.19	True	d__Bacteria;p__Actinomycetota;c__Actinomycetia;o__Mycobacteriales;f__Mycobacteriaceae;g__Corynebacterium;s__Corynebacterium pseudotuberculosis
Replaced by 1002B	1002	-	-	-	GCF_000144935.2	GCA_000144935.3
-	1197	Goat	Switzerland	Ovis	GCF_018530885.1	GCA_018530885.1	99.98	0.33	True	d__Bacteria;p__Actinomycetota;c__Actinomycetia;o__Mycobacteriales;f__Mycobacteriaceae;g__Corynebacterium;s__Corynebacterium pseudotuberculosis
-	3145	Goat	Switzerland	Ovis	GCF_018530935.1	GCA_018530935.1	99.98	0.2	True	d__Bacteria;p__Actinomycetota;c__Actinomycetia;o__Mycobacteriales;f__Mycobacteriaceae;g__Corynebacterium;s__Corynebacterium pseudotuberculosis
-	4394	Sheep	Switzerland	Ovis	GCF_018530865.1	GCA_018530865.1	99.98	0.2	True	d__Bacteria;p__Actinomycetota;c__Actinomycetia;o__Mycobacteriales;f__Mycobacteriaceae;g__Corynebacterium;s__Corynebacterium pseudotuberculosis
-	4480	Sheep	Switzerland	Ovis	GCF_018530925.1	GCA_018530925.1	99.98	0.2	True	d__Bacteria;p__Actinomycetota;c__Actinomycetia;o__Mycobacteriales;f__Mycobacteriaceae;g__Corynebacterium;s__Corynebacterium pseudotuberculosis
-	4600	Sheep	Switzerland	Ovis	GCF_018530905.1	GCA_018530905.1	99.98	0.2	True	d__Bacteria;p__Actinomycetota;c__Actinomycetia;o__Mycobacteriales;f__Mycobacteriaceae;g__Corynebacterium;s__Corynebacterium pseudotuberculosis
-	29156	Cow	Israel	Ovis	GCF_001026945.2	GCA_001026945.2	99.98	0.19	True	d__Bacteria;p__Actinomycetota;c__Actinomycetia;o__Mycobacteriales;f__Mycobacteriaceae;g__Corynebacterium;s__Corynebacterium pseudotuberculosis
-	48252	Human	Norway	Equi	GCF_000730365.1	GCA_000730365.1	99.96	0.21	True	d__Bacteria;p__Actinomycetota;c__Actinomycetia;o__Mycobacteriales;f__Mycobacteriaceae;g__Corynebacterium;s__Corynebacterium pseudotuberculosis
-	04MAT	-	Brazil	Ovis	GCF_004332375.1	GCA_004332375.1	99.98	0.22	True	d__Bacteria;p__Actinomycetota;c__Actinomycetia;o__Mycobacteriales;f__Mycobacteriaceae;g__Corynebacterium;s__Corynebacterium pseudotuberculosis
-	1/06-A	Horse	USA	Equi	GCF_000233735.1	GCA_000233735.1	99.96	0.37	True	d__Bacteria;p__Actinomycetota;c__Actinomycetia;o__Mycobacteriales;f__Mycobacteriaceae;g__Corynebacterium;s__Corynebacterium pseudotuberculosis
-	1002B	Goat	Brazil	Ovis	GCF_001433475.1	GCA_001433475.1	99.97	0.2	True	d__Bacteria;p__Actinomycetota;c__Actinomycetia;o__Mycobacteriales;f__Mycobacteriaceae;g__Corynebacterium;s__Corynebacterium pseudotuberculosis
-	12C	Sheep	Brazil	Ovis	GCF_001017615.1	GCA_001017615.1	99.97	0.21	True	d__Bacteria;p__Actinomycetota;c__Actinomycetia;o__Mycobacteriales;f__Mycobacteriaceae;g__Corynebacterium;s__Corynebacterium pseudotuberculosis
-	12CS0282	Goat	Germany	Ovis	GCF_018361455.1	GCA_018361455.1	99.98	0.18	True	d__Bacteria;p__Actinomycetota;c__Actinomycetia;o__Mycobacteriales;f__Mycobacteriaceae;g__Corynebacterium;s__Corynebacterium pseudotuberculosis
-	3/99-5	Sheep	Scotland	Ovis	GCF_000241855.1	GCA_000241855.1	99.97	0.2	True	d__Bacteria;p__Actinomycetota;c__Actinomycetia;o__Mycobacteriales;f__Mycobacteriaceae;g__Corynebacterium;s__Corynebacterium pseudotuberculosis
-	38MAT	Horse	Brazil	Equi	GCF_004332355.1	GCA_004332355.1	99.98	0.2	True	d__Bacteria;p__Actinomycetota;c__Actinomycetia;o__Mycobacteriales;f__Mycobacteriaceae;g__Corynebacterium;s__Corynebacterium pseudotuberculosis
-	42/02-A	Goat	Australia	Ovis	GCF_000227175.1	GCA_000227175.1	99.97	0.19	True	d__Bacteria;p__Actinomycetota;c__Actinomycetia;o__Mycobacteriales;f__Mycobacteriaceae;g__Corynebacterium;s__Corynebacterium pseudotuberculosis
-	87MAT	-	Brazil	Ovis	GCF_004193955.1	GCA_004193955.1	99.98	0.22	True	d__Bacteria;p__Actinomycetota;c__Actinomycetia;o__Mycobacteriales;f__Mycobacteriaceae;g__Corynebacterium;s__Corynebacterium pseudotuberculosis
-	99MAT	-	Brazil	Ovis	GCF_004295625.1	GCA_004295625.1	99.98	0.22	True	d__Bacteria;p__Actinomycetota;c__Actinomycetia;o__Mycobacteriales;f__Mycobacteriaceae;g__Corynebacterium;s__Corynebacterium pseudotuberculosis
-	ATCC 19410	Sheep	-	Ovis	GCF_002155265.1	GCA_002155265.1	99.98	0.5	True	d__Bacteria;p__Actinomycetota;c__Actinomycetia;o__Mycobacteriales;f__Mycobacteriaceae;g__Corynebacterium;s__Corynebacterium pseudotuberculosis
-	C231	Sheep	Brazil	Ovis	GCF_000144675.2	GCA_000144675.2	99.99	0.19	True	d__Bacteria;p__Actinomycetota;c__Actinomycetia;o__Mycobacteriales;f__Mycobacteriaceae;g__Corynebacterium;s__Corynebacterium pseudotuberculosis
-	Cap1C	Goat	Brazil	Ovis	GCF_004771435.1	GCA_004771435.1	99.97	0.2	True	d__Bacteria;p__Actinomycetota;c__Actinomycetia;o__Mycobacteriales;f__Mycobacteriaceae;g__Corynebacterium;s__Corynebacterium pseudotuberculosis
-	Cap1R	Goat	Brazil	Ovis	GCF_004323775.1	GCA_004323775.1	99.98	0.2	True	d__Bacteria;p__Actinomycetota;c__Actinomycetia;o__Mycobacteriales;f__Mycobacteriaceae;g__Corynebacterium;s__Corynebacterium pseudotuberculosis
-	Cap1W	Goat	Brazil	Ovis	GCF_003955885.1	GCA_003955885.1	99.98	0.2	True	d__Bacteria;p__Actinomycetota;c__Actinomycetia;o__Mycobacteriales;f__Mycobacteriaceae;g__Corynebacterium;s__Corynebacterium pseudotuberculosis
-	CAP3W	Goat	Brazil	Ovis	GCF_002953275.1	GCA_002953275.1	99.98	0.2	True	d__Bacteria;p__Actinomycetota;c__Actinomycetia;o__Mycobacteriales;f__Mycobacteriaceae;g__Corynebacterium;s__Corynebacterium pseudotuberculosis
-	Cap4W	Goat	Brazil	Ovis	GCF_005341465.1	GCA_005341465.1	99.98	0.2	True	d__Bacteria;p__Actinomycetota;c__Actinomycetia;o__Mycobacteriales;f__Mycobacteriaceae;g__Corynebacterium;s__Corynebacterium pseudotuberculosis
-	Cap5W	Goat	Brazil	Ovis	GCF_005341445.1	GCA_005341445.1	99.98	0.2	True	d__Bacteria;p__Actinomycetota;c__Actinomycetia;o__Mycobacteriales;f__Mycobacteriaceae;g__Corynebacterium;s__Corynebacterium pseudotuberculosis
-	Cap8W	Goat	Brazil	Ovis	GCF_004323755.1	GCA_004323755.1	99.98	0.2	True	d__Bacteria;p__Actinomycetota;c__Actinomycetia;o__Mycobacteriales;f__Mycobacteriaceae;g__Corynebacterium;s__Corynebacterium pseudotuberculosis
-	CAPGE03	Goat	Brazil	Ovis	GCF_006971065.1	GCA_006971065.1	99.98	0.2	True	d__Bacteria;p__Actinomycetota;c__Actinomycetia;o__Mycobacteriales;f__Mycobacteriaceae;g__Corynebacterium;s__Corynebacterium pseudotuberculosis
-	CAPJ4	Goat	Brazil	Ovis	GCF_002953315.1	GCA_002953315.1	99.98	0.2	True	d__Bacteria;p__Actinomycetota;c__Actinomycetia;o__Mycobacteriales;f__Mycobacteriaceae;g__Corynebacterium;s__Corynebacterium pseudotuberculosis
-	CAPMI03	Goat	Brazil	Ovis	GCF_004193675.1	GCA_004193675.1	99.98	0.2	True	d__Bacteria;p__Actinomycetota;c__Actinomycetia;o__Mycobacteriales;f__Mycobacteriaceae;g__Corynebacterium;s__Corynebacterium pseudotuberculosis
-	CAPMI05	Goat	Brazil	Ovis	GCF_004193695.1	GCA_004193695.1	99.98	0.2	True	d__Bacteria;p__Actinomycetota;c__Actinomycetia;o__Mycobacteriales;f__Mycobacteriaceae;g__Corynebacterium;s__Corynebacterium pseudotuberculosis
-	CAPNAT1	Goat	Brazil	Ovis	GCF_004193655.1	GCA_004193655.1	99.98	0.2	True	d__Bacteria;p__Actinomycetota;c__Actinomycetia;o__Mycobacteriales;f__Mycobacteriaceae;g__Corynebacterium;s__Corynebacterium pseudotuberculosis
-	CCUG 27541	Horse	France	Equi	GCF_000729725.1	GCA_000729725.1	99.98	0.16	True	d__Bacteria;p__Actinomycetota;c__Actinomycetia;o__Mycobacteriales;f__Mycobacteriaceae;g__Corynebacterium;s__Corynebacterium pseudotuberculosis
-	CIP 52.97	Horse	Kenya	Equi	GCF_000227605.3	GCA_000227605.3	99.99	0.16	True	d__Bacteria;p__Actinomycetota;c__Actinomycetia;o__Mycobacteriales;f__Mycobacteriaceae;g__Corynebacterium;s__Corynebacterium pseudotuberculosis
-	Cp_Eq_BR01	Horse	Brazil	Equi	GCF_024296985.1	GCA_024296985.1	99.99	0.17	True	d__Bacteria;p__Actinomycetota;c__Actinomycetia;o__Mycobacteriales;f__Mycobacteriaceae;g__Corynebacterium;s__Corynebacterium pseudotuberculosis
Mutant	Cp13	-	-	-	GCF_001682275.1	GCA_001682275.1
-	Cp162	Camel	United Kingdom	Equi	GCF_000265545.3	GCA_000265545.3	99.99	0.23	True	d__Bacteria;p__Actinomycetota;c__Actinomycetia;o__Mycobacteriales;f__Mycobacteriaceae;g__Corynebacterium;s__Corynebacterium pseudotuberculosis
-	CR07	Goat	Brazil	Ovis	GCF_004193635.1	GCA_004193635.1	99.98	0.2	True	d__Bacteria;p__Actinomycetota;c__Actinomycetia;o__Mycobacteriales;f__Mycobacteriaceae;g__Corynebacterium;s__Corynebacterium pseudotuberculosis
-	CS_10	Goat	Norway	Ovis	GCF_000730405.1	GCA_000730405.1	99.97	0.17	True	d__Bacteria;p__Actinomycetota;c__Actinomycetia;o__Mycobacteriales;f__Mycobacteriaceae;g__Corynebacterium;s__Corynebacterium pseudotuberculosis
Same as ATCC19410	DSM 20689	-	-	-	GCF_003634885.1	GCA_003634885.1
-	E13	Goat	Brazil	Ovis	GCF_008461625.1	GCA_008461625.1	99.97	0.2	True	d__Bacteria;p__Actinomycetota;c__Actinomycetia;o__Mycobacteriales;f__Mycobacteriaceae;g__Corynebacterium;s__Corynebacterium pseudotuberculosis
-	E14	Goat	Brazil	Ovis	GCF_008462025.1	GCA_008462025.1	99.97	0.2	True	d__Bacteria;p__Actinomycetota;c__Actinomycetia;o__Mycobacteriales;f__Mycobacteriaceae;g__Corynebacterium;s__Corynebacterium pseudotuberculosis
-	E16	Goat	Brazil	Ovis	GCF_008461845.1	GCA_008461845.1	99.97	0.2	True	d__Bacteria;p__Actinomycetota;c__Actinomycetia;o__Mycobacteriales;f__Mycobacteriaceae;g__Corynebacterium;s__Corynebacterium pseudotuberculosis
-	E19	Horse	Chile	Equi	GCF_001186445.1	GCA_001186445.1	99.99	0.16	True	d__Bacteria;p__Actinomycetota;c__Actinomycetia;o__Mycobacteriales;f__Mycobacteriaceae;g__Corynebacterium;s__Corynebacterium pseudotuberculosis
-	E55	Sheep	Egypt	Ovis	GCF_001653295.1	GCA_001653295.1	99.94	0.2	True	d__Bacteria;p__Actinomycetota;c__Actinomycetia;o__Mycobacteriales;f__Mycobacteriaceae;g__Corynebacterium;s__Corynebacterium pseudotuberculosis
-	E56	Sheep	Egypt	Ovis	GCF_001481755.1	GCA_001481755.1	99.98	1.33	True	d__Bacteria;p__Actinomycetota;c__Actinomycetia;o__Mycobacteriales;f__Mycobacteriaceae;g__Corynebacterium;s__Corynebacterium pseudotuberculosis
-	E7	Goat	Brazil	Ovis	GCF_004353245.1	GCA_004353245.1	99.97	0.2	True	d__Bacteria;p__Actinomycetota;c__Actinomycetia;o__Mycobacteriales;f__Mycobacteriaceae;g__Corynebacterium;s__Corynebacterium pseudotuberculosis
-	E9	Goat	Brazil	Ovis	GCF_006974085.1	GCA_006974085.1	99.97	0.2	True	d__Bacteria;p__Actinomycetota;c__Actinomycetia;o__Mycobacteriales;f__Mycobacteriaceae;g__Corynebacterium;s__Corynebacterium pseudotuberculosis
-	FRC41	Human	France	Ovis	GCF_000143705.2	GCA_000143705.2	99.97	0.2	True	d__Bacteria;p__Actinomycetota;c__Actinomycetia;o__Mycobacteriales;f__Mycobacteriaceae;g__Corynebacterium;s__Corynebacterium pseudotuberculosis
-	Ft_2193/67	Goat	Norway	Ovis	GCF_000730445.1	GCA_000730445.1	99.98	0.21	True	d__Bacteria;p__Actinomycetota;c__Actinomycetia;o__Mycobacteriales;f__Mycobacteriaceae;g__Corynebacterium;s__Corynebacterium pseudotuberculosis
-	G1	Alpaca	China	Equi	GCF_029674565.1	GCA_029674565.1	99.99	0.22	True	d__Bacteria;p__Actinomycetota;c__Actinomycetia;o__Mycobacteriales;f__Mycobacteriaceae;g__Corynebacterium;s__Corynebacterium pseudotuberculosis
-	I19	Cow	Israel	Ovis	GCF_000152065.3	GCA_000152065.3	99.98	0.19	True	d__Bacteria;p__Actinomycetota;c__Actinomycetia;o__Mycobacteriales;f__Mycobacteriaceae;g__Corynebacterium;s__Corynebacterium pseudotuberculosis
-	I37	Cow	Israel	Equi	GCF_001889145.1	GCA_001889145.1	99.99	0.18	True	d__Bacteria;p__Actinomycetota;c__Actinomycetia;o__Mycobacteriales;f__Mycobacteriaceae;g__Corynebacterium;s__Corynebacterium pseudotuberculosis
-	KM01	Goat	China	Ovis	GCF_002869805.1	GCA_002869805.1	99.99	0.19	True	d__Bacteria;p__Actinomycetota;c__Actinomycetia;o__Mycobacteriales;f__Mycobacteriaceae;g__Corynebacterium;s__Corynebacterium pseudotuberculosis
-	MB11	Horse	USA	Equi	GCF_001579825.2	GCA_001579825.2	99.99	0.16	True	d__Bacteria;p__Actinomycetota;c__Actinomycetia;o__Mycobacteriales;f__Mycobacteriaceae;g__Corynebacterium;s__Corynebacterium pseudotuberculosis
-	MB122	Horse	USA	Equi	GCF_001969065.1	GCA_001969065.1	99.2	0.98	True	d__Bacteria;p__Actinomycetota;c__Actinomycetia;o__Mycobacteriales;f__Mycobacteriaceae;g__Corynebacterium;s__Corynebacterium pseudotuberculosis
-	MB14	Horse	USA	Equi	GCF_001579865.1	GCA_001579865.1	99.98	0.23	True	d__Bacteria;p__Actinomycetota;c__Actinomycetia;o__Mycobacteriales;f__Mycobacteriaceae;g__Corynebacterium;s__Corynebacterium pseudotuberculosis
-	MB154	Horse	USA	Equi	GCF_001969095.1	GCA_001969095.2	99.53	1.13	True	d__Bacteria;p__Actinomycetota;c__Actinomycetia;o__Mycobacteriales;f__Mycobacteriaceae;g__Corynebacterium;s__Corynebacterium pseudotuberculosis
-	MB16	Horse	USA	Equi	GCF_009762695.1	GCA_009762695.1	99.99	0.16	True	d__Bacteria;p__Actinomycetota;c__Actinomycetia;o__Mycobacteriales;f__Mycobacteriaceae;g__Corynebacterium;s__Corynebacterium pseudotuberculosis
-	MB20	Horse	USA	Equi	GCF_000764045.2	GCA_000764045.2	99.94	0.22	True	d__Bacteria;p__Actinomycetota;c__Actinomycetia;o__Mycobacteriales;f__Mycobacteriaceae;g__Corynebacterium;s__Corynebacterium pseudotuberculosis
-	MB201	Horse	USA	Equi	GCF_026648415.1	GCA_026648415.1	99.99	0.16	True	d__Bacteria;p__Actinomycetota;c__Actinomycetia;o__Mycobacteriales;f__Mycobacteriaceae;g__Corynebacterium;s__Corynebacterium pseudotuberculosis
-	MB205	Horse	USA	Equi	GCF_026648355.1	GCA_026648355.1	99.99	0.16	True	d__Bacteria;p__Actinomycetota;c__Actinomycetia;o__Mycobacteriales;f__Mycobacteriaceae;g__Corynebacterium;s__Corynebacterium pseudotuberculosis
-	MB216	Horse	USA	Equi	GCF_026648315.1	GCA_026648315.1	99.99	0.16	True	d__Bacteria;p__Actinomycetota;c__Actinomycetia;o__Mycobacteriales;f__Mycobacteriaceae;g__Corynebacterium;s__Corynebacterium pseudotuberculosis
-	MB235	Horse	USA	Equi	GCF_026648235.1	GCA_026648235.1	99.99	0.16	True	d__Bacteria;p__Actinomycetota;c__Actinomycetia;o__Mycobacteriales;f__Mycobacteriaceae;g__Corynebacterium;s__Corynebacterium pseudotuberculosis
-	MB238	Horse	USA	Equi	GCF_026648185.1	GCA_026648185.1	99.99	0.16	True	d__Bacteria;p__Actinomycetota;c__Actinomycetia;o__Mycobacteriales;f__Mycobacteriaceae;g__Corynebacterium;s__Corynebacterium pseudotuberculosis
-	MB239	Horse	USA	Equi	GCF_026648075.1	GCA_026648075.1	99.99	0.16	True	d__Bacteria;p__Actinomycetota;c__Actinomycetia;o__Mycobacteriales;f__Mycobacteriaceae;g__Corynebacterium;s__Corynebacterium pseudotuberculosis
-	MB271	Horse	USA	Equi	GCF_026647995.1	GCA_026647995.1	99.99	0.16	True	d__Bacteria;p__Actinomycetota;c__Actinomycetia;o__Mycobacteriales;f__Mycobacteriaceae;g__Corynebacterium;s__Corynebacterium pseudotuberculosis
-	MB278	Horse	USA	Equi	GCF_001969145.1	GCA_001969145.2	99.99	0.15	True	d__Bacteria;p__Actinomycetota;c__Actinomycetia;o__Mycobacteriales;f__Mycobacteriaceae;g__Corynebacterium;s__Corynebacterium pseudotuberculosis
-	MB292	Horse	USA	Equi	GCF_026647855.1	GCA_026647855.1	99.99	0.16	True	d__Bacteria;p__Actinomycetota;c__Actinomycetia;o__Mycobacteriales;f__Mycobacteriaceae;g__Corynebacterium;s__Corynebacterium pseudotuberculosis
-	MB295	Horse	USA	Equi	GCF_001969085.2	GCA_001969085.2	99.99	0.14	True	d__Bacteria;p__Actinomycetota;c__Actinomycetia;o__Mycobacteriales;f__Mycobacteriaceae;g__Corynebacterium;s__Corynebacterium pseudotuberculosis
-	MB30	Horse	USA	Equi	GCF_001579885.2	GCA_001579885.2	99.99	0.16	True	d__Bacteria;p__Actinomycetota;c__Actinomycetia;o__Mycobacteriales;f__Mycobacteriaceae;g__Corynebacterium;s__Corynebacterium pseudotuberculosis
-	MB302	Horse	USA	Equi	GCF_001969165.3	GCA_001969165.3	99.99	0.16	True	d__Bacteria;p__Actinomycetota;c__Actinomycetia;o__Mycobacteriales;f__Mycobacteriaceae;g__Corynebacterium;s__Corynebacterium pseudotuberculosis
-	MB325	Horse	USA	Equi	GCF_026647725.1	GCA_026647725.1	99.99	0.16	True	d__Bacteria;p__Actinomycetota;c__Actinomycetia;o__Mycobacteriales;f__Mycobacteriaceae;g__Corynebacterium;s__Corynebacterium pseudotuberculosis
-	MB336	Horse	USA	Equi	GCF_001969155.1	GCA_001969155.1	99.96	0.41	True	d__Bacteria;p__Actinomycetota;c__Actinomycetia;o__Mycobacteriales;f__Mycobacteriaceae;g__Corynebacterium;s__Corynebacterium pseudotuberculosis
-	MB44	Horse	USA	Equi	GCF_001969175.1	GCA_001969175.1	97.37	2.92	True	d__Bacteria;p__Actinomycetota;c__Actinomycetia;o__Mycobacteriales;f__Mycobacteriaceae;g__Corynebacterium;s__Corynebacterium pseudotuberculosis
-	MB66	Horse	USA	Equi	GCF_001579925.1	GCA_001579925.1	99.97	0.64	True	d__Bacteria;p__Actinomycetota;c__Actinomycetia;o__Mycobacteriales;f__Mycobacteriaceae;g__Corynebacterium;s__Corynebacterium pseudotuberculosis
-	MEX1	Goat	Mexico	Ovis	GCF_001975165.1	GCA_001975165.1	99.96	0.18	True	d__Bacteria;p__Actinomycetota;c__Actinomycetia;o__Mycobacteriales;f__Mycobacteriaceae;g__Corynebacterium;s__Corynebacterium pseudotuberculosis
-	MEX2	Goat	Mexico	Ovis	GCF_009759765.1	GCA_009759765.1	99.97	0.22	True	d__Bacteria;p__Actinomycetota;c__Actinomycetia;o__Mycobacteriales;f__Mycobacteriaceae;g__Corynebacterium;s__Corynebacterium pseudotuberculosis
-	MEX25	Sheep	Mexico	Ovis	GCF_001481675.1	GCA_001481675.1	99.98	0.18	True	d__Bacteria;p__Actinomycetota;c__Actinomycetia;o__Mycobacteriales;f__Mycobacteriaceae;g__Corynebacterium;s__Corynebacterium pseudotuberculosis
-	MEX29	Sheep	Mexico	Ovis	GCF_001865765.1	GCA_001865765.1	99.98	0.14	True	d__Bacteria;p__Actinomycetota;c__Actinomycetia;o__Mycobacteriales;f__Mycobacteriaceae;g__Corynebacterium;s__Corynebacterium pseudotuberculosis
-	MEX30	Horse	Mexico	Equi	GCF_001922265.1	GCA_001922265.1	99.93	0.68	True	d__Bacteria;p__Actinomycetota;c__Actinomycetia;o__Mycobacteriales;f__Mycobacteriaceae;g__Corynebacterium;s__Corynebacterium pseudotuberculosis
-	MEX31	Horse	Mexico	Equi	GCF_001922285.1	GCA_001922285.1	99.99	0.15	True	d__Bacteria;p__Actinomycetota;c__Actinomycetia;o__Mycobacteriales;f__Mycobacteriaceae;g__Corynebacterium;s__Corynebacterium pseudotuberculosis
-	MEX9	Goat	Mexico	Ovis	GCF_001653315.1	GCA_001653315.1	99.98	0.2	True	d__Bacteria;p__Actinomycetota;c__Actinomycetia;o__Mycobacteriales;f__Mycobacteriaceae;g__Corynebacterium;s__Corynebacterium pseudotuberculosis
-	MIC6	Sheep	Brazil	Ovis	GCF_002009415.1	GCA_002009415.1	99.97	0.34	True	d__Bacteria;p__Actinomycetota;c__Actinomycetia;o__Mycobacteriales;f__Mycobacteriaceae;g__Corynebacterium;s__Corynebacterium pseudotuberculosis
-	N1	Sheep	Equatorial Guinea	Ovis	GCF_001447295.1	GCA_001447295.1	99.97	0.19	True	d__Bacteria;p__Actinomycetota;c__Actinomycetia;o__Mycobacteriales;f__Mycobacteriaceae;g__Corynebacterium;s__Corynebacterium pseudotuberculosis
-	NCTC4656	Horse	France	Equi	GCF_901482545.1	GCA_901482545.1	99.98	0.15	True	d__Bacteria;p__Actinomycetota;c__Actinomycetia;o__Mycobacteriales;f__Mycobacteriaceae;g__Corynebacterium;s__Corynebacterium pseudotuberculosis
-	NCTC4681	Sheep	Australia	Ovis	GCF_901482565.1	GCA_901482565.1	99.99	0.19	True	d__Bacteria;p__Actinomycetota;c__Actinomycetia;o__Mycobacteriales;f__Mycobacteriaceae;g__Corynebacterium;s__Corynebacterium pseudotuberculosis
-	OVI03	Sheep	Brazil	Ovis	GCF_002953955.1	GCA_002953955.1	99.96	0.22	True	d__Bacteria;p__Actinomycetota;c__Actinomycetia;o__Mycobacteriales;f__Mycobacteriaceae;g__Corynebacterium;s__Corynebacterium pseudotuberculosis
-	OVI1FL	Sheep	Brazil	Ovis	GCF_004941425.1	GCA_004941425.1	99.97	0.2	True	d__Bacteria;p__Actinomycetota;c__Actinomycetia;o__Mycobacteriales;f__Mycobacteriaceae;g__Corynebacterium;s__Corynebacterium pseudotuberculosis
-	OVI2C	Sheep	Brazil	Ovis	GCF_002953235.1	GCA_002953235.1	99.98	0.2	True	d__Bacteria;p__Actinomycetota;c__Actinomycetia;o__Mycobacteriales;f__Mycobacteriaceae;g__Corynebacterium;s__Corynebacterium pseudotuberculosis
-	OVIAF1	Sheep	Brazil	Ovis	GCF_003955905.1	GCA_003955905.1	99.98	0.2	True	d__Bacteria;p__Actinomycetota;c__Actinomycetia;o__Mycobacteriales;f__Mycobacteriaceae;g__Corynebacterium;s__Corynebacterium pseudotuberculosis
-	OVICCA32	Goat	Brazil	Ovis	GCF_006974065.1	GCA_006974065.1	99.97	0.2	True	d__Bacteria;p__Actinomycetota;c__Actinomycetia;o__Mycobacteriales;f__Mycobacteriaceae;g__Corynebacterium;s__Corynebacterium pseudotuberculosis
-	OVID04	Sheep	Brazil	Ovis	GCF_006971245.1	GCA_006971245.1	99.98	0.2	True	d__Bacteria;p__Actinomycetota;c__Actinomycetia;o__Mycobacteriales;f__Mycobacteriaceae;g__Corynebacterium;s__Corynebacterium pseudotuberculosis
-	OVIOS02	Sheep	Brazil	Ovis	GCF_006971625.1	GCA_006971625.1	99.98	0.2	True	d__Bacteria;p__Actinomycetota;c__Actinomycetia;o__Mycobacteriales;f__Mycobacteriaceae;g__Corynebacterium;s__Corynebacterium pseudotuberculosis
-	OVIZ01	Sheep	Brazil	Ovis	GCF_006971425.1	GCA_006971425.1	99.97	0.2	True	d__Bacteria;p__Actinomycetota;c__Actinomycetia;o__Mycobacteriales;f__Mycobacteriaceae;g__Corynebacterium;s__Corynebacterium pseudotuberculosis
-	P54B96	Wildebeest	South Africa	Ovis	GCF_000255935.1	GCA_000255935.1	99.97	0.71	True	d__Bacteria;p__Actinomycetota;c__Actinomycetia;o__Mycobacteriales;f__Mycobacteriaceae;g__Corynebacterium;s__Corynebacterium pseudotuberculosis
-	PA01	Sheep	Brazil	Ovis	GCF_001456175.1	GCA_001456175.1	99.97	0.18	True	d__Bacteria;p__Actinomycetota;c__Actinomycetia;o__Mycobacteriales;f__Mycobacteriaceae;g__Corynebacterium;s__Corynebacterium pseudotuberculosis
-	PA02	Goat	Brazil	Ovis	GCF_001663495.1	GCA_001663495.1	99.96	0.19	True	d__Bacteria;p__Actinomycetota;c__Actinomycetia;o__Mycobacteriales;f__Mycobacteriaceae;g__Corynebacterium;s__Corynebacterium pseudotuberculosis
-	PA04	Sheep	Brazil	Ovis	GCF_001989595.1	GCA_001989595.1	99.97	0.2	True	d__Bacteria;p__Actinomycetota;c__Actinomycetia;o__Mycobacteriales;f__Mycobacteriaceae;g__Corynebacterium;s__Corynebacterium pseudotuberculosis
-	PA05	Sheep	Brazil	Ovis	GCF_001969465.1	GCA_001969465.1	99.78	6.43	True	d__Bacteria;p__Actinomycetota;c__Actinomycetia;o__Mycobacteriales;f__Mycobacteriaceae;g__Corynebacterium;s__Corynebacterium pseudotuberculosis
-	PA06	Sheep	Brazil	Ovis	GCF_001969485.1	GCA_001969485.1	98.41	3.02	True	d__Bacteria;p__Actinomycetota;c__Actinomycetia;o__Mycobacteriales;f__Mycobacteriaceae;g__Corynebacterium;s__Corynebacterium pseudotuberculosis
-	PA07	Sheep	Brazil	Ovis	GCF_001942005.2	GCA_001942005.2	99.97	0.21	True	d__Bacteria;p__Actinomycetota;c__Actinomycetia;o__Mycobacteriales;f__Mycobacteriaceae;g__Corynebacterium;s__Corynebacterium pseudotuberculosis
-	PA08	Sheep	Brazil	Ovis	GCF_002794435.1	GCA_002794435.1	99.97	0.19	True	d__Bacteria;p__Actinomycetota;c__Actinomycetia;o__Mycobacteriales;f__Mycobacteriaceae;g__Corynebacterium;s__Corynebacterium pseudotuberculosis
-	PA09	Sheep	Brazil	Ovis	GCF_013342965.1	GCA_013342965.1	99.97	0.2	True	d__Bacteria;p__Actinomycetota;c__Actinomycetia;o__Mycobacteriales;f__Mycobacteriaceae;g__Corynebacterium;s__Corynebacterium pseudotuberculosis
-	PAT10	Sheep	Argentina	Ovis	GCF_000221625.1	GCA_000221625.1	99.99	0.51	True	d__Bacteria;p__Actinomycetota;c__Actinomycetia;o__Mycobacteriales;f__Mycobacteriaceae;g__Corynebacterium;s__Corynebacterium pseudotuberculosis
-	PAT14	Sheep	Argentina	Ovis	GCF_009905275.1	GCA_009905275.1	99.98	0.51	True	d__Bacteria;p__Actinomycetota;c__Actinomycetia;o__Mycobacteriales;f__Mycobacteriaceae;g__Corynebacterium;s__Corynebacterium pseudotuberculosis
-	PAT16	Sheep	Argentina	Ovis	GCF_009759705.1	GCA_009759705.1	99.99	0.51	True	d__Bacteria;p__Actinomycetota;c__Actinomycetia;o__Mycobacteriales;f__Mycobacteriaceae;g__Corynebacterium;s__Corynebacterium pseudotuberculosis
Mutant	phoP	-	-	-	GCF_002009385.1	GCA_002009385.1
-	PO222/4-1	Goat	Portugal	Ovis	GCF_001481715.1	GCA_001481715.1	99.98	0.2	True	d__Bacteria;p__Actinomycetota;c__Actinomycetia;o__Mycobacteriales;f__Mycobacteriaceae;g__Corynebacterium;s__Corynebacterium pseudotuberculosis
-	PO269-5	Goat	Portugal	Ovis	GCF_001298505.1	GCA_001298505.1	99.94	0.16	True	d__Bacteria;p__Actinomycetota;c__Actinomycetia;o__Mycobacteriales;f__Mycobacteriaceae;g__Corynebacterium;s__Corynebacterium pseudotuberculosis
Mutant	sigB	-	-	-	GCF_009762635.1	GCA_009762635.1
Mutant	sigC	-	-	-	GCF_009930775.1	GCA_009930775.1
Mutant	SigD	-	-	-	GCF_009905175.1	GCA_009905175.1
Mutant	SigH	-	-	-	GCF_009762655.1	GCA_009762655.1
Mutant	SigK	-	-	-	GCF_009762615.1	GCA_009762615.1
Mutant	SigM	-	-	-	GCF_009791515.1	GCA_009791515.1
Mutant	SigmaE	-	-	-	GCF_002072715.1	GCA_002072715.1
-	SP165	Sheep	Brazil	Ovis	GCF_009759725.1	GCA_009759725.1	99.97	0.2	True	d__Bacteria;p__Actinomycetota;c__Actinomycetia;o__Mycobacteriales;f__Mycobacteriaceae;g__Corynebacterium;s__Corynebacterium pseudotuberculosis
Mutant	T1	-	-	-	GCF_001682255.2	GCA_001682255.2
-	VD57	Goat	Brazil	Ovis	GCF_000814865.1	GCA_000814865.1	99.98	0.19	True	d__Bacteria;p__Actinomycetota;c__Actinomycetia;o__Mycobacteriales;f__Mycobacteriaceae;g__Corynebacterium;s__Corynebacterium pseudotuberculosis
-	XH02	Goat	China	Ovis	GCF_001719645.1	GCA_001719645.1	99.98	0.17	True	d__Bacteria;p__Actinomycetota;c__Actinomycetia;o__Mycobacteriales;f__Mycobacteriaceae;g__Corynebacterium;s__Corynebacterium pseudotuberculosis
