# Supplementary material for: Resequencing and characterization of the first Corynebacterium pseudotuberculosis genome isolated from camel
Source: PeerJ. 2024 Jan 30;12:e16513. doi: 10.7717/peerj.16513 (PMC10836205; doi:10.7717/peerj.16513)
Supplement: Supplemental Information 2 [file peerj-12-16513-s002.zip]

Archive with 2 entries (2 files):
- find_exclusive_genes_v2_roary_format.R
- find_exclusive_genes_v2_binary_format.R
