# Supplementary material for: Resequencing and characterization of the first Corynebacterium pseudotuberculosis genome isolated from camel
Source: PeerJ. 2024 Jan 30;12:e16513. doi: 10.7717/peerj.16513 (PMC10836205; doi:10.7717/peerj.16513)
Supplement: Supplemental Information 2 [file peerj-12-16513-s002.zip › find_exclusive_genes_v2_binary_format.R]

####################################################################################
#Script for finding exclusively present or absent genes from a group of samples in file "gene_presence_absence.Rtab"
#Author: Marcus Viana
#Version: 2.0
#Date: 09/07/2023

#Instructions
#1- Create the file "group1.txt" containing the sample names, one per line
#2- Put the files "gene_presence_absence.Rtab" and "group1.txt" in R working directory
#3- Open this script in R and execute it
####################################################################################


#gene presence absence binary matrix
gene_presence_absence <- read.delim(file = "gene_presence_absence.Rtab", header = TRUE, check.names=FALSE, row.names = 1, sep = "\t")

#create a list of group1 and group2 samples
group1_samples <- readLines("group1.txt", warn=FALSE)
group2_samples <- colnames(gene_presence_absence)[!colnames(gene_presence_absence) %in% group1_samples] # save list of column names (genomes) not in group1 as group2

#declare table of group1 exclusively present genes
group1_exclusively_present_genes <- c()

#declare table of group1 exclusively absent present genes
group1_exclusively_absent_genes <- c()

#scan all lines to find genes exclusive of group 1 or group 2
for (i in 1:nrow(gene_presence_absence)){ # scan all rows
  group1_values <- gene_presence_absence[i,colnames(gene_presence_absence) %in% group1_samples] # save all cells from group1 genomes
  group2_values <- gene_presence_absence[i,colnames(gene_presence_absence) %in% group2_samples] # save all cells from group2 genomes
  if (all(group1_values==1) & all(group2_values==0)){ # test if all group1 cells are 1 and all group2 cells are 0
    group1_exclusively_present_genes <- rbind(group1_exclusively_present_genes, gene_presence_absence[i,]) # save the line from original table if the condition is true
  }
  if (all(group1_values==0) & all(group2_values==1)){ # test if all group1 cells are 0 and all group2 cells are 1
    group1_exclusively_absent_genes <- rbind(group1_exclusively_absent_genes, gene_presence_absence[i,]) # save the line from original table if the condition is true 
  }
}

#write table with exclusively present genes of group1
group1_exclusively_present_genes <- cbind(Gene = rownames(group1_exclusively_present_genes), group1_exclusively_present_genes)
write.table(group1_exclusively_present_genes, "group1_exclusively_present_genes.tsv", row.names=FALSE, col.names=TRUE, quote=FALSE, sep = "\t")

#write table with exclusively absent genes of group1
group1_exclusively_absent_genes <- cbind(Gene = rownames(group1_exclusively_absent_genes), group1_exclusively_absent_genes)
write.table(group1_exclusively_absent_genes, "group1_exclusively_absent_genes.tsv", row.names=FALSE, col.names=TRUE, quote=FALSE, sep = "\t")
