# Supplementary material for: Resequencing and characterization of the first Corynebacterium pseudotuberculosis genome isolated from camel
Source: PeerJ. 2024 Jan 30;12:e16513. doi: 10.7717/peerj.16513 (PMC10836205; doi:10.7717/peerj.16513)
Supplement: Supplemental Information 3 [file peerj-12-16513-s003.zip]

Archive with 3 entries (2 files):
- panvita_vfdb_full_dataset/
- panvita_vfdb_full_dataset/panvita_vfdb_full_dataset.py
- panvita_vfdb_full_dataset/README.md
