# Supplementary material for: Resequencing and characterization of the first Corynebacterium pseudotuberculosis genome isolated from camel
Source: PeerJ. 2024 Jan 30;12:e16513. doi: 10.7717/peerj.16513 (PMC10836205; doi:10.7717/peerj.16513)
Supplement: Supplemental Information 3 [file peerj-12-16513-s003.zip › panvita_vfdb_full_dataset/README.md]

Follow the installation instructions in https://github.com/dlnrodrigues/panvita, replacing "panvita.py" for "panvita_vfdb_full_dataset.py"

If you have problems with the database path due to a previous PanViTa installation, delete the file ~/.panvita.db.paths and try again.
