# Supplementary material for: Resequencing and characterization of the first Corynebacterium pseudotuberculosis genome isolated from camel
Source: PeerJ. 2024 Jan 30;12:e16513. doi: 10.7717/peerj.16513 (PMC10836205; doi:10.7717/peerj.16513)
Supplement: Supplemental Information 4 [file peerj-12-16513-s004.xlsx]

## Sheet: Planilha1
Exclusively present in Cp162v1
Gene	Non-unique Gene name	Annotation	No. isolates	No. sequences	Avg sequences per isolate	Genome Fragment	Order within Fragment	Accessory Fragment	Accessory Order with Fragment	QC	Min group size nuc	Max group size nuc	Avg group size nuc	Cp162_v3	Cp162_v2	Cp162_v1
group_1086		Hypothetical protein	1	1	1	1	1465	NA	NA	NA	105	105	105			cds-AFM06439.1
group_1074		Hypothetical protein	1	1	1	1	1453	NA	NA	NA	117	117	117			cds-AFM06515.1
group_1065		Hypothetical protein	1	1	1	1	1444	NA	NA	NA	123	123	123			cds-AFM07930.1
Exclusively absent in Cp162v1
Gene	Non-unique Gene name	Annotation	No. isolates	No. sequences	Avg sequences per isolate	Genome Fragment	Order within Fragment	Accessory Fragment	Accessory Order with Fragment	QC	Min group size nuc	Max group size nuc	Avg group size nuc	Cp162_v3	Cp162_v2	Cp162_v1
group_1359		recombinase family protein;Hypothetical protein	2	2	1	1	2022	NA	NA	NA	120	189	154.5	cds-WP_250636941.1	cds-ASA48316.1
group_1301		Fic family protein;Hypothetical protein	2	2	1	1	1920	NA	NA	NA	528	582	555	cds-CP162_RS08470	cds-ASA48315.1
group_1300		hypothetical protein;Hypothetical protein	2	2	1	1	1919	NA	NA	NA	228	252	240	cds-WP_238823848.1	cds-ASA48313.1
moaE	;moaE	MogA/MoaB family molybdenum cofactor biosynthesis protein;molybdenum cofactor biosynthesis protein MoaE;moaE	2	3	1.5	1	1914	NA	NA	NA	414	993	615	cds-CP162_RS10940;cds-WP_227000470.1	cds-ASA48256.1
mobA	;mobA	molybdenum cofactor guanylyltransferase;Molybdopterin-guanine dinucleotide biosynthesis	2	2	1	1	1898	NA	NA	NA	456	618	537	cds-WP_072577761.1	cds-ASA48267.1
group_1254		hypothetical protein;Hypothetical protein	2	2	1	1	1801	NA	NA	NA	165	324	244.5	cds-WP_072577910.1	cds-ASA48319.1
group_1246		hypothetical protein;Hypothetical protein	2	2	1	1	1785	NA	NA	NA	705	1008	856.5	cds-WP_072577934.1	cds-ASA48338.1
group_1207		DUF2075 domain-containing protein;ATP-dependent exonuclease	2	2	1	1	1695	NA	NA	NA	1440	1704	1572	cds-WP_231131420.1	cds-ASA48350.1
moeY	;moeY	molybdopterin-binding protein;Competence-damage inducible protein	2	2	1	1	1672	NA	NA	NA	504	621	562.5	cds-WP_227000455.1	cds-ASA48266.1
group_1171		heavy metal-binding domain-containing protein;Heavy-metal-binding protein	2	2	1	1	1617	NA	NA	NA	315	414	364.5	cds-WP_072577726.1	cds-ASA48243.1
group_1148		hypothetical protein;Hypothetical protein	2	2	1	1	1570	NA	NA	NA	312	636	474	cds-WP_231131407.1	cds-ASA48330.1
modA~~~molA	modA;molA	molybdate ABC transporter substrate-binding protein;Molybdate transport system solute-binding	2	2	1	1	1550	NA	NA	NA	762	795	778.5	cds-WP_081368737.1	cds-ASA48259.1
group_1080		Hypothetical protein	2	2	1	1	1459	NA	NA	NA	114	114	114	0_refound_61	cds-ASA48322.1
group_1061		hypothetical protein	2	2	1	1	1440	NA	NA	NA	123	123	123	cds-WP_269199428.1	1_refound_94
group_1056		hypothetical protein	2	2	1	1	1435	NA	NA	NA	126	126	126	cds-WP_275060758.1	1_refound_122
group_1052		hypothetical protein	2	2	1	1	1431	NA	NA	NA	129	129	129	cds-WP_267890044.1	1_refound_103
group_1047		hypothetical protein	2	2	1	1	1426	NA	NA	NA	135	135	135	cds-WP_269199430.1	1_refound_109
group_1044		hypothetical protein	2	2	1	1	1423	NA	NA	NA	138	138	138	cds-WP_231131458.1	cds-ASA48317.1
group_1034		hypothetical protein	2	2	1	1	1412	NA	NA	NA	147	147	147	cds-WP_227000410.1	1_refound_115
group_1029		hypothetical protein	2	2	1	1	1407	NA	NA	NA	156	156	156	cds-WP_193565517.1	1_refound_116
group_1022		hypothetical protein	2	2	1	1	1399	NA	NA	NA	165	165	165	cds-WP_193565518.1	1_refound_119
group_1021		hypothetical protein	2	2	1	1	1398	NA	NA	NA	165	165	165	cds-WP_155760758.1	cds-ASA48320.1
group_1020		N-6 DNA methylase	2	2	1	1	1397	NA	NA	NA	165	165	165	cds-WP_081368731.1	1_refound_106
group_1015		thiazolylpeptide-type bacteriocin	2	2	1	1	1390	NA	NA	NA	177	177	177	cds-WP_014300888.1	1_refound_110
group_1011		Hypothetical protein	2	2	1	1	1386	NA	NA	NA	183	183	183	0_refound_62	cds-ASA48325.1
group_1008		recombinase family protein	2	2	1	1	1383	NA	NA	NA	186	186	186	cds-WP_269199433.1	1_refound_113
group_1005		hypothetical protein	2	2	1	1	1379	NA	NA	NA	192	192	192	cds-WP_032802523.1	cds-ASA48314.1
group_999		transposon-encoded TnpW family protein	2	2	1	1	1372	NA	NA	NA	198	198	198	cds-WP_072577875.1	1_refound_105
group_992		Hypothetical protein	2	2	1	1	1365	NA	NA	NA	210	210	210	0_refound_6	cds-AFM06515.2
group_988		hypothetical protein	2	2	1	1	1361	NA	NA	NA	216	216	216	cds-WP_032802533.1	cds-ASA48329.1
group_987		hypothetical protein	2	2	1	1	1359	NA	NA	NA	225	225	225	cds-WP_072577913.1	cds-ASA48326.1
group_985		hypothetical protein	2	2	1	1	1357	NA	NA	NA	228	228	228	cds-WP_072577918.1	1_refound_117
group_984		hypothetical protein	2	2	1	1	1356	NA	NA	NA	228	228	228	cds-WP_032802527.1	cds-ASA48321.1
group_978		hypothetical protein	2	2	1	1	1347	NA	NA	NA	237	237	237	cds-WP_155760749.1	1_refound_101
group_976		hypothetical protein	2	2	1	1	1345	NA	NA	NA	240	240	240	cds-WP_238823860.1	1_refound_121
group_967		hypothetical protein	2	2	1	1	1334	NA	NA	NA	258	258	258	cds-WP_072577720.1	1_refound_99
group_966		hypothetical protein	2	2	1	1	1333	NA	NA	NA	261	261	261	cds-WP_231131423.1	1_refound_123
moaD	moaD	Molybdopterin synthase sulfur carrier subunit	2	2	1	1	1317	NA	NA	NA	273	273	273	cds-WP_048589435.1	cds-ASA48257.1
group_951		Hypothetical protein	2	2	1	1	1310	NA	NA	NA	285	285	285	0_refound_60	cds-ASA48312.1
group_948		AAA family ATPase	2	2	1	1	1307	NA	NA	NA	291	291	291	cds-WP_161571212.1	1_refound_114
group_939		hypothetical protein	2	2	1	1	1297	NA	NA	NA	300	300	300	cds-WP_072577915.1	cds-ASA48328.1
group_936		hypothetical protein	2	2	1	1	1294	NA	NA	NA	303	303	303	cds-WP_129559136.1	cds-ASA48228.1
group_934		hypothetical protein	2	2	1	1	1290	NA	NA	NA	306	306	306	cds-WP_032802091.1	1_refound_102
group_918		hypothetical protein	2	2	1	1	1270	NA	NA	NA	330	330	330	cds-WP_032802238.1	cds-ASA48240.1
group_915		helix-turn-helix domain-containing protein	2	2	1	1	1267	NA	NA	NA	339	339	339	cds-WP_161571211.1	1_refound_112
moaC	moaC	cyclic pyranopterin monophosphate synthase MoaC	2	2	1	1	1159	NA	NA	NA	468	468	468	cds-WP_072577762.1	cds-ASA48268.1
group_805		Hypothetical protein	2	2	1	1	1113	NA	NA	NA	522	522	522	cds-WP_129559138.1	cds-ASA48239.1
merB	merB	organomercurial lyase	2	2	1	1	1109	NA	NA	NA	525	525	525	cds-WP_088238492.1	1_refound_108
group_766		type I restriction-modification system subunit M N-terminal domain-containing protein	2	2	1	1	1063	NA	NA	NA	570	570	570	cds-WP_072577864.1	cds-ASA48283.1
casB	casB	type I-E CRISPR-associated protein Cse2/CasB	2	2	1	1	1034	NA	NA	NA	594	594	594	cds-WP_072577707.1	cds-ASA48231.1
group_726		recombinase family protein	2	2	1	1	1012	NA	NA	NA	615	615	615	cds-WP_161571207.1	1_refound_104
group_721		DUF3800 domain-containing protein	2	2	1	1	1007	NA	NA	NA	621	621	621	cds-WP_161571209.1	cds-ASA48284.1
group_718		MFS transporter	2	2	1	1	1004	NA	NA	NA	621	621	621	cds-WP_088238428.1	1_refound_93
narJ	narJ	nitrate reductase molybdenum cofactor assembly chaperone	2	2	1	1	937	NA	NA	NA	678	678	678	cds-WP_072577756.1	cds-ASA48261.1
group_654		DUF5819 family protein	2	2	1	1	916	NA	NA	NA	696	696	696	cds-WP_072577724.1	cds-ASA48241.1
group_647		hypothetical protein	2	2	1	1	909	NA	NA	NA	702	702	702	cds-WP_238823871.1	1_refound_95
cas6e	cas6e	type I-E CRISPR-associated protein Cas6/Cse3/CasE	2	2	1	1	890	NA	NA	NA	720	720	720	cds-WP_072577983.1	cds-ASA48229.1
group_628		integrase core domain-containing protein	2	2	1	1	882	NA	NA	NA	732	732	732	cds-WP_072577902.1	1_refound_111
group_624		CPBP family intramembrane metalloprotease	2	2	1	1	877	NA	NA	NA	732	732	732	cds-WP_072577874.1	cds-ASA48279.1
narI	narI	respiratory nitrate reductase subunit gamma	2	2	1	1	826	NA	NA	NA	780	780	780	cds-WP_032802157.1	cds-ASA48260.1
group_585		ABC transporter ATP-binding protein	2	2	1	1	824	NA	NA	NA	780	780	780	cds-WP_072577712.1	cds-ASA48233.1
group_540		EndoU domain-containing protein	2	2	1	1	770	NA	NA	NA	831	831	831	cds-WP_072577914.1	cds-ASA48327.1
group_531		hypothetical protein	2	2	1	1	758	NA	NA	NA	840	840	840	cds-WP_032802525.1	cds-ASA48318.1
group_483		type II CAAX endopeptidase family protein	2	2	1	1	697	NA	NA	NA	888	888	888	cds-WP_016502728.1	cds-ASA48278.1
group_423		HTTM domain-containing protein	2	2	1	1	622	NA	NA	NA	957	957	957	cds-WP_072577725.1	cds-ASA48242.1
group_407		CRISPR-associated endonuclease Cas3''	2	2	1	1	604	NA	NA	NA	978	978	978	cds-WP_238823876.1	1_refound_96
group_361		serine hydrolase domain-containing protein	2	2	1	1	542	NA	NA	NA	1038	1038	1038	cds-WP_032802241.1	cds-ASA48238.1
cas7e	cas7e	type I-E CRISPR-associated protein Cas7/Cse4/CasC	2	2	1	1	516	NA	NA	NA	1071	1071	1071	cds-WP_072577708.1	cds-ASA48232.1
group_341		type I restriction enzyme HsdR N-terminal domain-containing protein	2	2	1	1	515	NA	NA	NA	1074	1074	1074	cds-WP_072577917.1	cds-ASA48331.1
group_321		SdrD B-like domain-containing protein	2	2	1	1	482	NA	NA	NA	1104	1104	1104	cds-WP_041481167.1	cds-ASA48250.1
group_313		hypothetical protein	2	2	1	1	468	NA	NA	NA	1125	1125	1125	cds-WP_072577964.1	cds-ASA48348.1
group_308		iron ABC transporter permease	2	2	1	1	461	NA	NA	NA	1137	1137	1137	cds-WP_072577713.1	1_refound_97
group_298		FUSC family protein	2	2	1	1	449	NA	NA	NA	1155	1155	1155	cds-WP_014524088.1	cds-ASA48343.1
group_260		molybdopterin molybdotransferase MoeA	2	2	1	1	393	NA	NA	NA	1248	1248	1248	cds-WP_072577763.1	cds-ASA48269.1
group_240		MFS transporter	2	2	1	1	362	NA	NA	NA	1299	1299	1299	cds-WP_072577760.1	cds-ASA48265.1
group_228		MFS transporter	2	2	1	1	344	NA	NA	NA	1332	1332	1332	cds-WP_032802152.1	cds-ASA48264.1
group_153		Phytoene dehydrogenase	2	2	1	1	239	NA	NA	NA	1509	1509	1509	cds-WP_048653253.1	cds-ASA48244.1
group_125		VaFE repeat-containing surface-anchored protein	2	2	1	1	202	NA	NA	NA	1581	1581	1581	cds-WP_072577733.1	cds-ASA48248.1
narH	narH	nitrate reductase subunit beta	2	2	1	1	193	NA	NA	NA	1602	1602	1602	cds-WP_032802155.1	cds-ASA48262.1
group_117		type I-E CRISPR-associated protein Cse1/CasA	2	2	1	1	189	NA	NA	NA	1611	1611	1611	cds-WP_088238430.1	cds-ASA48230.1
group_68		ATP-binding cassette domain-containing protein	2	2	1	1	113	NA	NA	NA	1920	1920	1920	cds-WP_231131441.1	cds-ASA48258.1
group_49		exo-alpha-sialidase	2	2	1	1	87	NA	NA	NA	2085	2085	2085	cds-WP_072577765.1	cds-ASA48272.1
group_46		DUF5979 domain-containing protein	2	2	1	1	79	NA	NA	NA	2154	2154	2154	cds-WP_088238485.1	cds-ASA48294.1
group_45		SdrD B-like domain-containing protein	2	2	1	1	76	NA	NA	NA	2187	2187	2187	cds-WP_072577734.1	cds-ASA48249.1
group_18		DUF5979 domain-containing protein	2	2	1	1	26	NA	NA	NA	3081	3081	3081	cds-WP_081368734.1	cds-ASA48336.1
group_15		DUF5979 domain-containing protein	2	2	1	1	22	NA	NA	NA	3183	3183	3183	cds-WP_238823856.1	1_refound_120
group_4		nitrate reductase subunit alpha	2	2	1	1	6	NA	NA	NA	3723	3723	3723	cds-WP_072577758.1	cds-ASA48263.1
group_3		CshA/CshB family fibrillar adhesin-related protein	2	2	1	1	5	NA	NA	NA	3837	3837	3837	cds-WP_072577946.1	cds-ASA48344.1
Exclusively present in Cp162v2
Gene	Non-unique Gene name	Annotation	No. isolates	No. sequences	Avg sequences per isolate	Genome Fragment	Order within Fragment	Accessory Fragment	Accessory Order with Fragment	QC	Min group size nuc	Max group size nuc	Avg group size nuc	Cp162_v3	Cp162_v2	Cp162_v1
group_1037		Hypothetical protein	1	1	1	1	1415	NA	NA	NA	147	147	147		cds-ASA48324.1
group_961		Hypothetical protein	1	1	1	1	1327	NA	NA	NA	267	267	267		cds-ASA48323.1
Exclusively absent in Cp162v2
Gene	Non-unique Gene name	Annotation	No. isolates	No. sequences	Avg sequences per isolate	Genome Fragment	Order within Fragment	Accessory Fragment	Accessory Order with Fragment	QC	Min group size nuc	Max group size nuc	Avg group size nuc	Cp162_v3	Cp162_v2	Cp162_v1
group_1004		hypothetical protein	2	2	1	1	1378	NA	NA	NA	192	192	192	cds-WP_231131404.1		2_refound_149
Exclusively present in Cp162v3
Gene	Non-unique Gene name	Annotation	No. isolates	No. sequences	Avg sequences per isolate	Genome Fragment	Order within Fragment	Accessory Fragment	Accessory Order with Fragment	QC	Min group size nuc	Max group size nuc	Avg group size nuc	Cp162_v3	Cp162_v2	Cp162_v1
group_1104		IS110 family transposase	1	1	1	1	1483	NA	NA	NA	1212	1212	1212	cds-WP_048653436.1-11
group_1103		IS110 family transposase	1	1	1	1	1482	NA	NA	NA	1212	1212	1212	cds-WP_048653436.1-10
group_1102		IS110 family transposase	1	1	1	1	1481	NA	NA	NA	1212	1212	1212	cds-WP_048653436.1-9
group_1101		IS110 family transposase	1	1	1	1	1480	NA	NA	NA	1212	1212	1212	cds-WP_048653436.1-8
group_1100		IS110 family transposase	1	1	1	1	1479	NA	NA	NA	1212	1212	1212	cds-WP_048653436.1-7
group_1099		IS110 family transposase	1	1	1	1	1478	NA	NA	NA	1212	1212	1212	cds-WP_048653436.1-6
group_1098		IS110 family transposase	1	1	1	1	1477	NA	NA	NA	1212	1212	1212	cds-WP_048653436.1-5
group_1097		IS110 family transposase	1	1	1	1	1476	NA	NA	NA	1212	1212	1212	cds-WP_048653436.1-4
group_1096		IS110 family transposase	1	1	1	1	1475	NA	NA	NA	1212	1212	1212	cds-WP_048653436.1-3
group_1095		IS110 family transposase	1	1	1	1	1474	NA	NA	NA	1212	1212	1212	cds-WP_048653436.1-2
group_1094		IS110 family transposase	1	1	1	1	1473	NA	NA	NA	1212	1212	1212	cds-WP_048653436.1
group_1040		hypothetical protein	1	1	1	1	1419	NA	NA	NA	141	141	141	cds-WP_231131459.1
group_991		hypothetical protein	1	1	1	1	1364	NA	NA	NA	213	213	213	cds-WP_238823867.1
group_957		hypothetical protein	1	1	1	1	1322	NA	NA	NA	267	267	267	cds-WP_161571205.1
group_688		hypothetical protein	1	1	1	1	963	NA	NA	NA	660	660	660	cds-WP_088238429.1
group_433		choice-of-anchor M domain-containing protein	1	1	1	1	633	NA	NA	NA	954	954	954	cds-WP_231131422.1
group_393		hypothetical protein	1	1	1	1	586	NA	NA	NA	990	990	990	cds-WP_238823873.1
group_282		DUF4368 domain-containing protein	1	1	1	1	421	NA	NA	NA	1200	1200	1200	cds-WP_238823920.1
Exclusively absent in Cp162v3
Gene	Non-unique Gene name	Annotation	No. isolates	No. sequences	Avg sequences per isolate	Genome Fragment	Order within Fragment	Accessory Fragment	Accessory Order with Fragment	QC	Min group size nuc	Max group size nuc	Avg group size nuc	Cp162_v3	Cp162_v2	Cp162_v1
group_1413		Hypothetical protein	2	2	1	1	2123	NA	NA	NA	201	222	211.5		cds-AFM07986.2	cds-AFM07986.1
group_1407		Hypothetical protein	2	2	1	1	2117	NA	NA	NA	201	204	202.5		cds-AFM07357.2	cds-AFM07357.1
group_1114		Restriction endonuclease or methylase;Hypothetical protein	2	2	1	1	1504	NA	NA	NA	219	234	226.5		cds-AFM07987.2	cds-AFM07987.1
group_1088		Hypothetical protein	2	2	1	1	1467	NA	NA	NA	102	102	102		cds-AFM08337.1	cds-AFM08337.1
group_126		Glycoside hydrolase 15-related protein	2	2	1	1	204	NA	NA	NA	1581	1581	1581		1_refound_124	cds-AFM08313.1
group_7		Non-ribosomal peptide synthetase	2	2	1	1	9	NA	NA	NA	3657	3657	3657		cds-AFM06922.1	cds-AFM06922.1
