# Supplementary material for: Resequencing and characterization of the first Corynebacterium pseudotuberculosis genome isolated from camel
Source: PeerJ. 2024 Jan 30;12:e16513. doi: 10.7717/peerj.16513 (PMC10836205; doi:10.7717/peerj.16513)
Supplement: Supplemental Information 6 [file peerj-12-16513-s006.xlsx]

## Sheet: Table S2
#	CDS Position	BLAST Hit	E-Value
1	1850948..1851529	PHAGE_Salmon_SP_004_NC_021774: hypothetical protein; CP162_RS08470; phage(gi526003651)	1.62E-05
2	complement(1851635..1851823)	PHAGE_Salmon_SJ46_NC_031129: hypothetical protein; CP162_RS11135; phage(gi100061)	2.31E-12
3	complement(1851832..1852017)	PHAGE_Sodali_phiSG1_NC_007902: resolvase; CP162_RS11140; phage(gi89886020)	2.94E-06
4	1851972..1852109	hypothetical protein; CP162_RS11030	0
5	complement(1852320..1853159)	hypothetical protein; CP162_RS08480	0
6	complement(1853322..1853645)	hypothetical protein; CP162_RS08485	0
7	complement(1853822..1854112)	PHAGE_Mycoba_CloudWang3_NC_022965: ParA; CP162_RS08490; phage(gi563397040)	1.23E-11
8	1854102..1854266	hypothetical protein; CP162_RS08495	0
9	complement(1854355..1854582)	PHAGE_Rhodoc_REQ2_NC_016652: hypothetical protein; CP162_RS11035; phage(gi372449852)	3.41E-18
10	complement(1854579..1854725)	hypothetical protein; CP162_RS11040	0
11	complement(1856097..1856513)	replication protein RepA; CP162_RS11045	0
12	1856718..1856942	hypothetical protein; CP162_RS08520	0
13	1857083..1857913	PHAGE_Coryne_Juicebox_NC_048070: hypothetical protein; CP162_RS08525; phage(gi100005)	1.52E-08
14	1857926..1858225	hypothetical protein; CP162_RS08530	0
15	1858312..1858527	hypothetical protein; CP162_RS08535	0
16	1858571..1858888	PHAGE_Strept_phiELB20_NC_041849: hypothetical protein; CP162_RS08540; phage(gi100009)	2.02E-06
17	1858902..1859447	PHAGE_Rhodoc_REQ3_NC_016654: major capsid protein; CP162_RS08545; phage(gi372450010)	8.92E-50
18	1859488..1859865	PHAGE_Gordon_BetterKatz_NC_031247: holin; CP162_RS08550; phage(gi100034)	7.81E-10
