# Supplementary material for: Resequencing and characterization of the first Corynebacterium pseudotuberculosis genome isolated from camel
Source: PeerJ. 2024 Jan 30;12:e16513. doi: 10.7717/peerj.16513 (PMC10836205; doi:10.7717/peerj.16513)
Supplement: Supplemental Information 7 — Genomic islands were predicted using GIPSy and C. glutamicum (NZ_CP025533.1) as reference genomes. GEI –genomic island, PAI –pathogenicity island. [file peerj-12-16513-s007.xlsx]

## Sheet: Planilha1
Genomic Islands
Genome	0.1	0.03	0.29	0.12	NA	NA	NA
GEI 1	0.22	0	0.18	0.27	CP162_RS00120-CP162_RS00205	19761..41793	NA
GEI 2	0.12	0.06	0.25	0.23	CP162_RS00255-CP162_RS00490	51545..98102	NA
GEI 3	0.2	0.2	0.2	0	CP162_RS00505-CP162_RS00555	101471..110015	NA
PAI 1	0.27	1	0.45	0.45	CP162_RS01015-CP162_RS01060	209338..220035	Strong
PAI 2	0.14	0.07	0.5	0.14	CP162_RS02045-CP162_RS02110	421460..434496	Normal
PAI 3	0.05	0	0.52	0.1	CP162_RS02360-CP162_RS02450	483427..501800	Weak
GEI 4	0.36	0	0.18	0.45	CP162_RS02955-CP162_RS02995	615148..631330	NA
GEI 5	0.41	0.41	0	0	CP162_RS10965-CP162_RS03235	674222..681134	NA
PAI 4	0.55	0.33	0.55	0.11	CP162_RS07905-CP162_RS07945	1726174..1737154	Strong
GEI 6	0.57	0.28	0.09	0.66	CP162_RS08460-CP162_RS11050	1849669..1861360	NA
PAI 5	0.14	0	0.42	0.42	CP162_RS08615-CP162_RS08650	1870762..1880614	Normal
PAI 6	0.37	0.43	0.31	0.31	CP162_RS09600-CP162_RS11065	2080475..2106745	Strong
PAI 7	0	0.18	0.68	0.12	CP162_RS09755-CP162_RS09830	2122485..2146851	Normal
PAI 8	0.14	0.42	0.57	0.14	CP162_RS09890-CP162_RS09925	2157025..2165662	Normal
Prophage
Region	Region Length	Completeness	Score	# Total Proteins	Region Position	Most Common Phage	GC %
1	8.9Kb	incomplete	20	18	1850948-1859865 info_outline	PHAGE_Clostr_vB_CpeS_CP51_NC_021325(1)	0.4969
CRISPR
Strain	Sequence	Sequence_basename	Duplicated_Spacers	CRISPR_Id	CRISPR_Start	CRISPR_End	CRISPR_Length	Potential_Orientation (AT%)	CRISPRDirection	Consensus_Repeat	Repeat_ID (CRISPRdb)	Nb_CRISPRs_with_same_Repeat (CRISPRdb)	Repeat_Length	Spacers_Nb	Mean_size_Spacers	Standard_Deviation_Spacers	Nb_Repeats_matching_Consensus	Ratio_Repeats_match/TotalRepeat	Conservation_Repeats (% identity)	EBcons_Repeats	Conservation_Spacers (% identity)	EBcons_Spacers	Repeat_Length_plus_mean_size_Spacers	Ratio_Repeat/mean_Spacers_Length	CRISPR_found_in_DB (if sequence IDs are similar)	Evidence_Level
Cp162	NC_018019_3	NC_018019_3	0	NC_018019_3_1	26085	26174	89	Reverse	NA [0.37,0.37 Confidence: NA]	GGAACTACCTCCGCATACGCGGAGAAAAG	R4685	13	29	1	32	0	2	1	100	100	100	100	61	0.90625	0	1
Cp162	NC_018019_3	NC_018019_3	0	NC_018019_3_2	31002	31073	71	Reverse	NA [0.37,0.37 Confidence: NA]	TTCCTCGCGTCCTGCGGGGGTAG	R8480	8	23	1	26	0	1	0.5	########	########	100	100	49	0.884615384615385	0	1
Cp162	NC_018019_3	NC_018019_3	0	NC_018019_3_3	1849963	1850235	272	Reverse	Unknown	CTTTTCTCCGCGCACGCGGAGGTAGTTCC	Unknown	0	29	4	32	0	4	0.8	########	########	17.5	########	61	0.90625	0	3
Cas
#SequenceID	Cas-type/subtype	Gene status	System	Type	Begin	End	Strand	Other_information
NC_018019_3_28	cas2_TypeIE	mandatory	CAS-TypeIE	CDS	26193	26564	-	ID=1_28;partial=00;start_type=ATG;rbs_motif=GGxGG;rbs_spacer=5-10bp;gc_cont=0.473;conf=99.80;score=26.95;cscore=25.99;sscore=0.96;rscore=-3.13;uscore=-0.75;tscore=3.57;
NC_018019_3_29	cas1_TypeIE	mandatory	CAS-TypeIE	CDS	26565	27518	-	ID=1_29;partial=00;start_type=GTG;rbs_motif=GGA/GAG/AGG;rbs_spacer=5-10bp;gc_cont=0.503;conf=100.00;score=68.05;cscore=67.82;sscore=0.24;rscore=0.90;uscore=0.01;tscore=-1.92;
NC_018019_3_31	cas3_TypeI	accessory	CAS	CDS	28195	29250	-	ID=1_31;partial=00;start_type=ATG;rbs_motif=None;rbs_spacer=None;gc_cont=0.514;conf=100.00;score=59.78;cscore=58.22;sscore=1.55;rscore=-4.22;uscore=1.05;tscore=3.57;
NC_018019_3_32	cas3a_TypeI	accessory	CAS	CDS	29234	30211	-	ID=1_32;partial=00;start_type=ATG;rbs_motif=GGA/GAG/AGG;rbs_spacer=5-10bp;gc_cont=0.481;conf=100.00;score=78.40;cscore=71.94;sscore=6.46;rscore=0.90;uscore=0.93;tscore=3.57;
NC_018019_3_33	cas6_TypeIE	mandatory	CAS-TypeIE	CDS	30232	30972	-	ID=1_33;partial=00;start_type=ATG;rbs_motif=AGGAG(G)/GGAGG;rbs_spacer=13-15bp;gc_cont=0.464;conf=100.00;score=43.46;cscore=38.81;sscore=4.65;rscore=2.04;uscore=-0.31;tscore=3.57;
NC_018019_3_35	cse2_TypeIE	mandatory	CAS-TypeIE	CDS	32769	33362	+	ID=1_35;partial=00;start_type=GTG;rbs_motif=GGA/GAG/AGG;rbs_spacer=5-10bp;gc_cont=0.480;conf=99.67;score=24.85;cscore=23.57;sscore=1.28;rscore=0.90;uscore=1.01;tscore=-1.92;
NC_018019_3_36	cas7_TypeIE	mandatory	CAS-TypeIE	CDS	33362	34432	+	ID=1_36;partial=00;start_type=ATG;rbs_motif=AGGAG;rbs_spacer=5-10bp;gc_cont=0.500;conf=100.00;score=146.88;cscore=128.44;sscore=18.43;rscore=13.38;uscore=0.20;tscore=3.57;
NC_018019_3_37	cas5_TypeIE	mandatory	CAS-TypeIE	CDS	34444	35136	+	ID=1_37;partial=00;start_type=ATG;rbs_motif=None;rbs_spacer=None;gc_cont=0.524;conf=99.99;score=39.94;cscore=40.19;sscore=-0.25;rscore=-4.22;uscore=-0.75;tscore=3.57;
