# Supplementary material for: Resequencing and characterization of the first Corynebacterium pseudotuberculosis genome isolated from camel
Source: PeerJ. 2024 Jan 30;12:e16513. doi: 10.7717/peerj.16513 (PMC10836205; doi:10.7717/peerj.16513)
Supplement: Supplemental Information 9 [file peerj-12-16513-s009.xlsx]

## Sheet: pangenome_annotation
Gene	Non-unique Gene name	Annotation	No. isolates	No. sequences	Avg sequences per isolate	Genome Fragment	Order within Fragment	Accessory Fragment	Accessory Order with Fragment	QC	Min group size nuc	Max group size nuc	Avg group size nuc	C231	43	MEX29	MEX31	PA05	SP165	N1	MB239	MB271	Cap1W	OVIOS02	262	MB295	MB44	29156	99MAT	MB325	NCTC4681	4394	OVI03	4480	MEX9	OVIZ01	PAT10	Cp162	G1	CAPNAT1	PAT16	E14	CIP_5297	Cp_Eq_BR01	38MAT	12C	MB154	Cap1C	MIC6
aceE	aceE	pyruvate dehydrogenase (acetyl-transferring) homodimeric type	130	130	1	1	91				2736	2736	2736	cds-WP_161588351.1	cds-WP_014300842.1	cds-WP_014300842.1	cds-WP_014300842.1	4_refound_148	cds-WP_014300842.1	cds-WP_014300842.1	cds-WP_014300842.1	cds-WP_014300842.1	cds-WP_014300842.1	cds-WP_014300842.1	cds-WP_014300842.1	cds-WP_014300842.1	cds-WP_014300842.1	cds-WP_014300842.1	cds-WP_014300842.1	cds-WP_014300842.1	cds-WP_014300842.1	cds-WP_214364241.1	cds-WP_014300842.1	cds-WP_014300842.1	cds-WP_014300842.1	cds-WP_014300842.1	cds-WP_014300842.1	cds-WP_014300842.1	cds-WP_014300842.1	cds-WP_014300842.1	cds-WP_014300842.1	cds-WP_014300842.1	cds-WP_014523492.1	cds-WP_014300842.1	cds-WP_014300842.1	cds-WP_014300842.1	cds-WP_014300842.1	cds-WP_014300842.1	cds-WP_014300842.1
acnA	acnA	aconitate hydratase AcnA	130	130	1	1	86				2820	2820	2820	cds-WP_013241936.1	cds-WP_202981948.1	cds-WP_013241936.1	cds-WP_202981154.1	cds-WP_014522415.1	cds-WP_013241936.1	cds-WP_013241936.1	cds-WP_227000381.1	cds-WP_227000381.1	cds-WP_013241936.1	cds-WP_013241936.1	cds-WP_233486518.1	cds-WP_202981154.1	cds-WP_041478243.1	cds-WP_013241936.1	cds-WP_013241936.1	cds-WP_202981154.1	cds-WP_013241936.1	cds-WP_014522415.1	cds-WP_216823782.1	cds-WP_014522415.1	cds-WP_013241936.1	cds-WP_013241936.1	cds-WP_237698844.1	cds-WP_202981969.1	cds-WP_202981969.1	cds-WP_013241936.1	cds-WP_013241936.1	cds-WP_013241936.1	cds-WP_202981153.1	cds-WP_202981153.1	cds-WP_013241936.1	cds-WP_013241936.1	cds-WP_227000381.1	cds-WP_013241936.1	cds-WP_013241936.1
adhP	adhP	alcohol dehydrogenase AdhP	130	130	1	1	2284				1041	1158	104652755905512	cds-WP_014300984.1	cds-WP_014300984.1	cds-WP_014300984.1	cds-WP_014367708.1	cds-WP_014300984.1	cds-WP_014300984.1	cds-WP_014300984.1	cds-WP_014367708.1	cds-WP_014367708.1	cds-WP_014300984.1	cds-WP_014300984.1	cds-WP_014300984.1	cds-WP_014367708.1	cds-WP_014367708.1	cds-WP_014300984.1	cds-WP_014300984.1	cds-WP_014367708.1	cds-WP_014300984.1	cds-WP_013242746.1	cds-WP_014300984.1	cds-WP_013242746.1	cds-WP_014300984.1	cds-WP_014300984.1	cds-WP_014300984.1	24_refound_1061	25_refound_1092	cds-WP_014300984.1	cds-WP_014300984.1	cds-WP_014300984.1	cds-WP_014523651.1	cds-WP_014367708.1	cds-WP_014300984.1	cds-WP_014300984.1	cds-WP_014367708.1	cds-WP_014300984.1	cds-WP_014300984.1
ahcY	ahcY	adenosylhomocysteinase	130	130	1	1	582				1440	1440	1440	cds-WP_013241372.1	cds-WP_048653343.1	cds-WP_013241372.1	cds-WP_014366614.1	4_refound_101	cds-WP_058093258.1	cds-WP_058093258.1	cds-WP_014366614.1	cds-WP_014366614.1	cds-WP_013241372.1	cds-WP_013241372.1	cds-WP_048588630.1	cds-WP_014366614.1	13_refound_471	cds-WP_013241372.1	cds-WP_013241372.1	cds-WP_014366614.1	cds-WP_013241372.1	cds-WP_013241372.1	cds-WP_013241372.1	cds-WP_013241372.1	cds-WP_013241372.1	cds-WP_058093258.1	cds-WP_013241372.1	cds-WP_014800123.1	cds-WP_014800123.1	cds-WP_013241372.1	cds-WP_013241372.1	cds-WP_058093258.1	cds-WP_014523103.1	cds-WP_014523103.1	cds-WP_058093258.1	cds-WP_013241372.1	33_refound_1278	cds-WP_058093258.1	cds-WP_013241372.1
alaS	alaS	alanine--tRNA ligase	130	130	1	1	106				2673	2673	2673	cds-WP_013242005.1	cds-WP_013242005.1	cds-WP_013242005.1	cds-WP_013242005.1	cds-WP_013242005.1	cds-WP_013242005.1	cds-WP_013242005.1	cds-WP_013242005.1	cds-WP_013242005.1	cds-WP_013242005.1	cds-WP_013242005.1	cds-WP_048588949.1	cds-WP_013242005.1	cds-WP_013242005.1	cds-WP_013242005.1	cds-WP_013242005.1	cds-WP_013242005.1	cds-WP_013242005.1	cds-KJZ26_RS04115	cds-WP_013242005.1	cds-KJZ33_RS04290	cds-WP_013242005.1	cds-WP_013242005.1	cds-WP_013242005.1	cds-WP_014800502.1	cds-WP_278072195.1	cds-WP_013242005.1	cds-WP_013242005.1	cds-WP_013242005.1	cds-WP_013242005.1	cds-WP_032802429.1	cds-WP_013242005.1	cds-WP_013242005.1	cds-WP_013242005.1	cds-WP_013242005.1	cds-WP_013242005.1
ald	ald	alanine dehydrogenase	130	130	1	1	773				1110	1110	1110	cds-WP_013242199.1	1_refound_29	cds-WP_013242199.1	cds-WP_014367276.1	cds-WP_013242199.1	cds-WP_013242199.1	cds-WP_013242199.1	cds-WP_014367276.1	cds-WP_014367276.1	cds-WP_013242199.1	cds-WP_013242199.1	11_refound_412	cds-WP_014367276.1	cds-WP_014367276.1	cds-WP_013242199.1	cds-WP_013242199.1	cds-WP_014367276.1	cds-WP_013242199.1	cds-WP_013242199.1	cds-WP_013242199.1	cds-WP_013242199.1	cds-WP_013242199.1	cds-WP_013242199.1	cds-WP_013242199.1	cds-WP_014800615.1	cds-WP_014800615.1	cds-WP_013242199.1	cds-WP_013242199.1	cds-WP_013242199.1	cds-WP_014367276.1	cds-WP_254755431.1	cds-WP_013242199.1	cds-WP_047225374.1	cds-WP_014367276.1	cds-WP_013242199.1	cds-WP_013242199.1
alr	alr	alanine racemase	130	130	1	1	771				1113	1113	1113	cds-WP_014401000.1	cds-WP_014366536.1	cds-WP_014401000.1	cds-WP_014366536.1	4_refound_92	cds-WP_058093243.1	cds-WP_058093243.1	cds-WP_014366536.1	cds-WP_014366536.1	cds-WP_013241268.1	cds-WP_013241268.1	cds-WP_014366536.1	cds-WP_014366536.1	13_refound_461	cds-WP_014401000.1	cds-WP_013241268.1	cds-WP_014366536.1	cds-WP_014401000.1	cds-WP_013241268.1	cds-WP_013241268.1	cds-WP_013241268.1	cds-WP_013241268.1	cds-WP_058093243.1	cds-WP_014401000.1	cds-WP_014800054.1	cds-WP_014800054.1	cds-WP_013241268.1	cds-WP_014401000.1	cds-WP_058093243.1	cds-WP_014366536.1	cds-WP_014366536.1	cds-WP_058093243.1	cds-WP_013241268.1	cds-WP_014366536.1	cds-WP_058093243.1	cds-WP_013241268.1
amn	amn	AMP nucleosidase	1	1	1	1	1714				1413	1413	1413					cds-WP_058093171.1-2
arc	arc	proteasome ATPase	130	130	1	1	1959				1491	1581	15803023255814	cds-WP_013241895.1	cds-WP_014655406.1	cds-WP_013241895.1	cds-WP_014655406.1	cds-WP_013241895.1	cds-WP_013241895.1	cds-WP_013241895.1	cds-WP_014655406.1	cds-WP_014655406.1	cds-WP_013241895.1	cds-WP_013241895.1	cds-WP_080968517.1	cds-WP_014655406.1	cds-WP_014655406.1	cds-WP_013241895.1	cds-WP_013241895.1	cds-WP_014655406.1	cds-WP_013241895.1	cds-WP_013241895.1	cds-WP_013241895.1	cds-WP_013241895.1	cds-WP_013241895.1	cds-WP_013241895.1	cds-WP_013241895.1	cds-WP_081368727.1	cds-WP_081368727.1	cds-WP_013241895.1	cds-WP_013241895.1	cds-WP_013241895.1	cds-WP_014523307.1	cds-WP_014655406.1	cds-WP_013241895.1	cds-WP_013241895.1	cds-WP_014655406.1	cds-WP_013241895.1	cds-WP_013241895.1
argB	argB	acetylglutamate kinase	130	130	1	1	925				936	936	936	cds-WP_013241810.1	cds-WP_013241810.1	cds-WP_013241810.1	cds-WP_013241810.1	cds-WP_013241810.1	cds-WP_013241810.1	cds-WP_013241810.1	cds-WP_013241810.1	cds-WP_013241810.1	cds-WP_013241810.1	cds-WP_013241810.1	cds-WP_013241810.1	cds-WP_013241810.1	cds-WP_013241810.1	cds-WP_013241810.1	cds-WP_013241810.1	cds-WP_013241810.1	cds-WP_013241810.1	cds-WP_013241810.1	cds-WP_013241810.1	cds-WP_013241810.1	cds-WP_013241810.1	cds-WP_013241810.1	cds-WP_013241810.1	cds-WP_013241810.1	cds-WP_013241810.1	cds-WP_013241810.1	cds-WP_013241810.1	cds-WP_013241810.1	cds-WP_013241810.1	cds-WP_013241810.1	cds-WP_013241810.1	cds-WP_013241810.1	cds-WP_013241810.1	cds-WP_013241810.1	cds-WP_013241810.1
argC	argC	N-acetyl-gamma-glutamyl-phosphate reductase	130	130	1	1	824				1044	1044	1044	cds-WP_013241807.1	cds-WP_048653381.1	cds-WP_013241807.1	cds-WP_014366976.1	cds-WP_013241807.1	cds-WP_013241807.1	cds-WP_013241807.1	cds-WP_014366976.1	cds-WP_014366976.1	cds-WP_013241807.1	cds-WP_013241807.1	cds-WP_048588843.1	cds-WP_014366976.1	13_refound_516	cds-WP_013241807.1	cds-WP_013241807.1	cds-WP_014366976.1	cds-WP_013241807.1	cds-WP_013241807.1	cds-WP_013241807.1	cds-WP_013241807.1	cds-WP_064430576.1	cds-WP_013241807.1	cds-WP_013241807.1	cds-WP_041481221.1	cds-WP_041481221.1	cds-WP_013241807.1	cds-WP_013241807.1	cds-WP_013241807.1	cds-WP_014732945.1	cds-WP_032801986.1	cds-WP_013241807.1	cds-WP_013241807.1	cds-WP_014366976.1	cds-WP_013241807.1	cds-WP_013241807.1
argF	argF	ornithine carbamoyltransferase	130	130	1	1	855				1002	1002	1002	cds-WP_014401154.1	cds-WP_014366979.1	cds-WP_014401154.1	cds-WP_014366979.1	cds-WP_058093482.1	cds-WP_058093482.1	cds-WP_058093482.1	cds-WP_014366979.1	cds-WP_014366979.1	cds-WP_014300658.1	cds-WP_014300658.1	cds-WP_048588846.1	cds-WP_014366979.1	cds-WP_014366979.1	cds-WP_014401154.1	cds-WP_014300658.1	cds-WP_014366979.1	cds-WP_014401154.1	cds-WP_014300658.1	cds-WP_014300658.1	cds-WP_014300658.1	cds-WP_014300658.1	cds-WP_058093482.1	cds-WP_014401154.1	cds-WP_014800381.1	cds-WP_014800381.1	cds-WP_014300658.1	cds-WP_014401154.1	cds-WP_058093482.1	cds-WP_014523268.1	cds-WP_014366979.1	cds-WP_058093482.1	cds-WP_014300658.1	cds-WP_014366979.1	cds-WP_058093482.1	cds-WP_014300658.1
argH	argH	argininosuccinate lyase	130	130	1	1	2062				1404	1434	143261538461538	cds-WP_014300660.1	cds-WP_014655358.1	cds-WP_014300660.1	cds-WP_014366980.1	cds-WP_014300660.1	cds-WP_014300660.1	cds-WP_014300660.1	cds-WP_014366980.1	cds-WP_014366980.1	cds-WP_014300660.1	cds-WP_014300660.1	cds-WP_048588848.1	cds-WP_014366980.1	cds-WP_014366980.1	cds-WP_014300660.1	cds-WP_014300660.1	cds-WP_014366980.1	cds-WP_014300660.1	cds-WP_250544408.1	cds-WP_014300660.1	cds-WP_250544408.1	cds-WP_014300660.1	cds-WP_014300660.1	cds-WP_014300660.1	cds-WP_014800383.1	cds-WP_014800383.1	cds-WP_014300660.1	cds-WP_014300660.1	cds-WP_014300660.1	cds-WP_014366980.1	cds-WP_014366980.1	cds-WP_014300660.1	cds-WP_014300660.1	cds-WP_014366980.1	cds-WP_014300660.1	cds-WP_014300660.1
argJ	argJ	bifunctional glutamate N-acetyltransferase/amino-acid acetyltransferase ArgJ	130	130	1	1	741				1161	1161	1161	cds-WP_014401152.1	cds-WP_014366977.1	cds-WP_014401152.1	cds-WP_014366977.1	cds-WP_058093483.1	cds-WP_058093483.1	cds-WP_058093483.1	cds-WP_014366977.1	cds-WP_014366977.1	cds-WP_014401152.1	cds-WP_014401152.1	cds-WP_048588844.1	cds-WP_014366977.1	13_refound_517	cds-WP_014401152.1	cds-WP_014401152.1	cds-WP_014366977.1	cds-WP_014401152.1	cds-WP_014401152.1	cds-WP_014401152.1	cds-WP_014401152.1	cds-WP_064430575.1	cds-WP_058093483.1	23_refound_991	cds-WP_014800379.1	cds-WP_014800379.1	cds-WP_014401152.1	cds-WP_014401152.1	cds-WP_058093483.1	cds-WP_014366977.1	cds-WP_032801984.1	cds-WP_058093483.1	cds-WP_014401152.1	cds-WP_014366977.1	cds-WP_058093483.1	cds-WP_014401152.1
argS	argS	arginine--tRNA ligase	130	130	1	1	377				1653	1653	1653	cds-WP_013241687.1	cds-WP_014655305.1	cds-WP_013241687.1	cds-WP_014366865.1	cds-WP_058093502.1	cds-WP_058093502.1	cds-WP_058093502.1	cds-WP_014366865.1	cds-WP_014366865.1	cds-WP_013241687.1	cds-WP_013241687.1	cds-WP_048588785.1	cds-WP_014366865.1	13_refound_501	cds-WP_013241687.1	cds-WP_013241687.1	cds-WP_014366865.1	cds-WP_013241687.1	cds-WP_013241687.1	cds-WP_013241687.1	cds-WP_013241687.1	cds-WP_013241687.1	cds-WP_058093502.1	cds-WP_013241687.1	cds-WP_014800310.1	cds-WP_278072453.1	cds-WP_013241687.1	cds-WP_013241687.1	cds-WP_058093502.1	cds-WP_014366865.1	cds-WP_014366865.1	cds-WP_058093502.1	cds-WP_013241687.1	33_refound_1283	cds-WP_058093502.1	cds-WP_013241687.1
aroA	aroA	3-phosphoshikimate 1-carboxyvinyltransferase	130	130	1	1	684				1275	1275	1275	cds-WP_014300522.1	cds-WP_014366623.1	cds-WP_014300522.1	cds-WP_014366623.1	cds-WP_014300522.1	cds-WP_014300522.1	cds-WP_014300522.1	cds-WP_014366623.1	cds-WP_014366623.1	cds-WP_014300522.1	cds-WP_014300522.1	cds-WP_048588635.1	cds-WP_014366623.1	13_refound_474	cds-WP_014300522.1	cds-WP_014300522.1	cds-WP_014366623.1	cds-WP_014300522.1	cds-WP_014300522.1	cds-WP_014300522.1	cds-WP_014300522.1	cds-WP_054250906.1	cds-WP_014300522.1	cds-WP_014300522.1	cds-WP_041481193.1	cds-WP_041481193.1	cds-WP_014300522.1	cds-WP_014300522.1	cds-WP_014300522.1	cds-WP_014732912.1	cds-WP_014366623.1	cds-WP_014300522.1	cds-WP_014300522.1	cds-WP_014366623.1	cds-WP_014300522.1	cds-WP_014300522.1
aroB	aroB	3-dehydroquinate synthase	130	130	1	1	794				1080	1080	1080	cds-WP_014367126.1	cds-WP_014655467.1	cds-WP_014367126.1	cds-WP_014367126.1	cds-WP_014367126.1	cds-WP_014367126.1	cds-WP_014367126.1	cds-WP_014367126.1	cds-WP_014367126.1	cds-WP_014300722.1	cds-WP_014300722.1	cds-WP_048588944.1	cds-WP_014367126.1	13_refound_531	cds-WP_014367126.1	cds-WP_014300722.1	cds-WP_014367126.1	cds-WP_014367126.1	cds-WP_014300722.1	cds-WP_014300722.1	cds-WP_014300722.1	cds-WP_014367126.1	cds-WP_014367126.1	cds-WP_014367126.1	cds-WP_014800497.1	cds-WP_014800497.1	cds-WP_014300722.1	cds-WP_014367126.1	cds-WP_014367126.1	cds-WP_014367126.1	cds-WP_014367126.1	cds-WP_014367126.1	cds-WP_014300722.1	cds-WP_014367126.1	cds-WP_014367126.1	cds-WP_078117703.1
aroC	aroC	chorismate synthase	130	130	1	1	2290				1215	1287	121855384615385	cds-WP_014522829.1	cds-WP_014655469.1	cds-WP_014522829.1	cds-WP_014655469.1	cds-WP_013242000.1	cds-WP_014522829.1	cds-WP_014522829.1	cds-WP_014655469.1	cds-WP_014655469.1	cds-WP_014522829.1	cds-WP_014522829.1	cds-WP_199398853.1	cds-WP_014655469.1	cds-WP_014367128.1	cds-WP_014522829.1	cds-WP_014522829.1	cds-WP_014655469.1	cds-WP_014522829.1	cds-WP_014522829.1	cds-WP_014522829.1	cds-WP_014522829.1	cds-WP_014522829.1	cds-WP_014522829.1	cds-WP_014522829.1	cds-WP_193565521.1	cds-WP_193565521.1	cds-WP_014522829.1	cds-WP_014522829.1	cds-WP_014522829.1	cds-WP_014655469.1	cds-WP_014655469.1	cds-WP_014522829.1	cds-WP_014522829.1	cds-WP_014655469.1	cds-WP_014522829.1	cds-WP_014522829.1
aroQ	aroQ	type II 3-dehydroquinate dehydratase	130	130	1	1	1435				441	441	441	cds-WP_013241997.1	cds-WP_014655466.1	cds-WP_013241997.1	cds-WP_013241997.1	cds-WP_013241997.1	cds-WP_013241997.1	cds-WP_013241997.1	cds-WP_013241997.1	cds-WP_013241997.1	cds-WP_013241997.1	cds-WP_013241997.1	cds-WP_013241997.1	cds-WP_013241997.1	cds-WP_013241997.1	cds-WP_013241997.1	cds-WP_013241997.1	cds-WP_013241997.1	cds-WP_013241997.1	cds-WP_013241997.1	cds-WP_013241997.1	cds-WP_013241997.1	cds-WP_013241997.1	cds-WP_013241997.1	cds-WP_013241997.1	cds-WP_013241997.1	cds-WP_013241997.1	cds-WP_013241997.1	cds-WP_013241997.1	cds-WP_013241997.1	cds-WP_013241997.1	cds-WP_013241997.1	cds-WP_013241997.1	cds-WP_013241997.1	cds-WP_013241997.1	cds-WP_013241997.1	cds-WP_013241997.1
arsC	arsC	arsenate reductase (glutaredoxin)	130	130	1	1	1517				345	345	345	cds-WP_014300604.1	cds-WP_014366815.1	cds-WP_014300604.1	cds-WP_014366815.1	cds-WP_058093522.1	cds-WP_058093522.1	cds-WP_058093522.1	cds-WP_014366815.1	cds-WP_014366815.1	cds-WP_014300604.1	cds-WP_014300604.1	cds-WP_048588747.1	cds-WP_014366815.1	cds-WP_014366815.1	cds-WP_014300604.1	cds-WP_014300604.1	cds-WP_014366815.1	cds-WP_014300604.1	cds-WP_014300604.1	cds-WP_014300604.1	cds-WP_014300604.1	cds-WP_014300604.1	cds-WP_058093522.1	cds-WP_014300604.1	cds-WP_014300604.1	cds-WP_014300604.1	cds-WP_014300604.1	cds-WP_014300604.1	cds-WP_058093522.1	cds-WP_014366815.1	cds-WP_014366815.1	cds-WP_058093522.1	cds-WP_014300604.1	cds-WP_014366815.1	cds-WP_058093522.1	cds-WP_014300604.1
asnB	asnB	asparagine synthase (glutamine-hydrolyzing)	130	130	1	1	268				1923	1923	1923	cds-WP_013242284.1	cds-WP_014655618.1	cds-WP_013242284.1	cds-WP_014367351.1	cds-WP_013242284.1	cds-WP_013242284.1	cds-WP_013242284.1	cds-WP_014367351.1	cds-WP_014367351.1	cds-WP_013242284.1	cds-WP_013242284.1	cds-WP_048589094.1	cds-WP_014367351.1	cds-WP_014367351.1	cds-WP_013242284.1	cds-WP_013242284.1	cds-WP_014367351.1	cds-WP_013242284.1	cds-WP_013242284.1	cds-WP_013242284.1	cds-WP_013242284.1	cds-WP_013242284.1	cds-WP_013242284.1	cds-WP_013242284.1	cds-WP_014800671.1	cds-WP_014800671.1	cds-WP_013242284.1	cds-WP_013242284.1	cds-WP_013242284.1	cds-WP_014523469.1	cds-WP_014523469.1	cds-WP_013242284.1	cds-WP_013242284.1	cds-WP_100086619.1	cds-WP_013242284.1	cds-WP_013242284.1
aspA	aspA	aspartate ammonia-lyase	130	130	1	1	590				1431	1431	1431	cds-WP_013241901.1	cds-WP_014655411.1	cds-WP_013241901.1	cds-WP_041478238.1	cds-WP_013241901.1	cds-WP_013241901.1	cds-WP_013241901.1	cds-WP_041478238.1	cds-WP_041478238.1	cds-WP_013241901.1	cds-WP_013241901.1	cds-WP_014655411.1	cds-WP_041478238.1	cds-WP_041478238.1	cds-WP_013241901.1	cds-WP_013241901.1	cds-WP_041478238.1	cds-WP_013241901.1	cds-WP_013241901.1	cds-WP_013241901.1	cds-WP_013241901.1	cds-WP_054250952.1	cds-WP_013241901.1	cds-WP_013241901.1	cds-WP_014800442.1	cds-WP_014655411.1	cds-WP_013241901.1	cds-WP_013241901.1	cds-WP_013241901.1	cds-WP_014523312.1	cds-WP_014655411.1	cds-WP_013241901.1	cds-WP_013241901.1	cds-WP_041478238.1	cds-WP_013241901.1	cds-WP_013241901.1
aspS	aspS	aspartate--tRNA ligase	130	130	1	1	974				1803	1803	1803	cds-WP_014300723.1	cds-WP_014523357.1	cds-WP_014300723.1	cds-WP_014523357.1	cds-WP_014522215.1	cds-WP_014300723.1	cds-WP_014300723.1	cds-WP_014523357.1	cds-WP_014523357.1	cds-WP_014300723.1	cds-WP_014300723.1	cds-WP_199398854.1	cds-WP_014523357.1	cds-WP_014523935.1	cds-WP_014300723.1	cds-WP_014300723.1	cds-WP_014523357.1	cds-WP_014300723.1	cds-WP_014522420.1	cds-WP_014300723.1	cds-WP_250544361.1	cds-WP_014300723.1	cds-WP_014300723.1	cds-WP_014300723.1	cds-WP_014800504.1	cds-WP_014800504.1	cds-WP_014300723.1	cds-WP_014300723.1	cds-WP_014300723.1	cds-WP_014523357.1	cds-WP_014523357.1	cds-WP_014300723.1	cds-WP_014300723.1	cds-WP_014523357.1	cds-WP_014300723.1	cds-WP_014300723.1
atpA	atpA	F0F1 ATP synthase subunit alpha	130	130	1	1	1142				1629	1629	1629	cds-WP_013241703.1	cds-WP_013241703.1	cds-WP_013241703.1	cds-WP_013241703.1	4_refound_119	cds-WP_013241703.1	cds-WP_013241703.1	cds-WP_013241703.1	cds-WP_013241703.1	cds-WP_013241703.1	cds-WP_013241703.1	cds-WP_013241703.1	cds-WP_013241703.1	13_refound_504	cds-WP_013241703.1	cds-WP_013241703.1	cds-WP_013241703.1	cds-WP_013241703.1	cds-WP_013241703.1	cds-WP_013241703.1	cds-WP_013241703.1	cds-WP_013241703.1	cds-WP_013241703.1	cds-WP_013241703.1	cds-WP_013241703.1	cds-WP_013241703.1	cds-WP_013241703.1	cds-WP_013241703.1	cds-WP_013241703.1	cds-WP_013241703.1	cds-WP_013241703.1	cds-WP_013241703.1	cds-WP_013241703.1	33_refound_1284	cds-WP_013241703.1	cds-WP_013241703.1
atpB	atpB	F0F1 ATP synthase subunit A	130	130	1	1	1067				786	786	786	cds-WP_013241699.1	cds-WP_013241699.1	cds-WP_013241699.1	cds-WP_013241699.1	cds-WP_013241699.1	cds-WP_013241699.1	cds-WP_013241699.1	cds-WP_013241699.1	cds-WP_013241699.1	cds-WP_013241699.1	cds-WP_013241699.1	cds-WP_013241699.1	cds-WP_013241699.1	13_refound_503	cds-WP_013241699.1	cds-WP_013241699.1	cds-WP_013241699.1	cds-WP_013241699.1	cds-WP_013241699.1	cds-WP_013241699.1	cds-WP_013241699.1	cds-WP_013241699.1	cds-WP_013241699.1	cds-WP_013241699.1	cds-WP_013241699.1	cds-WP_278072455.1	cds-WP_013241699.1	cds-WP_013241699.1	cds-WP_013241699.1	cds-WP_013241699.1	cds-WP_013241699.1	cds-WP_013241699.1	cds-WP_013241699.1	cds-WP_013241699.1	cds-WP_013241699.1	cds-WP_013241699.1
atpD	atpD	F0F1 ATP synthase subunit beta	130	130	1	1	580				1446	1446	1446	cds-WP_014522390.1	cds-WP_014366878.1	cds-WP_014300624.1	cds-WP_014366878.1	cds-WP_014300624.1	cds-WP_014300624.1	cds-WP_014300624.1	cds-WP_014366878.1	cds-WP_014366878.1	cds-WP_014300624.1	cds-WP_014300624.1	cds-WP_014300624.1	cds-WP_014366878.1	cds-WP_014366878.1	cds-WP_014300624.1	cds-WP_014300624.1	cds-WP_014366878.1	cds-WP_014300624.1	cds-WP_014300624.1	cds-WP_014300624.1	cds-WP_014300624.1	cds-WP_014300624.1	cds-WP_014300624.1	cds-WP_014300624.1	cds-WP_014300624.1	cds-WP_014300624.1	cds-WP_014300624.1	cds-WP_014300624.1	cds-WP_014300624.1	cds-WP_014366878.1	cds-WP_014366878.1	cds-WP_014300624.1	cds-WP_014300624.1	cds-WP_014366878.1	cds-WP_014300624.1	cds-WP_014300624.1
bcp	bcp	thioredoxin-dependent thiol peroxidase	130	130	1	1	1393				480	480	480	cds-WP_013242499.1	cds-WP_013242499.1	cds-WP_013242499.1	cds-WP_013242499.1	cds-WP_013242499.1	cds-WP_013242499.1	cds-WP_013242499.1	cds-WP_013242499.1	cds-WP_013242499.1	cds-WP_013242499.1	cds-WP_013242499.1	cds-WP_013242499.1	cds-WP_013242499.1	13_refound_566	cds-WP_013242499.1	cds-WP_013242499.1	cds-WP_013242499.1	cds-WP_013242499.1	cds-WP_013242499.1	cds-WP_104992967.1	cds-WP_013242499.1	cds-WP_013242499.1	cds-WP_013242499.1	cds-WP_013242499.1	cds-WP_041481337.1	cds-WP_278072254.1	cds-WP_013242499.1	cds-WP_013242499.1	cds-WP_013242499.1	cds-WP_013242499.1	cds-WP_013242499.1	cds-WP_013242499.1	cds-WP_013242499.1	cds-WP_013242499.1	cds-WP_013242499.1	cds-WP_013242499.1
betA	betA	choline dehydrogenase	130	130	1	1	318				1755	1755	1755	cds-WP_013242637.1	cds-WP_048653473.1	cds-WP_013242637.1	cds-WP_014367621.1	cds-WP_013242637.1	cds-WP_013242637.1	cds-WP_013242637.1	cds-WP_014367621.1	8_refound_335	cds-WP_013242637.1	cds-WP_013242637.1	cds-WP_048589253.1	cds-WP_014367621.1	13_refound_577	cds-WP_013242637.1	cds-WP_013242637.1	cds-WP_014367621.1	cds-WP_013242637.1	cds-WP_013242637.1	cds-WP_013242637.1	cds-WP_013242637.1	21_refound_942	cds-WP_013242637.1	cds-WP_013242637.1	cds-WP_041481377.1	cds-WP_048589253.1	cds-WP_013242637.1	cds-WP_013242637.1	cds-WP_013242637.1	cds-WP_014367621.1	cds-WP_254755481.1	cds-WP_013242637.1	cds-WP_013242637.1	cds-WP_100086587.1	cds-WP_013242637.1	cds-WP_013242637.1
betT	betT	choline BCCT transporter BetT	130	130	1	1	200				2154	2154	2154	0_refound_9	cds-WP_014655794.1	2_refound_49	cds-WP_014367620.1	cds-WP_014522890.1	cds-WP_014522890.1	cds-WP_014522890.1	cds-WP_014367620.1	cds-WP_014367620.1	cds-WP_013242636.1	cds-WP_013242636.1	cds-WP_048589252.1	cds-WP_014367620.1	cds-WP_014367620.1	14_refound_775	cds-WP_013242636.1	cds-WP_014367620.1	17_refound_841	cds-WP_013242636.1	cds-WP_013242636.1	cds-WP_013242636.1	cds-WP_014522890.1	cds-WP_014522890.1	23_refound_1004	cds-WP_014522890.1	cds-WP_278072287.1	cds-WP_013242636.1	27_refound_1129	cds-WP_014522890.1	cds-WP_014367620.1	cds-WP_032802600.1	cds-WP_014522890.1	cds-WP_013242636.1	cds-WP_014367620.1	cds-WP_014522890.1	cds-WP_013242636.1
bioB	bioB	biotin synthase BioB	130	130	1	1	852				1005	1005	1005	cds-WP_013241764.1	cds-WP_014655340.1	cds-WP_013241764.1	cds-WP_014366927.1	cds-WP_013241764.1	cds-WP_013241764.1	cds-WP_013241764.1	cds-WP_014366927.1	cds-WP_014366927.1	cds-WP_013241764.1	cds-WP_013241764.1	cds-WP_048588821.1	cds-WP_014366927.1	cds-WP_014366927.1	cds-WP_013241764.1	cds-WP_013241764.1	cds-WP_014366927.1	cds-WP_013241764.1	cds-WP_013241764.1	cds-WP_104993001.1	cds-WP_013241764.1	cds-WP_013241764.1	cds-WP_013241764.1	cds-WP_013241764.1	cds-WP_014800354.1	cds-WP_014800354.1	cds-WP_013241764.1	cds-WP_013241764.1	cds-WP_013241764.1	cds-WP_014366927.1	cds-WP_014366927.1	cds-WP_013241764.1	cds-WP_013241764.1	cds-WP_014366927.1	cds-WP_013241764.1	cds-WP_013241764.1
bioD	bioD	dethiobiotin synthase	130	130	1	1	1161				690	690	690	cds-WP_013241834.1	cds-WP_014655368.1	cds-WP_013241834.1	cds-WP_014366995.1	cds-WP_013241834.1	cds-WP_013241834.1	cds-WP_013241834.1	cds-WP_014366995.1	cds-WP_014366995.1	cds-WP_013241834.1	cds-WP_013241834.1	cds-WP_048588857.1	cds-WP_014366995.1	cds-WP_014366995.1	cds-WP_013241834.1	cds-WP_013241834.1	cds-WP_014366995.1	cds-WP_013241834.1	cds-WP_013241834.1	cds-WP_013241834.1	cds-WP_013241834.1	cds-WP_013241834.1	cds-WP_013241834.1	cds-WP_013241834.1	cds-WP_014800393.1	cds-WP_014800393.1	cds-WP_013241834.1	cds-WP_013241834.1	cds-WP_013241834.1	cds-WP_014523280.1	cds-WP_014366995.1	cds-WP_013241834.1	cds-WP_013241834.1	cds-WP_014366995.1	cds-WP_013241834.1	cds-WP_013241834.1
brnQ	brnQ	branched-chain amino acid transport system II carrier protein	130	130	1	1	656				1320	1320	1320	cds-WP_013242407.1	cds-WP_014655668.1	cds-WP_013242407.1	cds-WP_013242407.1	4_refound_153	cds-WP_013242407.1	cds-WP_013242407.1	cds-WP_013242407.1	cds-WP_013242407.1	cds-WP_013242407.1	cds-WP_013242407.1	cds-WP_048589139.1	cds-WP_013242407.1	13_refound_560	cds-WP_013242407.1	cds-WP_013242407.1	cds-WP_013242407.1	cds-WP_013242407.1	cds-WP_013242407.1	cds-WP_013242407.1	cds-WP_013242407.1	cds-WP_013242407.1	cds-WP_013242407.1	cds-WP_013242407.1	cds-WP_013242407.1	cds-WP_278072240.1	cds-WP_013242407.1	cds-WP_013242407.1	cds-WP_013242407.1	cds-WP_013242407.1	cds-WP_254755449.1	cds-WP_013242407.1	cds-WP_013242407.1	cds-WP_013242407.1	cds-WP_013242407.1	cds-WP_013242407.1
budA	budA	acetolactate decarboxylase	130	130	1	1	1117				741	741	741	cds-WP_013241643.1	cds-WP_013241643.1	cds-WP_013241643.1	cds-WP_014366832.1	4_refound_116	5_refound_274	6_refound_296	cds-WP_014366832.1	cds-WP_014366832.1	cds-WP_013241643.1	cds-WP_013241643.1	cds-WP_013241643.1	cds-WP_014366832.1	cds-WP_014366832.1	cds-WP_013241643.1	cds-WP_013241643.1	cds-WP_014366832.1	cds-WP_013241643.1	cds-WP_013241643.1	cds-WP_013241643.1	cds-WP_013241643.1	21_refound_939	22_refound_965	cds-WP_013241643.1	cds-WP_013241643.1	cds-WP_013241643.1	cds-WP_013241643.1	cds-WP_013241643.1	28_refound_1151	cds-WP_014366832.1	cds-WP_014366832.1	31_refound_1222	cds-WP_013241643.1	cds-WP_014366832.1	34_refound_1344	cds-WP_013241643.1
carA	carA	glutamine-hydrolyzing carbamoyl-phosphate synthase small subunit	130	130	1	1	708				1233	1233	1233	cds-WP_013241987.1	cds-WP_014367120.1	cds-WP_013241987.1	cds-WP_014367120.1	cds-WP_013241987.1	cds-WP_013241987.1	cds-WP_013241987.1	cds-WP_014367120.1	cds-WP_014367120.1	cds-WP_013241987.1	cds-WP_013241987.1	cds-WP_048588939.1	cds-WP_014367120.1	cds-WP_014367120.1	cds-WP_013241987.1	cds-WP_013241987.1	cds-WP_014367120.1	cds-WP_013241987.1	cds-WP_013241987.1	cds-WP_013241987.1	cds-WP_013241987.1	cds-WP_013241987.1	cds-WP_013241987.1	cds-WP_013241987.1	cds-WP_014367120.1	cds-WP_278072192.1	cds-WP_013241987.1	cds-WP_013241987.1	cds-WP_013241987.1	cds-WP_014367120.1	cds-WP_032802426.1	cds-WP_013241987.1	cds-WP_013241987.1	cds-WP_014367120.1	cds-WP_013241987.1	cds-WP_013241987.1
carB	carB	carbamoyl-phosphate synthase large subunit	130	130	1	1	45				3363	3363	3363	cds-WP_013241986.1	cds-WP_014655461.1	cds-WP_013241986.1	cds-WP_014367119.1	cds-WP_058093369.1	cds-WP_058093369.1	cds-WP_058093369.1	cds-WP_014523933.1	cds-WP_014523933.1	cds-WP_013241986.1	cds-WP_013241986.1	cds-WP_048588938.1	cds-WP_014367119.1	13_refound_530	cds-WP_013241986.1	cds-WP_013241986.1	cds-WP_014367119.1	cds-WP_013241986.1	cds-WP_013241986.1	cds-WP_104992992.1	cds-WP_013241986.1	cds-WP_013241986.1	cds-WP_058093369.1	cds-WP_013241986.1	cds-WP_014800489.1	cds-WP_014800489.1	cds-WP_013241986.1	cds-WP_013241986.1	cds-WP_058093369.1	cds-WP_014732969.1	cds-WP_014523933.1	cds-WP_058093369.1	cds-WP_013241986.1	cds-WP_014523933.1	cds-WP_058093369.1	cds-WP_013241986.1
cas1e	cas1e	type I-E CRISPR-associated endonuclease Cas1e	46	46	1	1	908				954	954	954		cds-WP_048488836.1		cds-WP_014367522.1				cds-WP_014367522.1	cds-WP_014367522.1			cds-WP_087907527.1	cds-WP_014367522.1	cds-WP_014367522.1			cds-WP_014367522.1								cds-WP_014800848.1	cds-WP_014800848.1				cds-WP_014367522.1	cds-WP_032802278.1			cds-WP_014367522.1
cas2e	cas2e	type I-E CRISPR-associated endoribonuclease Cas2e	46	46	1	1	1498				372	372	372		cds-WP_013910439.1		cds-WP_014367523.1				cds-WP_014367523.1	cds-WP_014367523.1			cds-WP_087907526.1	cds-WP_014367523.1	cds-WP_014367523.1			cds-WP_014367523.1								cds-WP_014800849.1	cds-WP_014800849.1				cds-WP_013910439.1	cds-WP_013910439.1			cds-WP_014367523.1
cas3	;cas3	CRISPR-associated endonuclease Cas3'';hypothetical protein;CRISPR-associated helicase Cas3';CRISPR-associated helicase/endonuclease Cas3	46	52	11304347826087	1	277				366	2688	237535294117647		cds-WP_048653242.1		cds-WP_075140795.1				cds-WP_014733050.1	cds-WP_014733050.1			cds-WP_233486550.1;cds-WP_233486549.1	cds-WP_075140795.1	cds-WP_014733050.1			cds-WP_075140795.1								cds-WP_238823873.1;cds-WP_238823876.1;cds-WP_238823871.1	cds-WP_278072339.1;cds-WP_278072338.1				cds-WP_014733050.1	cds-WP_014733050.1			cds-WP_014733050.1
cas5e	cas5e;	type I-E CRISPR-associated protein Cas5/CasD	130	130	1	1	146				354	693	475846153846154	cds-WP_014400884.1	cds-WP_014522928.1	cds-WP_014400884.1	cds-WP_014522928.1	cds-WP_058093163.1	cds-WP_058093163.1	cds-WP_058093163.1	cds-WP_014522928.1	cds-WP_014522928.1	cds-WP_013240887.1	cds-WP_013240887.1	cds-WP_087907530.1	cds-WP_014522928.1	cds-WP_014522928.1	cds-WP_014400884.1	cds-WP_013240887.1	cds-WP_014522928.1	cds-WP_014400884.1	cds-WP_013240887.1	cds-WP_013240887.1	cds-WP_013240887.1	cds-WP_014400884.1	cds-WP_058093163.1	cds-WP_014400884.1	cds-WP_014799829.1	cds-WP_014799829.1	cds-WP_013240887.1	cds-WP_014400884.1	cds-WP_058093163.1	cds-WP_014522928.1	cds-WP_014522928.1	cds-WP_058093163.1	cds-WP_013240887.1	cds-WP_014522928.1	cds-WP_058093163.1	cds-WP_013240887.1
cas6e	;cas6e	type I-E CRISPR-associated protein Cas6/Cse3/CasE	46	46	1	1	1934				720	723	720065217391304		cds-WP_014733049.1		cds-WP_014733049.1				cds-WP_014733049.1	cds-WP_014733049.1			cds-WP_087907622.1	cds-WP_014733049.1	cds-WP_014733049.1			cds-WP_014733049.1								cds-WP_072577983.1	cds-WP_072577983.1				cds-WP_014733049.1	cds-WP_014733049.1			cds-WP_014733049.1
cas7e	cas7e	type I-E CRISPR-associated protein Cas7/Cse4/CasC	46	46	1	1	805				1071	1071	1071		cds-WP_032802275.1		cds-WP_032802275.1				cds-WP_032802275.1	cds-WP_032802275.1			cds-WP_087907529.1	cds-WP_032802275.1	cds-WP_032802275.1			cds-WP_032802275.1								cds-WP_072577708.1	cds-WP_072577708.1				cds-WP_032802275.1	cds-WP_032802275.1			cds-WP_032802275.1
casB	casB	type I-E CRISPR-associated protein Cse2/CasB	46	46	1	1	1280				594	594	594		cds-WP_032802276.1		cds-WP_032802276.1				cds-WP_032802276.1	cds-WP_032802276.1			cds-WP_032802276.1	cds-WP_032802276.1	cds-WP_032802276.1			cds-WP_032802276.1								cds-WP_072577707.1	cds-WP_032802276.1				cds-WP_032802276.1	cds-WP_032802276.1			cds-WP_032802276.1
cbiB	cbiB	adenosylcobinamide-phosphate synthase CbiB	130	130	1	1	876				981	981	981	cds-WP_013242358.1	cds-WP_014367389.1	cds-WP_013242358.1	cds-WP_014367389.1	cds-WP_058093442.1	cds-WP_058093442.1	cds-WP_058093442.1	cds-WP_043014363.1	cds-WP_043014363.1	cds-WP_013242358.1	cds-WP_013242358.1	cds-WP_048589116.1	cds-WP_014367389.1	cds-WP_043014363.1	cds-WP_013242358.1	cds-WP_013242358.1	cds-WP_014367389.1	cds-WP_013242358.1	cds-WP_013242358.1	cds-WP_013242358.1	cds-WP_013242358.1	cds-WP_013242358.1	cds-WP_058093442.1	cds-WP_014522747.1	cds-WP_041481275.1	cds-WP_278072236.1	cds-WP_013242358.1	cds-WP_013242358.1	cds-WP_058093442.1	cds-WP_014367389.1	cds-WP_014367389.1	cds-WP_058093442.1	cds-WP_013242358.1	cds-WP_043014363.1	cds-WP_058093442.1	cds-WP_013242358.1
ccsA~~~ccsB	ccsA;;ccsB	cytochrome c biogenesis protein CcsA;hypothetical protein;c-type cytochrome biogenesis protein CcsB	130	131	100769230769231	1	2308				330	810	804618320610687	cds-WP_013242698.1	cds-WP_014367675.1	cds-WP_013242698.1	cds-WP_014367675.1	cds-WP_014367675.1	cds-WP_014367675.1	cds-WP_014367675.1	cds-WP_014367675.1	cds-WP_014367675.1	cds-WP_013242698.1	cds-WP_013242698.1	cds-WP_014367675.1	cds-WP_014367675.1	cds-WP_014367675.1	cds-WP_013242698.1	cds-WP_240695016.1;cds-WP_240695017.1	cds-WP_014367675.1	cds-WP_013242698.1	cds-WP_013242698.1	cds-WP_013242698.1	cds-WP_013242698.1	cds-WP_013242698.1	cds-WP_014367675.1	cds-WP_013242698.1	cds-WP_014367675.1	cds-WP_014367675.1	cds-WP_013242698.1	cds-WP_013242698.1	cds-WP_014367675.1	cds-WP_014367675.1	cds-WP_014367675.1	cds-WP_014367675.1	cds-WP_013242698.1	cds-WP_014367675.1	cds-WP_014367675.1	cds-WP_013242698.1
ccsB	ccsB	c-type cytochrome biogenesis protein CcsB	129	129	1	1	842				1020	1020	1020	cds-WP_013241147.1	cds-WP_048653312.1	cds-WP_013241147.1	cds-WP_014366450.1	cds-WP_013241147.1	cds-WP_013241147.1	cds-WP_013241147.1	cds-WP_014366450.1	cds-WP_014366450.1	cds-WP_013241147.1	cds-WP_013241147.1	cds-WP_048588534.1	cds-WP_014366450.1	cds-WP_014366450.1	cds-WP_013241147.1	cds-WP_013241147.1	cds-WP_014366450.1	cds-WP_013241147.1	cds-WP_013241147.1	cds-WP_013241147.1	cds-WP_013241147.1	cds-WP_054250874.1	cds-WP_013241147.1	cds-WP_013241147.1	cds-WP_014799993.1	cds-WP_014799993.1	cds-WP_013241147.1	cds-WP_013241147.1	cds-WP_013241147.1	cds-WP_014366450.1	cds-WP_014366450.1	cds-WP_013241147.1	cds-WP_013241147.1	cds-WP_014366450.1	cds-WP_013241147.1	cds-WP_013241147.1
chrA	chrA	heme-responsive two-component system response regulator ChrA	130	130	1	1	1269				600	600	600	cds-WP_013242912.1	cds-WP_013242912.1	cds-WP_013242912.1	cds-WP_013242912.1	cds-WP_013242912.1	cds-WP_013242912.1	cds-WP_013242912.1	cds-WP_013242912.1	cds-WP_013242912.1	cds-WP_013242912.1	cds-WP_013242912.1	cds-WP_013242912.1	cds-WP_013242912.1	cds-WP_013242912.1	cds-WP_013242912.1	cds-WP_013242912.1	cds-WP_013242912.1	cds-WP_013242912.1	cds-WP_013242912.1	cds-WP_013242912.1	cds-WP_013242912.1	cds-WP_013242912.1	cds-WP_013242912.1	cds-WP_013242912.1	cds-WP_013242912.1	cds-WP_013242912.1	cds-WP_013242912.1	cds-WP_013242912.1	cds-WP_013242912.1	cds-WP_013242912.1	cds-WP_013242912.1	cds-WP_013242912.1	cds-WP_013242912.1	cds-WP_013242912.1	cds-WP_013242912.1	cds-WP_013242912.1
clpB	clpB	ATP-dependent chaperone ClpB	130	130	1	1	2227				2550	2550	2550	cds-WP_014522477.1	cds-WP_014655844.1	cds-WP_013242730.1	cds-WP_014367696.1	cds-WP_013242730.1	cds-WP_013242730.1	cds-WP_013242730.1	cds-WP_014367696.1	cds-WP_014367696.1	cds-WP_013242730.1	cds-WP_013242730.1	cds-WP_048589293.1	cds-WP_014367696.1	cds-WP_014367696.1	cds-WP_013242730.1	cds-WP_013242730.1	cds-WP_014367696.1	cds-WP_014522477.1	cds-WP_013242730.1	cds-WP_013242730.1	cds-WP_013242730.1	cds-WP_013242730.1	cds-WP_013242730.1	cds-WP_014522477.1	cds-WP_014801019.1	cds-WP_278072296.1	cds-WP_130104494.1	cds-WP_014522477.1	cds-WP_013242730.1	cds-WP_014733089.1	cds-WP_014367696.1	cds-WP_013242730.1	cds-WP_013242730.1	cds-WP_014367696.1	cds-WP_013242730.1	cds-WP_013242730.1
clpS	clpS	ATP-dependent Clp protease adapter ClpS	130	130	1	1	2018				300	381	377261538461538	cds-WP_013242517.1	cds-WP_013242517.1	cds-WP_013242517.1	cds-WP_013242517.1	cds-WP_032802571.1	cds-WP_013242517.1	cds-WP_013242517.1	cds-WP_013242517.1	cds-WP_013242517.1	cds-WP_013242517.1	cds-WP_013242517.1	cds-WP_013242517.1	cds-WP_013242517.1	cds-WP_032802571.1	cds-WP_013242517.1	cds-WP_013242517.1	cds-WP_013242517.1	cds-WP_013242517.1	cds-WP_013242517.1	cds-WP_013242517.1	cds-WP_013242517.1	cds-WP_013242517.1	cds-WP_013242517.1	cds-WP_013242517.1	cds-WP_013242517.1	cds-WP_013242517.1	cds-WP_013242517.1	cds-WP_013242517.1	cds-WP_013242517.1	cds-WP_013242517.1	cds-WP_013242517.1	cds-WP_013242517.1	cds-WP_013242517.1	cds-WP_013242517.1	cds-WP_013242517.1	cds-WP_013242517.1
clpX	clpX	ATP-dependent Clp protease ATP-binding subunit ClpX	130	130	1	1	676				1287	1287	1287	cds-WP_014401328.1	cds-WP_048653450.1	cds-WP_014401328.1	cds-WP_014367461.1	cds-WP_013242457.1	cds-WP_013242457.1	cds-WP_013242457.1	cds-WP_014367461.1	cds-WP_014367461.1	cds-WP_013242457.1	cds-WP_013242457.1	cds-WP_048589167.1	cds-WP_014367461.1	cds-WP_014367461.1	cds-WP_014401328.1	cds-WP_013242457.1	cds-WP_014367461.1	cds-WP_014401328.1	cds-WP_013242457.1	cds-WP_013242457.1	cds-WP_013242457.1	cds-WP_013242457.1	cds-WP_013242457.1	cds-WP_014401328.1	cds-WP_041481317.1	cds-WP_041481317.1	cds-WP_013242457.1	cds-WP_014401328.1	cds-WP_013242457.1	cds-WP_014367461.1	cds-WP_014367461.1	cds-WP_013242457.1	cds-WP_013242457.1	cds-WP_014367461.1	cds-WP_013242457.1	cds-WP_013242457.1
cls	cls	cardiolipin synthase	130	130	1	1	545				1494	1494	1494	cds-WP_013242677.1	cds-WP_014655812.1	cds-WP_013242677.1	cds-WP_014367656.1	cds-WP_013242677.1	cds-WP_013242677.1	cds-WP_013242677.1	cds-WP_014367656.1	cds-WP_014367656.1	cds-WP_013242677.1	cds-WP_013242677.1	cds-WP_014655812.1	cds-WP_014367656.1	cds-WP_014367656.1	cds-WP_013242677.1	cds-WP_013242677.1	cds-WP_014367656.1	cds-WP_013242677.1	cds-WP_013242677.1	cds-WP_013242677.1	cds-WP_013242677.1	cds-WP_013242677.1	cds-WP_013242677.1	cds-WP_013242677.1	cds-WP_041481391.1	cds-WP_041481391.1	cds-WP_013242677.1	cds-WP_013242677.1	cds-WP_013242677.1	cds-WP_014367656.1	cds-WP_014367656.1	cds-WP_013242677.1	cds-WP_013242677.1	cds-WP_014367656.1	cds-WP_013242677.1	cds-WP_013242677.1
cmk	cmk	(d)CMP kinase	130	130	1	1	1140				717	717	717	cds-WP_013241837.1	cds-WP_014655371.1	cds-WP_013241837.1	cds-WP_014366997.1	cds-WP_013241837.1	cds-WP_013241837.1	cds-WP_013241837.1	cds-WP_014366997.1	cds-WP_014366997.1	cds-WP_013241837.1	cds-WP_013241837.1	cds-WP_048588858.1	cds-WP_014366997.1	cds-WP_014366997.1	cds-WP_013241837.1	cds-WP_013241837.1	cds-WP_014366997.1	cds-WP_013241837.1	cds-WP_013241837.1	cds-WP_013241837.1	cds-WP_013241837.1	cds-WP_013241837.1	cds-WP_013241837.1	cds-WP_013241837.1	cds-WP_014800395.1	cds-WP_014800395.1	cds-WP_013241837.1	cds-WP_013241837.1	cds-WP_013241837.1	cds-WP_014366997.1	cds-WP_014366997.1	cds-WP_013241837.1	cds-WP_013241837.1	cds-WP_014366997.1	cds-WP_013241837.1	cds-WP_013241837.1
cmrA	cmrA	mycolate reductase	130	130	1	1	2152				804	840	804553846153846	cds-WP_013242491.1	cds-WP_048653454.1	cds-WP_013242491.1	cds-WP_014523547.1	cds-WP_058093470.1	cds-WP_058093470.1	cds-WP_058093470.1	cds-WP_014523547.1	cds-WP_014523547.1	cds-WP_013242491.1	cds-WP_013242491.1	cds-WP_013242491.1	cds-WP_014523547.1	cds-WP_014523547.1	cds-WP_013242491.1	cds-WP_013242491.1	cds-WP_014523547.1	cds-WP_013242491.1	cds-KJZ26_RS08420	cds-WP_013242491.1	cds-WP_250544463.1	cds-WP_013242491.1	cds-WP_058093470.1	cds-WP_013242491.1	cds-WP_041481334.1	cds-WP_041481334.1	cds-WP_013242491.1	cds-WP_013242491.1	cds-WP_058093470.1	cds-WP_014523547.1	cds-WP_014523547.1	cds-WP_058093470.1	cds-WP_013242491.1	cds-WP_014523547.1	cds-WP_058093470.1	cds-WP_013242491.1
coaA	coaA	type I pantothenate kinase	130	130	1	1	2032				930	945	9301171875	cds-WP_014401086.1	cds-WP_013241583.1	cds-WP_014401086.1	cds-WP_013241583.1	cds-WP_013241583.1	cds-WP_013241583.1	cds-WP_013241583.1	cds-WP_013241583.1	cds-WP_013241583.1	cds-WP_013241583.1	cds-WP_013241583.1	cds-WP_013241583.1	cds-WP_013241583.1	cds-WP_013241583.1	cds-WP_014401086.1	cds-WP_013241583.1	cds-WP_013241583.1	cds-WP_014401086.1	cds-WP_013241583.1	cds-WP_013241583.1	cds-WP_013241583.1	cds-WP_013241583.1	cds-WP_013241583.1	cds-WP_014401086.1	cds-WP_013241583.1	cds-WP_013241583.1	cds-WP_013241583.1	cds-WP_014401086.1	cds-WP_013241583.1	cds-WP_013241583.1	cds-WP_013241583.1	cds-WP_013241583.1	cds-WP_013241583.1	cds-WP_013241583.1	cds-WP_013241583.1	cds-WP_013241583.1
coaBC	coaBC	bifunctional phosphopantothenoylcysteine decarboxylase/phosphopantothenate--cysteine ligase CoaBC	130	130	1	1	693				1254	1254	1254	cds-WP_013241981.1	cds-WP_014367115.1	cds-WP_013241981.1	cds-WP_014367115.1	cds-WP_013241981.1	cds-WP_013241981.1	cds-WP_013241981.1	cds-WP_014367115.1	cds-WP_014367115.1	cds-WP_013241981.1	cds-WP_013241981.1	cds-WP_087907630.1	cds-WP_014367115.1	cds-WP_014367115.1	cds-WP_013241981.1	cds-WP_013241981.1	cds-WP_014367115.1	cds-WP_013241981.1	cds-KJZ26_RS04235	cds-WP_013241981.1	cds-KJZ33_RS04170	cds-WP_013241981.1	cds-WP_013241981.1	cds-WP_013241981.1	cds-WP_041481524.1	cds-WP_041481524.1	cds-WP_013241981.1	cds-WP_013241981.1	cds-WP_013241981.1	cds-WP_014367115.1	cds-WP_014367115.1	cds-WP_013241981.1	cds-WP_013241981.1	cds-WP_014367115.1	cds-WP_013241981.1	cds-WP_013241981.1
coaD	coaD	pantetheine-phosphate adenylyltransferase	130	130	1	1	1387				489	489	489	cds-WP_013241779.1	cds-WP_014366941.1	cds-WP_013241779.1	cds-WP_014366941.1	cds-WP_013241779.1	cds-WP_013241779.1	cds-WP_013241779.1	cds-WP_014366941.1	cds-WP_014366941.1	cds-WP_013241779.1	cds-WP_013241779.1	cds-WP_013241779.1	cds-WP_014366941.1	cds-WP_014366941.1	cds-WP_013241779.1	cds-WP_013241779.1	cds-WP_014366941.1	cds-WP_013241779.1	cds-WP_013241779.1	cds-WP_013241779.1	cds-WP_013241779.1	cds-WP_013241779.1	cds-WP_013241779.1	cds-WP_013241779.1	cds-WP_013241779.1	cds-WP_013241779.1	cds-WP_013241779.1	cds-WP_013241779.1	cds-WP_013241779.1	cds-WP_014366941.1	cds-WP_014366941.1	cds-WP_013241779.1	cds-WP_013241779.1	cds-WP_014366941.1	cds-WP_013241779.1	cds-WP_013241779.1
coaE	coaE	dephospho-CoA kinase	130	130	1	1	1882				588	615	612715384615385	cds-WP_013241791.1	cds-WP_075140823.1	cds-WP_014522400.1	cds-WP_075140823.1	cds-WP_014522400.1	cds-WP_014522400.1	cds-WP_014522400.1	cds-WP_075140823.1	cds-WP_075140823.1	cds-WP_014522400.1	cds-WP_014522400.1	cds-WP_080968512.1	cds-WP_075140823.1	cds-WP_075140823.1	cds-WP_014522400.1	cds-WP_014522400.1	cds-WP_075140823.1	cds-WP_014522400.1	cds-WP_014522400.1	cds-WP_013241791.1	cds-WP_014522400.1	cds-WP_014522400.1	cds-WP_014522400.1	cds-WP_014522400.1	cds-WP_072577809.1	cds-WP_072577809.1	cds-WP_014522400.1	cds-WP_014522400.1	cds-WP_014522400.1	cds-WP_075140823.1	cds-WP_014366962.1	cds-WP_014522400.1	cds-WP_014522400.1	cds-WP_075140823.1	cds-WP_014522400.1	cds-WP_013241791.1
cobA	cobA	uroporphyrinogen-III C-methyltransferase	130	130	1	1	1102				753	753	753	cds-WP_013242143.1	cds-WP_013242143.1	cds-WP_013242143.1	cds-WP_013242143.1	cds-WP_013242143.1	cds-WP_013242143.1	cds-WP_013242143.1	cds-WP_013242143.1	cds-WP_013242143.1	cds-WP_013242143.1	cds-WP_013242143.1	cds-WP_053078320.1	cds-WP_013242143.1	cds-WP_013242143.1	cds-WP_013242143.1	cds-WP_013242143.1	cds-WP_013242143.1	cds-WP_013242143.1	cds-WP_013242143.1	cds-WP_104992984.1	cds-WP_013242143.1	cds-WP_013242143.1	cds-WP_013242143.1	cds-WP_013242143.1	cds-WP_013242143.1	cds-WP_013242143.1	cds-WP_013242143.1	cds-WP_013242143.1	cds-WP_013242143.1	cds-WP_013242143.1	cds-WP_013242143.1	cds-WP_013242143.1	cds-WP_013242143.1	cds-WP_013242143.1	cds-WP_013242143.1	cds-WP_013242143.1
cobC	;cobC	threonine-phosphate decarboxylase;Rv2231c family pyridoxal phosphate-dependent protein CobC	130	130	1	1	2076				1119	1143	113856923076923	cds-WP_014401299.1	cds-WP_048653438.1	cds-WP_014401299.1	cds-WP_014367385.1	cds-WP_058093441.1	cds-WP_058093441.1	cds-WP_058093441.1	cds-WP_014367385.1	cds-WP_014367385.1	cds-WP_013242354.1	cds-WP_013242354.1	cds-WP_048589113.1	cds-WP_014367385.1	cds-WP_014367385.1	cds-WP_014401299.1	cds-WP_013242354.1	cds-WP_014367385.1	cds-WP_014401299.1	cds-KJZ26_RS09120	cds-WP_013242354.1	cds-KJZ33_RS08395	cds-WP_014401299.1	cds-WP_058093441.1	cds-WP_014401299.1	cds-WP_014800702.1	cds-WP_014800702.1	cds-WP_013242354.1	cds-WP_014401299.1	cds-WP_058093441.1	cds-WP_014367385.1	cds-WP_014367385.1	cds-WP_058093441.1	cds-WP_013242354.1	cds-WP_014367385.1	cds-WP_058093441.1	cds-WP_013242354.1
cobF	cobF	precorrin-6A synthase (deacetylating)	130	130	1	1	1096				756	756	756	cds-WP_013241487.1	cds-WP_014366702.1	cds-WP_013241487.1	cds-WP_014366702.1	cds-WP_013241487.1	cds-WP_013241487.1	cds-WP_013241487.1	cds-WP_014366702.1	cds-WP_014366702.1	cds-WP_013241487.1	cds-WP_013241487.1	cds-WP_014800194.1	cds-WP_014366702.1	cds-WP_014366702.1	cds-WP_013241487.1	cds-WP_013241487.1	cds-WP_014366702.1	cds-WP_013241487.1	cds-KJZ26_RS10280	cds-WP_013241487.1	cds-KJZ33_RS10255	cds-WP_013241487.1	cds-WP_013241487.1	cds-WP_013241487.1	cds-WP_014800194.1	cds-WP_014800194.1	cds-WP_013241487.1	cds-WP_013241487.1	cds-WP_013241487.1	cds-WP_014366702.1	cds-WP_014366702.1	cds-WP_013241487.1	cds-WP_013241487.1	cds-WP_014366702.1	cds-WP_013241487.1	cds-WP_013241487.1
cobJ	;cobJ	ATP-binding protein;precorrin-3B C(17)-methyltransferase	130	130	1	1	2246				300	1506	149427906976744	cds-WP_013241881.1	cds-WP_048653389.1	cds-WP_013241881.1	cds-WP_014367025.1	cds-WP_058093347.1	cds-WP_058093347.1	cds-WP_058093347.1	cds-WP_014367025.1	cds-WP_014367025.1	cds-WP_013241881.1	cds-WP_013241881.1	cds-WP_048588880.1	cds-WP_014367025.1	cds-WP_014367025.1	cds-WP_013241881.1	cds-WP_013241881.1	cds-WP_014367025.1	cds-WP_013241881.1	cds-WP_250544345.1	cds-WP_013241881.1	cds-WP_250544345.1	cds-WP_013241881.1	cds-WP_058093347.1	cds-WP_013241881.1	cds-WP_014800425.1	cds-WP_014800425.1	cds-WP_013241881.1	cds-WP_013241881.1	cds-WP_058093347.1	cds-WP_014367025.1	cds-WP_014367025.1	cds-WP_058093347.1	cds-WP_013241881.1	cds-WP_014367025.1	cds-WP_058093347.1	cds-WP_013241881.1
cobM	cobM	precorrin-4 C(11)-methyltransferase	130	130	1	1	1078				774	774	774	cds-WP_013241883.1	cds-WP_014367027.1	cds-WP_013241883.1	cds-WP_014367027.1	cds-WP_013241883.1	cds-WP_013241883.1	cds-WP_013241883.1	cds-WP_014367027.1	cds-WP_014367027.1	cds-WP_013241883.1	cds-WP_013241883.1	cds-WP_048588881.1	cds-WP_014367027.1	cds-WP_014367027.1	cds-WP_013241883.1	cds-WP_013241883.1	cds-WP_014367027.1	cds-WP_013241883.1	cds-WP_013241883.1	cds-WP_013241883.1	cds-WP_013241883.1	cds-WP_013241883.1	cds-WP_013241883.1	cds-WP_013241883.1	cds-WP_014800426.1	cds-WP_014800426.1	cds-WP_013241883.1	cds-WP_013241883.1	cds-WP_013241883.1	cds-WP_014367027.1	cds-WP_014367027.1	cds-WP_013241883.1	cds-WP_013241883.1	cds-WP_014367027.1	cds-WP_013241883.1	cds-WP_013241883.1
cobN	cobN	cobaltochelatase subunit CobN	130	130	1	1	29				3615	3615	3615	cds-WP_013241878.1	cds-WP_014655396.1	cds-WP_013241878.1	cds-WP_014523915.1	cds-WP_058093346.1	cds-WP_058093346.1	cds-WP_058093346.1	cds-WP_014523915.1	cds-WP_014523915.1	cds-WP_013241878.1	cds-WP_013241878.1	cds-WP_048588879.1	cds-WP_014523915.1	13_refound_521	cds-WP_013241878.1	cds-WP_013241878.1	cds-WP_014523915.1	cds-WP_013241878.1	cds-WP_013241878.1	cds-WP_104992996.1	cds-WP_013241878.1	cds-WP_054250949.1	cds-WP_058093346.1	cds-WP_013241878.1	cds-WP_072577818.1	cds-WP_072577818.1	cds-WP_013241878.1	cds-WP_013241878.1	cds-WP_058093346.1	cds-WP_014523298.1	cds-WP_032802397.1	cds-WP_058093346.1	cds-WP_013241878.1	cds-WP_014523915.1	cds-WP_058093346.1	cds-WP_013241878.1
cobO	cobO	cob(I)yrinic acid ac-diamide adenosyltransferase	130	130	1	1	1243				621	621	621	cds-WP_013242148.1	cds-WP_013242148.1	cds-WP_013242148.1	cds-WP_013242148.1	cds-WP_013242148.1	cds-WP_013242148.1	cds-WP_013242148.1	cds-WP_013242148.1	cds-WP_013242148.1	cds-WP_013242148.1	cds-WP_013242148.1	cds-WP_048589029.1	cds-WP_013242148.1	cds-WP_013242148.1	cds-WP_013242148.1	cds-WP_013242148.1	cds-WP_013242148.1	cds-WP_013242148.1	cds-WP_013242148.1	cds-WP_013242148.1	cds-WP_013242148.1	cds-WP_013242148.1	cds-WP_013242148.1	cds-WP_014522734.1	cds-WP_013242148.1	cds-WP_013242148.1	cds-WP_013242148.1	cds-WP_014522734.1	cds-WP_013242148.1	cds-WP_013242148.1	cds-WP_013242148.1	cds-WP_013242148.1	cds-WP_013242148.1	cds-WP_013242148.1	cds-WP_013242148.1	cds-WP_013242148.1
cobT	cobT	nicotinate-nucleotide--dimethylbenzimidazole phosphoribosyltransferase	130	130	1	1	807				1065	1065	1065	cds-WP_013242288.1	cds-WP_048653431.1	cds-WP_013242288.1	cds-WP_014367355.1	cds-WP_013242288.1	cds-WP_013242288.1	cds-WP_013242288.1	cds-WP_014367355.1	cds-WP_014367355.1	cds-WP_013242288.1	cds-WP_013242288.1	cds-WP_013242288.1	cds-WP_014367355.1	cds-WP_014367355.1	cds-WP_013242288.1	cds-WP_013242288.1	cds-WP_014367355.1	cds-WP_013242288.1	cds-WP_013242288.1	cds-WP_013242288.1	cds-WP_013242288.1	cds-WP_013242288.1	cds-WP_013242288.1	cds-WP_013242288.1	cds-WP_013242288.1	cds-WP_013242288.1	cds-WP_013242288.1	cds-WP_013242288.1	cds-WP_013242288.1	cds-WP_014367355.1	cds-WP_014367355.1	cds-WP_013242288.1	cds-WP_013242288.1	cds-WP_014367355.1	cds-WP_013242288.1	cds-WP_013242288.1
crgA	crgA	cell division protein CrgA	1	1	1	1	1685				270	270	270					cds-WP_013240894.1-2
crtI	crtI	phytoene desaturase family protein	130	130	1	1	193				1632	1632	1632	cds-WP_013242935.1	cds-WP_014655965.1	cds-WP_014401485.1	cds-WP_014367869.1	cds-WP_013242935.1	cds-WP_013242935.1	cds-WP_013242935.1	cds-WP_014367869.1	cds-WP_014367869.1	cds-WP_013242935.1	cds-WP_013242935.1	cds-WP_048589406.1	cds-WP_014367869.1	cds-WP_014367869.1	cds-WP_014401485.1	cds-WP_013242935.1	cds-WP_014367869.1	cds-WP_013242935.1	cds-WP_013242935.1	cds-WP_013242935.1	cds-WP_013242935.1	cds-WP_064430590.1	cds-WP_013242935.1	cds-WP_013242935.1	cds-WP_014801190.1	cds-WP_014801190.1	cds-WP_013242935.1	cds-WP_013242935.1	cds-WP_013242935.1	cds-WP_014367869.1	cds-WP_254755507.1	cds-WP_013242935.1	cds-WP_013242935.1	cds-WP_100086638.1	cds-WP_013242935.1	cds-WP_013242935.1
ctaD	ctaD	cytochrome c oxidase subunit I	130	130	1	1	338				1725	1725	1725	cds-WP_013242523.1	cds-WP_071417249.1	cds-WP_013242523.1	cds-WP_014367530.1	cds-WP_013242523.1	cds-WP_013242523.1	cds-WP_013242523.1	cds-WP_014367530.1	cds-WP_014367530.1	cds-WP_013242523.1	cds-WP_013242523.1	cds-WP_048589208.1	cds-WP_014367530.1	cds-WP_014367530.1	cds-WP_013242523.1	cds-WP_013242523.1	cds-WP_014367530.1	cds-WP_013242523.1	cds-WP_013242523.1	cds-WP_013242523.1	cds-WP_013242523.1	cds-WP_013242523.1	cds-WP_013242523.1	cds-WP_013242523.1	cds-WP_014800852.1	cds-WP_014800852.1	cds-WP_013242523.1	cds-WP_013242523.1	cds-WP_013242523.1	cds-WP_014367530.1	cds-WP_032802534.1	cds-WP_013242523.1	cds-WP_047225380.1	cds-WP_014367530.1	cds-WP_013242523.1	cds-WP_013242523.1
cydB	cydB	cytochrome d ubiquinol oxidase subunit II	130	130	1	1	873				984	984	984	cds-WP_013242557.1	cds-WP_014367552.1	cds-WP_046341094.1	cds-WP_014367552.1	cds-WP_058093331.1	cds-WP_058093331.1	cds-WP_058093331.1	cds-WP_014367552.1	cds-WP_014367552.1	cds-WP_013242557.1	cds-WP_013242557.1	cds-WP_014367552.1	cds-WP_014367552.1	13_refound_570	cds-WP_013242557.1	cds-WP_013242557.1	cds-WP_014367552.1	cds-WP_013242557.1	cds-WP_013242557.1	cds-WP_013242557.1	cds-WP_013242557.1	cds-WP_013242557.1	cds-WP_058093331.1	cds-WP_013242557.1	cds-WP_014367552.1	cds-WP_278072271.1	cds-WP_013242557.1	cds-WP_013242557.1	cds-WP_058093331.1	cds-WP_014367552.1	cds-WP_014367552.1	cds-WP_058093331.1	cds-WP_013242557.1	cds-WP_100086594.1	cds-WP_058093331.1	cds-WP_013242557.1
cydC	;cydC	ATP-binding cassette domain-containing protein;ABC transporter transmembrane domain-containing protein;thiol reductant ABC exporter subunit CydC	130	131	100769230769231	1	1967				519	1566	155016923076923	cds-WP_014401360.1	cds-WP_014655750.1	cds-WP_014401360.1	cds-WP_014367554.1	cds-WP_013242559.1	cds-WP_013242559.1	cds-WP_013242559.1	cds-WP_014367554.1	cds-WP_014367554.1	cds-WP_013242559.1	cds-WP_013242559.1	cds-WP_013242559.1	cds-WP_014367554.1	cds-WP_014367554.1	cds-WP_014401360.1	cds-WP_013242559.1	cds-WP_014367554.1	cds-WP_014401360.1	cds-WP_013242559.1	cds-WP_013242559.1	cds-WP_013242559.1	cds-WP_013242559.1	cds-WP_013242559.1	23_refound_1011	cds-WP_041481350.1	cds-WP_278072273.1	cds-WP_013242559.1	cds-WP_014401360.1	cds-WP_013242559.1	cds-WP_014367554.1	cds-WP_014367554.1	cds-WP_013242559.1	cds-WP_013242559.1	cds-WP_075142797.1	cds-WP_013242559.1	cds-WP_013242559.1
cysE	cysE	serine O-acetyltransferase	130	130	1	1	1308				567	567	567	cds-WP_013242553.1	cds-WP_013242553.1	cds-WP_013242553.1	cds-WP_013242553.1	cds-WP_013242553.1	cds-WP_013242553.1	cds-WP_013242553.1	cds-WP_013242553.1	cds-WP_013242553.1	cds-WP_013242553.1	cds-WP_013242553.1	cds-WP_048589216.1	cds-WP_013242553.1	cds-WP_013242553.1	cds-WP_013242553.1	cds-WP_013242553.1	cds-WP_013242553.1	cds-WP_013242553.1	cds-WP_013242553.1	cds-WP_013242553.1	cds-WP_013242553.1	cds-WP_013242553.1	cds-WP_013242553.1	cds-WP_013242553.1	cds-WP_013242553.1	cds-WP_013242553.1	cds-WP_013242553.1	cds-WP_013242553.1	cds-WP_013242553.1	cds-WP_013242553.1	cds-WP_013242553.1	cds-WP_013242553.1	cds-WP_013242553.1	cds-WP_013242553.1	cds-WP_013242553.1	cds-WP_013242553.1
cysK	cysK	cysteine synthase A	130	130	1	1	927				936	936	936	cds-WP_013242552.1	cds-WP_013242552.1	cds-WP_013242552.1	cds-WP_013242552.1	cds-WP_013242552.1	cds-WP_013242552.1	cds-WP_013242552.1	cds-WP_013242552.1	cds-WP_013242552.1	cds-WP_013242552.1	cds-WP_013242552.1	cds-WP_013242552.1	cds-WP_013242552.1	cds-WP_013242552.1	cds-WP_013242552.1	cds-WP_013242552.1	cds-WP_013242552.1	cds-WP_013242552.1	cds-WP_013242552.1	cds-WP_013242552.1	cds-WP_013242552.1	cds-WP_013242552.1	cds-WP_013242552.1	cds-WP_013242552.1	cds-WP_013242552.1	cds-WP_278072269.1	cds-WP_013242552.1	cds-WP_013242552.1	cds-WP_013242552.1	cds-WP_013242552.1	cds-WP_013242552.1	cds-WP_013242552.1	cds-WP_013242552.1	cds-WP_013242552.1	cds-WP_013242552.1	cds-WP_013242552.1
cysS	cysS	cysteine--tRNA ligase	130	130	1	1	606				1398	1398	1398	cds-WP_013242612.1	cds-WP_013242612.1	cds-WP_013242612.1	cds-WP_013242612.1	cds-WP_013242612.1	cds-WP_013242612.1	cds-WP_013242612.1	cds-WP_013242612.1	cds-WP_013242612.1	cds-WP_013242612.1	cds-WP_013242612.1	cds-WP_048589241.1	cds-WP_013242612.1	cds-WP_013242612.1	cds-WP_013242612.1	cds-WP_013242612.1	cds-WP_013242612.1	cds-WP_013242612.1	cds-KJZ26_RS05390	cds-WP_013242612.1	cds-KJZ33_RS06300	cds-WP_013242612.1	cds-WP_013242612.1	cds-WP_013242612.1	cds-WP_041481371.1	cds-WP_041481371.1	cds-WP_013242612.1	cds-WP_013242612.1	cds-WP_013242612.1	cds-WP_013242612.1	cds-WP_013242612.1	cds-WP_013242612.1	cds-WP_013242612.1	cds-WP_013242612.1	cds-WP_013242612.1	cds-WP_013242612.1
dacB	dacB	D-alanyl-D-alanine carboxypeptidase/D-alanyl-D-alanine-endopeptidase	130	130	1	1	734				1185	1185	1185	cds-WP_014300957.1	cds-WP_014300957.1	cds-WP_014558816.1	cds-WP_014300957.1	cds-WP_014300957.1	cds-WP_014300957.1	cds-WP_014300957.1	cds-WP_014300957.1	cds-WP_014300957.1	cds-WP_014300957.1	cds-WP_014300957.1	cds-WP_014300957.1	cds-WP_014300957.1	cds-WP_014300957.1	cds-WP_014300957.1	cds-WP_014300957.1	cds-WP_014300957.1	cds-WP_014300957.1	cds-WP_014300957.1	cds-WP_014300957.1	cds-WP_014300957.1	cds-WP_014300957.1	cds-WP_014300957.1	cds-WP_014300957.1	cds-WP_041481384.1	cds-WP_041481384.1	cds-WP_014300957.1	cds-WP_014300957.1	cds-WP_014300957.1	cds-WP_014300957.1	cds-WP_014300957.1	cds-WP_014300957.1	cds-WP_014300957.1	cds-WP_014300957.1	cds-WP_014300957.1	cds-WP_014300957.1
dapA	dapA	4-hydroxy-tetrahydrodipicolinate synthase	130	130	1	1	945				906	906	906	cds-WP_013242123.1	cds-WP_013242123.1	cds-WP_013242123.1	cds-WP_013242123.1	cds-WP_013242123.1	cds-WP_013242123.1	cds-WP_013242123.1	cds-WP_013242123.1	cds-WP_013242123.1	cds-WP_013242123.1	cds-WP_013242123.1	cds-WP_048589013.1	cds-WP_013242123.1	cds-WP_013242123.1	cds-WP_013242123.1	cds-WP_013242123.1	cds-WP_013242123.1	cds-WP_013242123.1	cds-WP_013242123.1	cds-WP_013242123.1	cds-WP_013242123.1	cds-WP_013242123.1	cds-WP_013242123.1	cds-WP_013242123.1	cds-WP_013242123.1	cds-WP_013242123.1	cds-WP_013242123.1	cds-WP_013242123.1	cds-WP_013242123.1	cds-WP_013242123.1	cds-WP_013242123.1	cds-WP_013242123.1	cds-WP_013242123.1	cds-WP_013242123.1	cds-WP_013242123.1	cds-WP_013242123.1
dapB	dapB	4-hydroxy-tetrahydrodipicolinate reductase	130	130	1	1	1109				747	747	747	cds-WP_013242125.1	cds-WP_014367222.1	cds-WP_013242125.1	cds-WP_014367222.1	cds-WP_058093397.1	cds-WP_058093397.1	cds-WP_058093397.1	cds-WP_014367222.1	cds-WP_014367222.1	cds-WP_013242125.1	cds-WP_013242125.1	cds-WP_048589015.1	cds-WP_014367222.1	cds-WP_014367222.1	cds-WP_013242125.1	cds-WP_013242125.1	cds-WP_014367222.1	cds-WP_013242125.1	cds-WP_013242125.1	cds-WP_013242125.1	cds-WP_013242125.1	cds-WP_013242125.1	cds-WP_058093397.1	cds-WP_013242125.1	cds-WP_014367222.1	cds-WP_014367222.1	cds-WP_013242125.1	cds-WP_013242125.1	cds-WP_058093397.1	cds-WP_014367222.1	cds-WP_014367222.1	cds-WP_058093397.1	cds-WP_013242125.1	33_refound_1287	cds-WP_058093397.1	cds-WP_013242125.1
dapC	dapC	succinyldiaminopimelate transaminase	130	130	1	1	782				1095	1095	1095	cds-WP_014401095.1	cds-WP_048653367.1	cds-WP_014401095.1	cds-WP_013241628.1	cds-WP_058093518.1	cds-WP_058093518.1	cds-WP_058093518.1	cds-WP_013241628.1	cds-WP_013241628.1	cds-WP_013241628.1	cds-WP_013241628.1	cds-WP_013241628.1	cds-WP_013241628.1	cds-WP_013241628.1	cds-WP_014401095.1	cds-WP_013241628.1	cds-WP_013241628.1	cds-WP_014401095.1	cds-WP_013241628.1	cds-WP_013241628.1	cds-WP_013241628.1	cds-WP_013241628.1	cds-WP_058093518.1	cds-WP_014401095.1	cds-WP_013241628.1	cds-WP_013241628.1	cds-WP_013241628.1	cds-WP_014401095.1	cds-WP_058093518.1	cds-WP_013241628.1	cds-WP_013241628.1	cds-WP_058093518.1	cds-WP_013241628.1	cds-WP_013241628.1	cds-WP_058093518.1	cds-WP_013241628.1
dapD	dapD	2345-tetrahydropyridine-26-dicarboxylate N-succinyltransferase	130	130	1	1	880				975	975	975	cds-WP_013241632.1	cds-WP_013241632.1	cds-WP_013241632.1	cds-WP_014366825.1	cds-WP_013241632.1	cds-WP_013241632.1	cds-WP_013241632.1	cds-WP_014366825.1	cds-WP_014366825.1	cds-WP_013241632.1	cds-WP_013241632.1	cds-WP_048588753.1	cds-WP_014366825.1	cds-WP_014366825.1	cds-WP_013241632.1	cds-WP_013241632.1	cds-WP_014366825.1	cds-WP_013241632.1	cds-WP_013241632.1	cds-WP_013241632.1	cds-WP_013241632.1	cds-WP_013241632.1	cds-WP_013241632.1	cds-WP_013241632.1	cds-WP_014800275.1	cds-WP_014800275.1	cds-WP_013241632.1	cds-WP_013241632.1	cds-WP_013241632.1	cds-WP_014366825.1	cds-WP_014366825.1	cds-WP_013241632.1	cds-WP_013241632.1	cds-WP_014366825.1	cds-WP_013241632.1	cds-WP_013241632.1
dapE	dapE	succinyl-diaminopimelate desuccinylase	130	130	1	1	799				1074	1074	1074	cds-WP_013241635.1	cds-WP_014366828.1	cds-WP_013241635.1	cds-WP_014366828.1	cds-WP_058093515.1	cds-WP_058093515.1	cds-WP_058093515.1	cds-WP_014366828.1	cds-WP_014366828.1	cds-WP_013241635.1	cds-WP_013241635.1	cds-WP_014366828.1	cds-WP_014366828.1	cds-WP_014366828.1	cds-WP_013241635.1	cds-WP_013241635.1	cds-WP_014366828.1	cds-WP_013241635.1	cds-WP_013241635.1	cds-WP_013241635.1	cds-WP_013241635.1	cds-WP_013241635.1	cds-WP_058093515.1	cds-WP_013241635.1	cds-WP_014366828.1	cds-WP_014366828.1	cds-WP_013241635.1	cds-WP_013241635.1	cds-WP_058093515.1	cds-WP_014523204.1	cds-WP_014366828.1	cds-WP_058093515.1	cds-WP_013241635.1	cds-WP_014366828.1	cds-WP_058093515.1	cds-WP_013241635.1
dapF	;dapF	diaminopimelate epimerase	130	130	1	1	1364				870	894	871107692307692	cds-WP_179946590.1	cds-WP_179077898.1	cds-WP_179946590.1	cds-WP_179077898.1	cds-WP_013242101.1	cds-WP_179946590.1	cds-WP_179946590.1	cds-WP_179077898.1	cds-WP_179077898.1	cds-WP_179946590.1	cds-WP_179946590.1	cds-WP_179077898.1	cds-WP_179077898.1	cds-WP_014523393.1	cds-WP_179946590.1	cds-WP_179946590.1	cds-WP_179077898.1	cds-WP_179946590.1	cds-KJZ26_RS03635	cds-WP_179946590.1	cds-KJZ33_RS04770	cds-WP_179946590.1	cds-WP_179946590.1	cds-WP_179946590.1	cds-WP_193565525.1	cds-WP_278072493.1	cds-WP_179946590.1	cds-WP_179946590.1	cds-WP_179946590.1	cds-WP_179077898.1	cds-WP_179077898.1	cds-WP_179946590.1	cds-WP_179946590.1	cds-WP_179077898.1	cds-WP_179946590.1	cds-WP_179946590.1
dcd	dcd	dCTP deaminase	130	130	1	1	1309				567	567	567	cds-WP_013242789.1	cds-WP_014367745.1	cds-WP_013242789.1	cds-WP_014367745.1	cds-WP_013242789.1	cds-WP_013242789.1	cds-WP_013242789.1	cds-WP_014367745.1	cds-WP_014367745.1	cds-WP_013242789.1	cds-WP_013242789.1	cds-WP_014367745.1	cds-WP_014367745.1	cds-WP_014367745.1	cds-WP_013242789.1	cds-WP_013242789.1	cds-WP_014367745.1	cds-WP_013242789.1	cds-KJZ26_RS06230	cds-WP_013242789.1	cds-KJZ33_RS05460	cds-WP_013242789.1	cds-WP_013242789.1	cds-WP_013242789.1	cds-WP_014367745.1	cds-WP_014367745.1	cds-WP_013242789.1	cds-WP_013242789.1	cds-WP_013242789.1	cds-WP_014367745.1	cds-WP_014367745.1	cds-WP_013242789.1	cds-WP_013242789.1	cds-WP_014367745.1	cds-WP_013242789.1	cds-WP_013242789.1
dcuC	dcuC	C4-dicarboxylate transporter DcuC	130	130	1	1	596				1422	1422	1422	0_refound_1	cds-WP_014523035.1	cds-WP_013241153.1	cds-WP_014366456.1	4_refound_172	5_refound_278	cds-WP_013241153.1	cds-WP_014366456.1	cds-WP_014366456.1	cds-WP_013241153.1	cds-WP_013241153.1	cds-WP_048588536.1	cds-WP_014366456.1	cds-WP_014366456.1	14_refound_770	cds-WP_013241153.1	cds-WP_014366456.1	17_refound_834	cds-WP_013241153.1	cds-WP_013241153.1	cds-WP_013241153.1	cds-WP_013241153.1	22_refound_969	23_refound_1000	24_refound_1044	25_refound_1079	cds-WP_013241153.1	27_refound_1124	28_refound_1155	cds-WP_014523035.1	cds-WP_014523035.1	31_refound_1226	cds-WP_013241153.1	cds-WP_014366456.1	34_refound_1348	cds-WP_013241153.1
def	def	peptide deformylase	130	130	1	1	1363				510	510	510	cds-WP_014300717.1	cds-WP_014367112.1	cds-WP_014300717.1	cds-WP_014367112.1	cds-WP_014300717.1	cds-WP_014300717.1	cds-WP_014300717.1	cds-WP_014367112.1	cds-WP_014367112.1	cds-WP_014300717.1	cds-WP_014300717.1	cds-WP_048588935.1	cds-WP_014367112.1	cds-WP_014367112.1	cds-WP_014300717.1	cds-WP_014300717.1	cds-WP_014367112.1	cds-WP_014300717.1	cds-WP_014300717.1	cds-WP_014300717.1	cds-WP_014300717.1	cds-WP_014300717.1	cds-WP_014300717.1	cds-WP_014300717.1	cds-WP_014800485.1	cds-WP_014800485.1	cds-WP_014300717.1	cds-WP_014300717.1	cds-WP_014300717.1	cds-WP_014367112.1	cds-WP_014367112.1	cds-WP_014300717.1	cds-WP_014300717.1	cds-WP_014367112.1	cds-WP_014300717.1	cds-WP_014300717.1
deoC	deoC	deoxyribose-phosphate aldolase	130	130	1	1	1192				666	666	666	cds-WP_013241024.1	cds-WP_014366353.1	cds-WP_013241024.1	cds-WP_014366353.1	cds-WP_013241024.1	cds-WP_013241024.1	cds-WP_013241024.1	cds-WP_014366353.1	cds-WP_014366353.1	cds-WP_013241024.1	cds-WP_013241024.1	cds-WP_014366353.1	cds-WP_014366353.1	cds-WP_014366353.1	cds-WP_013241024.1	cds-WP_013241024.1	cds-WP_014366353.1	cds-WP_013241024.1	cds-WP_013241024.1	cds-WP_013241024.1	cds-WP_013241024.1	cds-WP_013241024.1	cds-WP_013241024.1	cds-WP_013241024.1	cds-WP_014366353.1	cds-WP_014366353.1	cds-WP_013241024.1	cds-WP_013241024.1	cds-WP_013241024.1	cds-WP_014366353.1	cds-WP_014366353.1	cds-WP_013241024.1	cds-WP_013241024.1	cds-WP_014366353.1	cds-WP_013241024.1	cds-WP_013241024.1
deoD	deoD	purine-nucleoside phosphorylase	130	130	1	1	2007				717	732	717115384615385	cds-WP_013241022.1	cds-WP_013241022.1	cds-WP_013241022.1	cds-WP_013241022.1	cds-WP_013241022.1	cds-WP_013241022.1	cds-WP_013241022.1	cds-WP_013241022.1	cds-WP_013241022.1	cds-WP_013241022.1	cds-WP_013241022.1	cds-WP_048588467.1	cds-WP_013241022.1	cds-WP_013241022.1	cds-WP_013241022.1	cds-WP_013241022.1	cds-WP_013241022.1	cds-WP_013241022.1	cds-WP_013241022.1	cds-WP_013241022.1	cds-WP_013241022.1	cds-WP_013241022.1	cds-WP_013241022.1	cds-WP_013241022.1	cds-WP_013241022.1	cds-WP_013241022.1	cds-WP_013241022.1	cds-WP_013241022.1	cds-WP_013241022.1	cds-WP_013241022.1	cds-WP_013241022.1	cds-WP_013241022.1	cds-WP_013241022.1	cds-WP_013241022.1	cds-WP_013241022.1	cds-WP_013241022.1
der	der	ribosome biogenesis GTPase Der	130	130	1	1	408				1623	1623	1623	cds-WP_014522401.1	cds-WP_014655372.1	cds-WP_013241838.1	cds-WP_014523281.1	cds-WP_013241838.1	cds-WP_013241838.1	cds-WP_013241838.1	cds-WP_014523281.1	cds-WP_014523281.1	cds-WP_013241838.1	cds-WP_013241838.1	cds-WP_048588859.1	cds-WP_014523281.1	cds-WP_014523281.1	cds-WP_013241838.1	cds-WP_013241838.1	cds-WP_014523281.1	cds-WP_014522401.1	cds-WP_013241838.1	cds-WP_013241838.1	cds-WP_013241838.1	cds-WP_054250945.1	cds-WP_013241838.1	cds-WP_014522401.1	cds-WP_014800396.1	cds-WP_014800396.1	cds-WP_013241838.1	cds-WP_014522401.1	cds-WP_013241838.1	cds-WP_014523281.1	cds-WP_014523281.1	cds-WP_013241838.1	cds-WP_013241838.1	cds-WP_014523281.1	cds-WP_013241838.1	cds-WP_013241838.1
dhaK	dhaK	dihydroxyacetone kinase subunit DhaK	130	130	1	1	856				1002	1002	1002	cds-WP_014522205.1	cds-WP_014367060.1	cds-WP_014522205.1	cds-WP_014367060.1	cds-WP_014522205.1	cds-WP_014522205.1	cds-WP_014522205.1	cds-WP_014367060.1	cds-WP_014367060.1	cds-WP_014522205.1	cds-WP_014522205.1	cds-WP_048589467.1	cds-WP_014367060.1	cds-WP_014367060.1	cds-WP_014522205.1	cds-WP_014522205.1	cds-WP_014367060.1	cds-WP_014522205.1	cds-WP_014522205.1	cds-WP_014522205.1	cds-WP_014522205.1	cds-WP_014522205.1	cds-WP_014522205.1	cds-WP_014522205.1	cds-WP_041481519.1	cds-WP_041481519.1	cds-WP_014522205.1	cds-WP_014522205.1	cds-WP_014522205.1	cds-WP_014367060.1	cds-WP_014367060.1	cds-WP_014522205.1	cds-WP_014522205.1	cds-WP_014367060.1	cds-WP_014522205.1	cds-WP_014522205.1
dhaL	dhaL	dihydroxyacetone kinase subunit DhaL	130	130	1	1	1214				648	648	648	cds-WP_013241918.1	cds-WP_014367059.1	cds-WP_013241918.1	cds-WP_014367059.1	cds-WP_013241918.1	cds-WP_013241918.1	cds-WP_013241918.1	cds-WP_014367059.1	cds-WP_014367059.1	cds-WP_014522204.1	cds-WP_014522204.1	cds-WP_048588904.1	cds-WP_014367059.1	cds-WP_014367059.1	cds-WP_013241918.1	cds-WP_014522204.1	cds-WP_014367059.1	cds-WP_013241918.1	cds-WP_014522204.1	cds-WP_013241918.1	cds-WP_014522204.1	cds-WP_013241918.1	cds-WP_013241918.1	cds-WP_013241918.1	cds-WP_014367059.1	cds-WP_014367059.1	cds-WP_014522204.1	cds-WP_013241918.1	cds-WP_013241918.1	cds-WP_014367059.1	cds-WP_014367059.1	cds-WP_013241918.1	cds-WP_014522204.1	cds-WP_014367059.1	cds-WP_013241918.1	cds-WP_014522204.1
dhaM	dhaM	dihydroxyacetone kinase phosphoryl donor subunit DhaM	130	130	1	1	2269				636	690	689578125	cds-WP_013241917.1	cds-WP_014367058.1	cds-WP_013241917.1	cds-WP_014367058.1	cds-WP_013241917.1	cds-WP_013241917.1	cds-WP_013241917.1	cds-WP_014367058.1	cds-WP_014367058.1	cds-WP_013241917.1	cds-WP_013241917.1	cds-WP_048588903.1	cds-WP_014367058.1	cds-WP_014367058.1	cds-WP_013241917.1	cds-WP_013241917.1	cds-WP_014367058.1	cds-WP_013241917.1	cds-WP_013241917.1	cds-WP_013241917.1	cds-WP_013241917.1	cds-WP_013241917.1	cds-WP_013241917.1	cds-WP_013241917.1	cds-WP_014367058.1	cds-WP_278072485.1	cds-WP_013241917.1	cds-WP_013241917.1	cds-WP_013241917.1	cds-WP_014367058.1	cds-WP_014367058.1	cds-WP_013241917.1	cds-WP_013241917.1	cds-WP_014367058.1	cds-WP_013241917.1	cds-WP_013241917.1
dnaA	dnaA	chromosomal replication initiator protein DnaA	130	130	1	1	2068				1545	1812	180416279069767	0_refound_15	cds-WP_014366208.1	cds-WP_014558531.1	cds-WP_014366208.1	cds-WP_058093157.1	cds-WP_058093157.1	cds-WP_058093157.1	cds-WP_014366208.1	cds-WP_014366208.1	cds-WP_014522069.1	cds-WP_014522069.1	cds-WP_048588385.1	cds-WP_014366208.1	cds-WP_014366208.1	cds-WP_014400874.1	cds-WP_014522069.1	cds-WP_014366208.1	cds-WP_014400874.1	cds-WP_250544287.1	cds-WP_038615886.1	cds-WP_250544287.1	cds-WP_038615886.1	cds-WP_058093157.1	cds-WP_014400874.1	cds-WP_014799813.1	cds-WP_014799813.1	cds-WP_014522069.1	cds-WP_014400874.1	cds-WP_058093157.1	cds-WP_014366208.1	cds-WP_032802283.1	cds-WP_058093157.1	cds-WP_014522069.1	cds-WP_014366208.1	cds-WP_058093157.1	cds-WP_014522069.1
dnaB	dnaB	replicative DNA helicase	130	130	1	1	568				1479	1479	1479	cds-WP_013242884.1	cds-WP_014523699.1	cds-WP_013242884.1	cds-WP_014367823.1	cds-WP_013242884.1	cds-WP_013242884.1	cds-WP_013242884.1	cds-WP_014367823.1	cds-WP_014367823.1	cds-WP_013242884.1	cds-WP_013242884.1	cds-WP_048589379.1	cds-WP_014367823.1	cds-WP_014367823.1	cds-WP_013242884.1	cds-WP_013242884.1	cds-WP_014367823.1	cds-WP_013242884.1	cds-WP_013242884.1	cds-WP_013242884.1	cds-WP_013242884.1	cds-WP_064430589.1	cds-WP_013242884.1	cds-WP_013242884.1	cds-WP_014801148.1	cds-WP_278072320.1	cds-WP_013242884.1	cds-WP_013242884.1	cds-WP_013242884.1	cds-WP_014523699.1	cds-WP_014523699.1	cds-WP_013242884.1	cds-WP_013242884.1	cds-WP_014367823.1	cds-WP_013242884.1	cds-WP_013242884.1
dnaE	dnaE	DNA polymerase III subunit alpha	130	130	1	1	35				3561	3561	3561	cds-WP_013242234.1	cds-WP_032802462.1	cds-WP_013242234.1	cds-WP_014367305.1	4_refound_142	cds-WP_058093417.1	cds-WP_058093417.1	cds-WP_014367305.1	cds-WP_014367305.1	cds-WP_013242234.1	cds-WP_013242234.1	cds-WP_013242234.1	cds-WP_014367305.1	cds-WP_014367305.1	cds-WP_013242234.1	cds-WP_013242234.1	cds-WP_014367305.1	cds-WP_013242234.1	cds-WP_013242234.1	cds-WP_013242234.1	cds-WP_013242234.1	cds-WP_064430559.1	cds-WP_058093417.1	cds-WP_014522741.1	cds-WP_013242234.1	cds-WP_013242234.1	cds-WP_013242234.1	cds-WP_013242234.1	cds-WP_058093417.1	cds-WP_032802462.1	cds-WP_032802462.1	cds-WP_058093417.1	cds-WP_013242234.1	cds-WP_014367305.1	cds-WP_058093417.1	cds-WP_013242234.1
dnaG	dnaG	DNA primase	130	130	1	1	269				1923	1923	1923	cds-WP_013242369.1	cds-WP_048653439.1	cds-WP_013242369.1	cds-WP_041480857.1	4_refound_149	cds-WP_013242369.1	cds-WP_013242369.1	cds-WP_041480857.1	cds-WP_041480857.1	cds-WP_013242369.1	cds-WP_013242369.1	cds-WP_048589487.1	cds-WP_041480857.1	13_refound_554	cds-WP_013242369.1	cds-WP_013242369.1	cds-WP_041480857.1	cds-WP_013242369.1	cds-WP_013242369.1	cds-WP_013242369.1	cds-WP_013242369.1	cds-WP_013242369.1	cds-WP_013242369.1	cds-WP_013242369.1	cds-WP_014800714.1	cds-WP_014800714.1	cds-WP_013242369.1	cds-WP_013242369.1	cds-WP_013242369.1	cds-WP_014523497.1	cds-WP_014523497.1	cds-WP_013242369.1	cds-WP_013242369.1	cds-WP_041480857.1	cds-WP_013242369.1	cds-WP_013242369.1
dnaJ	dnaJ	molecular chaperone DnaJ	130	130	1	1	730				1191	1191	1191	cds-WP_014300985.1	cds-WP_014655861.1	cds-WP_071307692.1	cds-WP_014367713.1	cds-WP_014300985.1	cds-WP_014300985.1	cds-WP_014300985.1	cds-WP_014367713.1	cds-WP_014367713.1	cds-WP_014300985.1	cds-WP_014300985.1	cds-WP_048589304.1	cds-WP_014367713.1	13_refound_583	cds-WP_014300985.1	cds-WP_014300985.1	cds-WP_014367713.1	cds-WP_014300985.1	cds-WP_014300985.1	cds-WP_014300985.1	cds-WP_014300985.1	cds-WP_014300985.1	cds-WP_014300985.1	cds-WP_014300985.1	cds-WP_041481414.1	cds-WP_041481414.1	cds-WP_014300985.1	cds-WP_014300985.1	cds-WP_014300985.1	cds-WP_014367713.1	cds-WP_014367713.1	cds-WP_014300985.1	cds-WP_014300985.1	cds-WP_014367713.1	cds-WP_014300985.1	cds-WP_014300985.1
dnaK	dnaK	molecular chaperone DnaK	130	130	1	1	371				1833	1848	184779230769231	cds-WP_013242753.1	cds-WP_014655862.1	cds-WP_013242753.1	cds-WP_014367715.1	cds-WP_058093292.1	cds-WP_058093292.1	cds-WP_058093292.1	cds-WP_014367715.1	cds-WP_014367715.1	cds-WP_013242753.1	cds-WP_013242753.1	cds-WP_048589306.1	cds-WP_014367715.1	cds-WP_014367715.1	cds-WP_013242753.1	cds-WP_013242753.1	cds-WP_014367715.1	cds-WP_013242753.1	cds-WP_013242753.1	cds-WP_013242753.1	cds-WP_013242753.1	cds-WP_054250925.1	cds-WP_058093292.1	cds-WP_013242753.1	cds-WP_014801039.1	cds-WP_014801039.1	cds-WP_013242753.1	cds-WP_013242753.1	cds-WP_058093292.1	cds-WP_014523653.1	cds-WP_032802614.1	cds-WP_058093292.1	cds-WP_013242753.1	cds-WP_100086617.1	cds-WP_058093292.1	cds-WP_013242753.1
dnaN	dnaN	DNA polymerase III subunit beta	130	130	1	1	731				1188	1188	1188	cds-WP_013240862.1	cds-WP_013240862.1	cds-WP_013240862.1	cds-WP_014523728.1	cds-WP_058093158.1	cds-WP_058093158.1	cds-WP_058093158.1	cds-WP_014523728.1	cds-WP_014523728.1	cds-WP_013240862.1	cds-WP_013240862.1	cds-WP_013240862.1	cds-WP_014523728.1	cds-WP_014523728.1	cds-WP_013240862.1	cds-WP_013240862.1	cds-WP_014523728.1	cds-WP_013240862.1	cds-WP_013240862.1	cds-WP_013240862.1	cds-WP_013240862.1	cds-WP_013240862.1	cds-WP_058093158.1	cds-WP_013240862.1	cds-WP_013240862.1	cds-WP_013240862.1	cds-WP_013240862.1	cds-WP_013240862.1	cds-WP_058093158.1	cds-WP_013240862.1	cds-WP_013240862.1	cds-WP_058093158.1	cds-WP_013240862.1	cds-WP_014523728.1	cds-WP_058093158.1	cds-WP_013240862.1
dop	dop	depupylase/deamidase Dop	130	130	1	1	501				1533	1533	1533	cds-WP_013241894.1	cds-WP_014655405.1	cds-WP_013241894.1	cds-WP_014367038.1	cds-WP_013241894.1	cds-WP_013241894.1	cds-WP_013241894.1	cds-WP_014367038.1	cds-WP_014367038.1	cds-WP_013241894.1	cds-WP_013241894.1	cds-WP_048588892.1	cds-WP_014367038.1	cds-WP_014367038.1	cds-WP_013241894.1	cds-WP_013241894.1	cds-WP_014367038.1	cds-WP_013241894.1	cds-KJZ26_RS04670	cds-WP_013241894.1	cds-KJZ33_RS03735	cds-WP_013241894.1	cds-WP_013241894.1	cds-WP_014522717.1	cds-WP_014800436.1	cds-WP_014800436.1	cds-WP_013241894.1	cds-WP_014522717.1	cds-WP_013241894.1	cds-WP_014367038.1	cds-WP_014367038.1	cds-WP_013241894.1	cds-WP_013241894.1	cds-WP_014367038.1	cds-WP_013241894.1	cds-WP_013241894.1
dps	dps	DNA starvation/stationary phase protection protein Dps	130	130	1	1	1385				492	492	492	cds-WP_013242900.1	cds-WP_013242900.1	cds-WP_013242900.1	cds-WP_013242900.1	cds-WP_013242900.1	cds-WP_013242900.1	cds-WP_013242900.1	cds-WP_013242900.1	cds-WP_013242900.1	cds-WP_013242900.1	cds-WP_013242900.1	cds-WP_048589386.1	cds-WP_013242900.1	cds-WP_013242900.1	cds-WP_013242900.1	cds-WP_013242900.1	cds-WP_013242900.1	cds-WP_013242900.1	cds-WP_013242900.1	cds-WP_013242900.1	cds-WP_013242900.1	cds-WP_013242900.1	cds-WP_013242900.1	cds-WP_013242900.1	cds-WP_013242900.1	cds-WP_013242900.1	cds-WP_013242900.1	cds-WP_013242900.1	cds-WP_013242900.1	cds-WP_013242900.1	cds-WP_013242900.1	cds-WP_013242900.1	cds-WP_013242900.1	cds-WP_013242900.1	cds-WP_013242900.1	cds-WP_013242900.1
dtd	dtd	D-aminoacyl-tRNA deacylase	130	130	1	1	1441				435	435	435	cds-WP_013242072.1	cds-WP_014367188.1	cds-WP_013242072.1	cds-WP_014367188.1	cds-WP_013242072.1	cds-WP_013242072.1	cds-WP_013242072.1	cds-WP_014367188.1	cds-WP_014367188.1	cds-WP_013242072.1	cds-WP_013242072.1	cds-WP_048588988.1	cds-WP_014367188.1	cds-WP_014367188.1	cds-WP_013242072.1	cds-WP_013242072.1	cds-WP_014367188.1	cds-WP_013242072.1	cds-WP_013242072.1	cds-WP_013242072.1	cds-WP_013242072.1	cds-WP_013242072.1	cds-WP_013242072.1	cds-WP_013242072.1	cds-WP_014367188.1	cds-WP_014367188.1	cds-WP_013242072.1	cds-WP_013242072.1	cds-WP_013242072.1	cds-WP_014367188.1	cds-WP_014367188.1	cds-WP_013242072.1	cds-WP_013242072.1	cds-WP_014367188.1	cds-WP_013242072.1	cds-WP_013242072.1
dusB	dusB	tRNA dihydrouridine synthase DusB	130	130	1	1	746				1155	1155	1155	cds-WP_041477890.1	cds-WP_014655752.1	cds-WP_041477890.1	cds-WP_014733059.1	cds-WP_058093579.1	cds-WP_058093579.1	cds-WP_058093579.1	cds-WP_014733059.1	cds-WP_014733059.1	cds-WP_014300928.1	cds-WP_014300928.1	cds-WP_014733059.1	cds-WP_014733059.1	cds-WP_014733059.1	cds-WP_041477890.1	cds-WP_014300928.1	cds-WP_014733059.1	cds-WP_041477890.1	cds-WP_013242561.1	cds-WP_014300928.1	cds-WP_013242561.1	cds-WP_041477890.1	cds-WP_058093579.1	cds-WP_041477890.1	cds-WP_041481550.1	cds-WP_041481550.1	cds-WP_014300928.1	cds-WP_041477890.1	cds-WP_058093579.1	cds-WP_014733059.1	cds-WP_014733059.1	cds-WP_058093579.1	cds-WP_014300928.1	cds-WP_014733059.1	cds-WP_058093579.1	cds-WP_014300928.1
dut	dut	dUTP diphosphatase	130	130	1	1	2228				462	531	465184615384615	cds-WP_013242059.1	cds-WP_013242059.1	cds-WP_013242059.1	cds-WP_013242059.1	cds-WP_013242059.1	cds-WP_013242059.1	cds-WP_013242059.1	cds-WP_013242059.1	cds-WP_013242059.1	cds-WP_013242059.1	cds-WP_013242059.1	cds-WP_013242059.1	cds-WP_013242059.1	cds-WP_013242059.1	cds-WP_013242059.1	cds-WP_013242059.1	cds-WP_013242059.1	cds-WP_013242059.1	cds-WP_250544340.1	cds-WP_013242059.1	cds-WP_250544340.1	cds-WP_013242059.1	cds-WP_013242059.1	cds-WP_013242059.1	cds-WP_013242059.1	cds-WP_013242059.1	cds-WP_013242059.1	cds-WP_013242059.1	cds-WP_013242059.1	cds-WP_013242059.1	cds-WP_032802435.1	cds-WP_013242059.1	cds-WP_013242059.1	cds-WP_013242059.1	cds-WP_013242059.1	cds-WP_013242059.1
dxr	dxr	1-deoxy-D-xylulose-5-phosphate reductoisomerase	130	130	1	1	739				1167	1167	1167	cds-WP_013242160.1	cds-WP_048653417.1	cds-WP_013242160.1	cds-WP_014367249.1	cds-WP_013242160.1	cds-WP_013242160.1	cds-WP_013242160.1	cds-WP_014367249.1	cds-WP_014367249.1	cds-WP_013242160.1	cds-WP_013242160.1	cds-WP_048589038.1	cds-WP_014367249.1	13_refound_543	cds-WP_013242160.1	cds-WP_013242160.1	cds-WP_014367249.1	cds-WP_013242160.1	cds-KJZ26_RS10065	cds-WP_013242160.1	cds-KJZ33_RS09430	cds-WP_013242160.1	cds-WP_013242160.1	23_refound_994	cds-WP_013242160.1	cds-WP_013242160.1	cds-WP_013242160.1	cds-WP_013242160.1	cds-WP_013242160.1	cds-WP_014367249.1	cds-WP_014367249.1	cds-WP_013242160.1	cds-WP_013242160.1	cds-WP_014367249.1	cds-WP_013242160.1	cds-WP_013242160.1
dxs	dxs	1-deoxy-D-xylulose-5-phosphate synthase	130	130	1	1	267				1923	1923	1923	cds-WP_014401223.1	cds-WP_014523378.1	cds-WP_071307702.1	cds-WP_014523941.1	cds-WP_058093382.1	cds-WP_058093382.1	cds-WP_058093382.1	cds-WP_014523941.1	cds-WP_014523941.1	cds-WP_013242055.1	cds-WP_013242055.1	cds-WP_048588981.1	cds-WP_014523941.1	cds-WP_014523941.1	cds-WP_014401223.1	cds-WP_013242055.1	cds-WP_014523941.1	cds-WP_014401223.1	cds-WP_013242055.1	cds-WP_013242055.1	cds-WP_013242055.1	cds-WP_013242055.1	cds-WP_058093382.1	cds-WP_014522726.1	cds-WP_014800537.1	cds-WP_278072200.1	cds-WP_013242055.1	cds-WP_014522726.1	cds-WP_058093382.1	cds-WP_014523378.1	cds-WP_032802434.1	cds-WP_058093382.1	cds-WP_013242055.1	cds-WP_014523941.1	cds-WP_058093382.1	cds-WP_013242055.1
eccB	eccB	type VII secretion protein EccB	130	130	1	1	2195				1287	1359	134681538461538	cds-WP_014400994.1	cds-WP_014655084.1	cds-WP_014400994.1	cds-WP_081373310.1	cds-WP_014400994.1	cds-WP_014400994.1	cds-WP_014400994.1	cds-WP_043014345.1	cds-WP_075142663.1	cds-WP_014400994.1	cds-WP_014400994.1	cds-WP_048588583.1	cds-WP_014655084.1	cds-WP_043014345.1	cds-WP_014400994.1	cds-WP_014400994.1	cds-WP_075142663.1	cds-WP_014400994.1	cds-WP_014400994.1	cds-WP_014400994.1	cds-WP_014400994.1	cds-WP_081256862.1	cds-WP_014400994.1	cds-WP_014400994.1	cds-WP_014800043.1	cds-WP_014800043.1	cds-WP_014400994.1	cds-WP_014400994.1	cds-WP_014400994.1	cds-WP_014523067.1	cds-WP_254755550.1	cds-WP_014400994.1	cds-WP_014400994.1	cds-WP_043014345.1	cds-WP_014400994.1	cds-WP_014400994.1
eccD	eccD;	type VII secretion integral membrane protein EccD;hypothetical protein	130	134	103076923076923	1	2073				531	1437	138555223880597	cds-WP_014522349.1	cds-WP_257786009.1	cds-WP_014522349.1	cds-WP_014366527.1	cds-WP_014522349.1	cds-WP_014522349.1	cds-WP_014522349.1	cds-WP_014366527.1	cds-WP_014366527.1	cds-WP_013241255.1	cds-WP_013241255.1	cds-WP_048588585.1	cds-WP_014366527.1	cds-WP_014366527.1	cds-WP_014522349.1	cds-WP_013241255.1	cds-WP_014366527.1	cds-WP_014522349.1	cds-WP_013241255.1	cds-WP_013241255.1	cds-WP_013241255.1	cds-WP_230846338.1;cds-WP_230846339.1	cds-WP_014522349.1	cds-WP_014522349.1	cds-WP_014800045.1	cds-WP_072577767.1	cds-WP_013241255.1	cds-WP_014522349.1	cds-WP_014522349.1	cds-WP_014523068.1	cds-WP_014523068.1	cds-WP_014522349.1	cds-WP_013241255.1	cds-WP_014366527.1	cds-WP_014522349.1	cds-WP_013241255.1
efp	efp	elongation factor P	130	130	1	1	1312				564	564	564	cds-WP_013241995.1	cds-WP_013241995.1	cds-WP_013241995.1	cds-WP_013241995.1	cds-WP_013241995.1	cds-WP_013241995.1	cds-WP_013241995.1	cds-WP_013241995.1	cds-WP_013241995.1	cds-WP_013241995.1	cds-WP_013241995.1	cds-WP_013241995.1	cds-WP_013241995.1	cds-WP_013241995.1	cds-WP_013241995.1	cds-WP_013241995.1	cds-WP_013241995.1	cds-WP_013241995.1	cds-KJZ26_RS04165	cds-WP_013241995.1	cds-KJZ33_RS04240	cds-WP_013241995.1	cds-WP_013241995.1	cds-WP_013241995.1	cds-WP_013241995.1	cds-WP_013241995.1	cds-WP_013241995.1	cds-WP_013241995.1	cds-WP_013241995.1	cds-WP_013241995.1	cds-WP_013241995.1	cds-WP_013241995.1	cds-WP_013241995.1	cds-WP_013241995.1	cds-WP_013241995.1	cds-WP_013241995.1
eno	eno	phosphopyruvate hydratase	130	130	1	1	682				1278	1278	1278	cds-WP_013241570.1	cds-WP_013241570.1	cds-WP_013241570.1	cds-WP_013241570.1	cds-WP_013241570.1	cds-WP_013241570.1	cds-WP_013241570.1	cds-WP_013241570.1	cds-WP_013241570.1	cds-WP_013241570.1	cds-WP_013241570.1	cds-WP_013241570.1	cds-WP_013241570.1	cds-WP_013241570.1	cds-WP_013241570.1	cds-WP_013241570.1	cds-WP_013241570.1	cds-WP_013241570.1	cds-WP_250544429.1	cds-WP_013241570.1	cds-WP_250544429.1	cds-WP_013241570.1	cds-WP_013241570.1	cds-WP_013241570.1	cds-WP_013241570.1	cds-WP_013241570.1	cds-WP_013241570.1	cds-WP_013241570.1	cds-WP_013241570.1	cds-WP_014523180.1	cds-WP_013241570.1	cds-WP_013241570.1	cds-WP_013241570.1	cds-WP_013241570.1	cds-WP_013241570.1	cds-WP_013241570.1
era	era	GTPase Era	130	130	1	1	937				918	918	918	cds-WP_013242384.1	cds-WP_013242384.1	cds-WP_013242384.1	cds-WP_013242384.1	cds-WP_013242384.1	cds-WP_013242384.1	cds-WP_013242384.1	cds-WP_013242384.1	cds-WP_013242384.1	cds-WP_013242384.1	cds-WP_013242384.1	cds-WP_013242384.1	cds-WP_013242384.1	cds-WP_013242384.1	cds-WP_013242384.1	cds-WP_013242384.1	cds-WP_013242384.1	cds-WP_013242384.1	cds-KJZ26_RS08955	cds-WP_013242384.1	cds-KJZ33_RS08560	cds-WP_013242384.1	cds-WP_013242384.1	cds-WP_013242384.1	cds-WP_041481286.1	cds-WP_041481286.1	cds-WP_013242384.1	cds-WP_013242384.1	cds-WP_013242384.1	cds-WP_013242384.1	cds-WP_013242384.1	cds-WP_013242384.1	cds-WP_013242384.1	cds-WP_013242384.1	cds-WP_013242384.1	cds-WP_013242384.1
ettA	ettA	energy-dependent translational throttle protein EttA	130	130	1	1	363				1671	1671	1671	cds-WP_014522869.1	cds-WP_014522869.1	cds-WP_041481146.1	cds-WP_014522869.1	4_refound_155	cds-WP_014522869.1	cds-WP_014522869.1	cds-WP_014522869.1	cds-WP_014522869.1	cds-WP_014300885.1	cds-WP_014300885.1	cds-WP_048589176.1	cds-WP_014522869.1	13_refound_565	cds-WP_014522869.1	cds-WP_014300885.1	cds-WP_014522869.1	cds-WP_014522869.1	cds-KJZ26_RS08510	cds-WP_014300885.1	cds-KJZ33_RS09005	cds-WP_014522869.1	cds-WP_014522869.1	cds-WP_014522869.1	cds-WP_014522869.1	cds-WP_014522869.1	cds-WP_014300885.1	cds-WP_014522869.1	cds-WP_014522869.1	cds-WP_014522869.1	cds-WP_014522869.1	cds-WP_014522869.1	cds-WP_014300885.1	33_refound_1294	cds-WP_014522869.1	cds-WP_014300885.1
fbaA	fbaA	class II fructose-bisphosphate aldolase	130	130	1	1	829				1035	1035	1035	cds-WP_013242716.1	cds-WP_014655837.1	cds-WP_013242716.1	cds-WP_014367686.1	cds-WP_013242716.1	cds-WP_013242716.1	cds-WP_013242716.1	cds-WP_014367686.1	cds-WP_014367686.1	cds-WP_013242716.1	cds-WP_013242716.1	cds-WP_013242716.1	cds-WP_014367686.1	cds-WP_014367686.1	cds-WP_013242716.1	cds-WP_013242716.1	cds-WP_014367686.1	cds-WP_013242716.1	cds-WP_013242716.1	cds-WP_013242716.1	cds-WP_013242716.1	cds-WP_013242716.1	cds-WP_013242716.1	cds-WP_013242716.1	cds-WP_014801005.1	cds-WP_014801005.1	cds-WP_013242716.1	cds-WP_013242716.1	cds-WP_013242716.1	cds-WP_014367686.1	cds-WP_014367686.1	cds-WP_013242716.1	cds-WP_013242716.1	cds-WP_014367686.1	cds-WP_013242716.1	cds-WP_013242716.1
ffh	ffh	signal recognition particle protein	130	130	1	1	420				1608	1608	1608	cds-WP_013242185.1	cds-WP_014655565.1	cds-WP_013242185.1	cds-WP_014367267.1	cds-WP_013242185.1	cds-WP_013242185.1	cds-WP_013242185.1	cds-WP_014523432.1	cds-WP_014523432.1	cds-WP_013242185.1	cds-WP_013242185.1	cds-WP_087907578.1	cds-WP_014367267.1	cds-WP_014523432.1	cds-WP_013242185.1	cds-WP_013242185.1	cds-WP_014367267.1	cds-WP_013242185.1	cds-WP_250544477.1	cds-WP_013242185.1	cds-WP_250544477.1	cds-WP_013242185.1	cds-WP_013242185.1	cds-WP_013242185.1	cds-WP_014800606.1	cds-WP_014523432.1	cds-WP_013242185.1	cds-WP_013242185.1	cds-WP_013242185.1	cds-WP_014523432.1	cds-WP_032802455.1	cds-WP_013242185.1	cds-WP_013242185.1	cds-WP_014523432.1	cds-WP_013242185.1	cds-WP_013242185.1
fkpA	fkpA	FKBP-type peptidyl-prolyl cis-trans isomerase FkpA	130	130	1	1	1507				360	360	360	cds-WP_013241465.1	cds-WP_013241465.1	cds-WP_013241465.1	cds-WP_013241465.1	cds-WP_082259800.1	cds-WP_013241465.1	cds-WP_013241465.1	cds-WP_013241465.1	cds-WP_013241465.1	cds-WP_013241465.1	cds-WP_013241465.1	cds-WP_013241465.1	cds-WP_013241465.1	cds-WP_013241465.1	cds-WP_013241465.1	cds-WP_013241465.1	cds-WP_013241465.1	cds-WP_013241465.1	cds-WP_013241465.1	cds-WP_013241465.1	cds-WP_013241465.1	cds-WP_013241465.1	cds-WP_013241465.1	cds-WP_013241465.1	cds-WP_013241465.1	cds-WP_013241465.1	cds-WP_013241465.1	cds-WP_013241465.1	cds-WP_013241465.1	cds-WP_013241465.1	cds-WP_013241465.1	cds-WP_013241465.1	cds-WP_013241465.1	cds-WP_013241465.1	cds-WP_013241465.1	cds-WP_013241465.1
fmt	fmt	methionyl-tRNA formyltransferase	130	130	1	1	918				942	942	942	cds-WP_013241977.1	cds-WP_014367111.1	cds-WP_013241977.1	cds-WP_014367111.1	cds-WP_013241977.1	cds-WP_013241977.1	cds-WP_013241977.1	cds-WP_014367111.1	cds-WP_014367111.1	cds-WP_013241977.1	cds-WP_013241977.1	cds-WP_048588934.1	cds-WP_014367111.1	cds-WP_014367111.1	cds-WP_013241977.1	cds-WP_013241977.1	cds-WP_014367111.1	cds-WP_013241977.1	cds-WP_013241977.1	cds-WP_013241977.1	cds-WP_013241977.1	cds-WP_013241977.1	cds-WP_013241977.1	cds-WP_013241977.1	cds-WP_041481237.1	cds-WP_041481237.1	cds-WP_013241977.1	cds-WP_013241977.1	cds-WP_013241977.1	cds-WP_014367111.1	cds-WP_014367111.1	cds-WP_013241977.1	cds-WP_013241977.1	cds-WP_014367111.1	cds-WP_013241977.1	cds-WP_013241977.1
folB	folB	dihydroneopterin aldolase	130	130	1	1	476				342	348	342046153846154	cds-WP_013242643.1	cds-WP_014655799.1	cds-WP_013242643.1	cds-WP_014655799.1	cds-WP_013242643.1	cds-WP_013242643.1	cds-WP_013242643.1	cds-WP_014655799.1	cds-WP_014655799.1	cds-WP_013242643.1	cds-WP_013242643.1	cds-WP_013242643.1	cds-WP_014655799.1	cds-WP_014655799.1	cds-WP_013242643.1	cds-WP_013242643.1	cds-WP_014655799.1	cds-WP_013242643.1	cds-WP_013242643.1	cds-WP_013242643.1	cds-WP_013242643.1	cds-WP_013242643.1	cds-WP_013242643.1	cds-WP_013242643.1	cds-WP_041481380.1	cds-WP_041481380.1	cds-WP_013242643.1	cds-WP_013242643.1	cds-WP_013242643.1	cds-WP_014655799.1	cds-WP_014655799.1	cds-WP_013242643.1	cds-WP_013242643.1	cds-WP_014655799.1	cds-WP_013242643.1	cds-WP_013242643.1
folE	folE	GTP cyclohydrolase I FolE	130	130	1	1	1883				564	600	565661538461538	cds-WP_013242645.1	cds-WP_014367628.1	cds-WP_013242645.1	cds-WP_014367628.1	cds-WP_013242645.1	cds-WP_013242645.1	cds-WP_013242645.1	cds-WP_014367628.1	cds-WP_014367628.1	cds-WP_013242645.1	cds-WP_013242645.1	cds-WP_014367628.1	cds-WP_014367628.1	cds-WP_014367628.1	cds-WP_013242645.1	cds-WP_013242645.1	cds-WP_014367628.1	cds-WP_013242645.1	cds-WP_250544395.1	cds-WP_013242645.1	cds-WP_250544395.1	cds-WP_013242645.1	cds-WP_013242645.1	cds-WP_013242645.1	cds-WP_041481382.1	cds-WP_041481382.1	cds-WP_013242645.1	cds-WP_013242645.1	cds-WP_013242645.1	cds-WP_014367628.1	cds-WP_014367628.1	cds-WP_013242645.1	cds-WP_013242645.1	cds-WP_014367628.1	cds-WP_013242645.1	cds-WP_013242645.1
folK	folK	2-amino-4-hydroxy-6-hydroxymethyldihydropteridine diphosphokinase	129	129	1	1	1422				456	456	456	cds-WP_014300954.1	cds-WP_014655798.1	cds-WP_014300954.1	cds-WP_014367625.1	cds-WP_014300954.1	cds-WP_014300954.1	cds-WP_014300954.1	cds-WP_014367625.1	cds-WP_014367625.1	cds-WP_014300954.1	cds-WP_014300954.1	cds-WP_014300954.1	cds-WP_014367625.1	cds-WP_014367625.1	cds-WP_014300954.1	cds-WP_014300954.1	cds-WP_014367625.1	cds-WP_014300954.1	cds-WP_014300954.1	cds-WP_014300954.1	cds-WP_014300954.1	cds-WP_014300954.1	cds-WP_014300954.1	cds-WP_014300954.1	cds-WP_014367625.1	cds-WP_014367625.1	cds-WP_014300954.1	cds-WP_014300954.1	cds-WP_014300954.1	cds-WP_014367625.1	cds-WP_014367625.1	cds-WP_014300954.1	cds-WP_014300954.1	cds-WP_014367625.1	cds-WP_014300954.1	cds-WP_014300954.1
folP	folP	dihydropteroate synthase	129	129	1	1	529				783	783	783	cds-WP_013242644.1	cds-WP_014523608.1	cds-WP_013242644.1	cds-WP_014523608.1	cds-WP_013242644.1	cds-WP_013242644.1	cds-WP_013242644.1	cds-WP_014523608.1	cds-WP_014523608.1	cds-WP_013242644.1	cds-WP_013242644.1	cds-WP_048589255.1	cds-WP_014523608.1	cds-WP_014523608.1	cds-WP_013242644.1	cds-WP_013242644.1	cds-WP_014523608.1	cds-WP_013242644.1	cds-WP_013242644.1	cds-WP_013242644.1	cds-WP_013242644.1	cds-WP_013242644.1	cds-WP_013242644.1	cds-WP_013242644.1	cds-WP_041481381.1	cds-WP_041481381.1	cds-WP_013242644.1	cds-WP_013242644.1	cds-WP_013242644.1	cds-WP_014523608.1	cds-WP_014523608.1	cds-WP_013242644.1	cds-WP_013242644.1	cds-WP_100086585.1	cds-WP_013242644.1	cds-WP_013242644.1
frr	frr	ribosome recycling factor	130	130	1	1	1318				558	558	558	cds-WP_013242166.1	cds-WP_013242166.1	cds-WP_013242166.1	cds-WP_014367255.1	cds-WP_013242166.1	cds-WP_013242166.1	cds-WP_013242166.1	cds-WP_014367255.1	cds-WP_014367255.1	cds-WP_013242166.1	cds-WP_013242166.1	cds-WP_013242166.1	cds-WP_014367255.1	cds-WP_014367255.1	cds-WP_013242166.1	cds-WP_013242166.1	cds-WP_014367255.1	cds-WP_013242166.1	cds-WP_013242166.1	cds-WP_013242166.1	cds-WP_013242166.1	cds-WP_013242166.1	cds-WP_013242166.1	cds-WP_013242166.1	cds-WP_013242166.1	cds-WP_013242166.1	cds-WP_013242166.1	cds-WP_013242166.1	cds-WP_013242166.1	cds-WP_014523422.1	cds-WP_014367255.1	cds-WP_013242166.1	cds-WP_013242166.1	cds-WP_014367255.1	cds-WP_013242166.1	cds-WP_013242166.1
ftsE	;ftsE	cell division ATP-binding protein FtsE	130	130	1	1	1928				636	714	690511627906977	cds-WP_013241437.1	cds-WP_014800163.1	cds-WP_013241437.1	cds-WP_014366661.1	cds-WP_013241437.1	cds-WP_013241437.1	cds-WP_013241437.1	cds-WP_014366661.1	cds-WP_014366661.1	cds-WP_013241437.1	cds-WP_013241437.1	cds-WP_014800163.1	cds-WP_014366661.1	cds-WP_014366661.1	cds-WP_013241437.1	cds-WP_013241437.1	cds-WP_014366661.1	cds-WP_013241437.1	cds-WP_250544280.1	cds-WP_013241437.1	cds-WP_250544280.1	cds-WP_013241437.1	cds-WP_013241437.1	cds-WP_013241437.1	cds-WP_014800163.1	cds-WP_014800163.1	cds-WP_013241437.1	cds-WP_013241437.1	cds-WP_013241437.1	cds-WP_014366661.1	cds-WP_014366661.1	cds-WP_013241437.1	cds-WP_013241437.1	cds-WP_014366661.1	cds-WP_013241437.1	cds-WP_013241437.1
ftsH	;ftsH	ATP-dependent metallopeptidase FtsH/Yme1/Tma family protein;ATP-dependent zinc metalloprotease FtsH	130	130	1	1	2297				1956	2004	2001.75	cds-WP_013242646.1	cds-WP_014523609.1	cds-WP_013242646.1	cds-WP_014367629.1	cds-WP_086591965.1	cds-WP_013242646.1	cds-WP_013242646.1	cds-WP_014367629.1	cds-WP_014367629.1	cds-WP_013242646.1	cds-WP_013242646.1	cds-WP_014523609.1	cds-WP_014367629.1	cds-WP_088428658.1	cds-WP_013242646.1	cds-WP_013242646.1	cds-WP_014367629.1	cds-WP_013242646.1	cds-WP_284675901.1	cds-WP_013242646.1	cds-WP_284675901.1	cds-WP_013242646.1	cds-WP_013242646.1	cds-WP_013242646.1	cds-WP_014523609.1	cds-WP_014523609.1	cds-WP_013242646.1	cds-WP_013242646.1	cds-WP_013242646.1	cds-WP_014523609.1	cds-WP_014523609.1	cds-WP_013242646.1	cds-WP_013242646.1	cds-WP_014367629.1	cds-WP_013242646.1	cds-WP_013242646.1
ftsX	ftsX	permease-like cell division protein FtsX	130	130	1	1	947				903	903	903	cds-WP_013241438.1	cds-WP_014655173.1	cds-WP_013241438.1	cds-WP_014366662.1	cds-WP_013241438.1	cds-WP_013241438.1	cds-WP_013241438.1	cds-WP_014366662.1	cds-WP_014366662.1	cds-WP_013241438.1	cds-WP_013241438.1	cds-WP_048588659.1	cds-WP_014366662.1	cds-WP_014366662.1	cds-WP_013241438.1	cds-WP_013241438.1	cds-WP_014366662.1	cds-WP_013241438.1	cds-WP_013241438.1	cds-WP_013241438.1	cds-WP_013241438.1	cds-WP_013241438.1	cds-WP_013241438.1	cds-WP_013241438.1	cds-WP_014366662.1	cds-WP_014366662.1	cds-WP_013241438.1	cds-WP_013241438.1	cds-WP_013241438.1	cds-WP_014366662.1	cds-WP_014366662.1	cds-WP_013241438.1	cds-WP_013241438.1	cds-WP_014366662.1	cds-WP_013241438.1	cds-WP_013241438.1
ftsY	ftsY	signal recognition particle-docking protein FtsY	130	130	1	1	376				1659	1659	1659	cds-WP_013242188.1	cds-WP_014367269.1	cds-WP_013242188.1	cds-WP_014367269.1	cds-WP_013242188.1	cds-WP_013242188.1	cds-WP_013242188.1	cds-WP_014367269.1	cds-WP_014367269.1	cds-WP_013242188.1	cds-WP_013242188.1	cds-WP_048589048.1	cds-WP_014367269.1	13_refound_544	cds-WP_013242188.1	cds-WP_013242188.1	cds-WP_014367269.1	cds-WP_013242188.1	cds-WP_250544471.1	cds-WP_104993027.1	cds-WP_250544471.1	cds-WP_013242188.1	cds-WP_013242188.1	cds-WP_013242188.1	cds-WP_072577851.1	cds-WP_072577851.1	cds-WP_013242188.1	cds-WP_013242188.1	cds-WP_013242188.1	cds-WP_014367269.1	cds-WP_014367269.1	cds-WP_013242188.1	cds-WP_013242188.1	cds-WP_014367269.1	cds-WP_013242188.1	cds-WP_013242188.1
ftsZ	ftsZ	cell division protein FtsZ	130	130	1	1	710				1230	1230	1230	cds-WP_014522437.1	cds-WP_014522437.1	cds-WP_014522437.1	cds-WP_014522437.1	cds-WP_014522437.1	cds-WP_014522437.1	cds-WP_014522437.1	cds-WP_014522437.1	cds-WP_014522437.1	cds-WP_014522437.1	cds-WP_014522437.1	cds-WP_048589074.1	cds-WP_014522437.1	cds-WP_014522437.1	cds-WP_014522437.1	cds-WP_014522437.1	cds-WP_014522437.1	cds-WP_014522437.1	cds-WP_014522437.1	cds-WP_014522437.1	cds-WP_014522437.1	cds-WP_014522437.1	cds-WP_014522437.1	cds-WP_014522437.1	cds-WP_014522437.1	cds-WP_014522437.1	cds-WP_014522437.1	cds-WP_014522437.1	cds-WP_014522437.1	cds-WP_014522437.1	cds-WP_014522437.1	cds-WP_014522437.1	cds-WP_014522437.1	cds-WP_014522437.1	cds-WP_014522437.1	cds-WP_014522437.1
fusA	fusA	elongation factor G	130	130	1	1	203				2127	2127	2127	cds-WP_013241193.1	cds-WP_014366489.1	cds-WP_013241193.1	cds-WP_014366489.1	cds-WP_013241193.1	cds-WP_013241193.1	cds-WP_013241193.1	cds-WP_014366489.1	cds-WP_014366489.1	cds-WP_013241193.1	cds-WP_013241193.1	cds-WP_014366489.1	cds-WP_014366489.1	cds-WP_014366489.1	cds-WP_013241193.1	cds-WP_013241193.1	cds-WP_014366489.1	cds-WP_013241193.1	cds-WP_284675899.1	cds-WP_013241193.1	cds-WP_284675899.1	cds-WP_013241193.1	cds-WP_013241193.1	cds-WP_013241193.1	cds-WP_014366489.1	cds-WP_278072391.1	cds-WP_013241193.1	cds-WP_013241193.1	cds-WP_013241193.1	cds-WP_014366489.1	cds-WP_014366489.1	cds-WP_013241193.1	cds-WP_013241193.1	cds-WP_014366489.1	cds-WP_013241193.1	cds-WP_013241193.1
galE	galE	UDP-glucose 4-epimerase GalE	130	130	1	1	872				984	984	984	cds-WP_013242075.1	cds-WP_014655506.1	cds-WP_014401227.1	cds-WP_013242075.1	cds-WP_013242075.1	cds-WP_013242075.1	cds-WP_013242075.1	cds-WP_013242075.1	cds-WP_013242075.1	cds-WP_013242075.1	cds-WP_013242075.1	cds-WP_013242075.1	cds-WP_013242075.1	cds-WP_013242075.1	cds-WP_014401227.1	cds-WP_013242075.1	cds-WP_013242075.1	cds-WP_013242075.1	cds-WP_013242075.1	cds-WP_013242075.1	cds-WP_013242075.1	cds-WP_013242075.1	cds-WP_013242075.1	cds-WP_013242075.1	cds-WP_013242075.1	cds-WP_013242075.1	cds-WP_013242075.1	cds-WP_013242075.1	cds-WP_013242075.1	cds-WP_013242075.1	cds-WP_013242075.1	cds-WP_013242075.1	cds-WP_013242075.1	cds-WP_013242075.1	cds-WP_013242075.1	cds-WP_013242075.1
galK	galK	galactokinase	130	130	1	1	712				1224	1224	1224	cds-WP_014522385.1	cds-WP_014655291.1	cds-WP_013241666.1	cds-WP_075140819.1	cds-WP_013241666.1	cds-WP_013241666.1	cds-WP_058093506.1	cds-WP_014366849.1	cds-WP_014366849.1	cds-WP_013241666.1	cds-WP_013241666.1	cds-WP_048588770.1	cds-WP_014366849.1	cds-WP_014366849.1	cds-WP_013241666.1	cds-WP_013241666.1	16_refound_811	cds-WP_013241666.1	cds-WP_013241666.1	cds-WP_013241666.1	cds-WP_013241666.1	cds-WP_013241666.1	cds-WP_013241666.1	cds-WP_013241666.1	cds-WP_014800293.1	cds-WP_278072446.1	cds-WP_013241666.1	cds-WP_013241666.1	cds-WP_013241666.1	cds-WP_014523217.1	cds-WP_014366849.1	cds-WP_013241666.1	cds-WP_013241666.1	cds-WP_014366849.1	cds-WP_013241666.1	cds-WP_013241666.1
galT	galT	galactose-1-phosphate uridylyltransferase	130	130	1	1	767				1116	1116	1116	cds-WP_013241665.1	cds-WP_014655290.1	cds-WP_013241665.1	cds-WP_014523216.1	cds-WP_013241665.1	cds-WP_013241665.1	cds-WP_013241665.1	cds-WP_014523878.1	cds-WP_014523878.1	cds-WP_013241665.1	cds-WP_013241665.1	11_refound_406	cds-WP_014523216.1	cds-WP_014523878.1	cds-WP_013241665.1	cds-WP_013241665.1	cds-WP_014523216.1	cds-WP_013241665.1	cds-WP_013241665.1	cds-WP_013241665.1	cds-WP_013241665.1	cds-WP_013241665.1	cds-WP_013241665.1	cds-WP_013241665.1	cds-WP_014800292.1	cds-WP_014800292.1	cds-WP_013241665.1	cds-WP_013241665.1	cds-WP_013241665.1	cds-WP_014523216.1	cds-WP_014523216.1	cds-WP_013241665.1	cds-WP_013241665.1	cds-WP_014523878.1	cds-WP_013241665.1	cds-WP_013241665.1
gap	gap	type I glyceraldehyde-3-phosphate dehydrogenase	130	130	1	1	853				1005	1005	1005	cds-WP_014522418.1	cds-WP_014655451.1	cds-WP_013241965.1	cds-WP_075140828.1	cds-WP_013241965.1	cds-WP_013241965.1	cds-WP_013241965.1	cds-WP_013241965.1	cds-WP_013241965.1	cds-WP_014522211.1	cds-WP_014522211.1	cds-WP_013241965.1	cds-WP_013241965.1	cds-WP_013241965.1	cds-WP_013241965.1	cds-WP_014522211.1	cds-WP_013241965.1	cds-WP_013241965.1	cds-KJZ26_RS04315	cds-WP_013241965.1	cds-KJZ33_RS04090	cds-WP_013241965.1	cds-WP_013241965.1	cds-WP_013241965.1	cds-WP_013241965.1	cds-WP_013241965.1	cds-WP_014522211.1	cds-WP_013241965.1	cds-WP_013241965.1	cds-WP_013241965.1	cds-WP_013241965.1	cds-WP_013241965.1	cds-WP_014522211.1	cds-WP_013241965.1	cds-WP_013241965.1	cds-WP_014522211.1
gatA	gatA	Asp-tRNA(Asn)/Glu-tRNA(Gln) amidotransferase subunit GatA	130	130	1	1	1388				1485	1485	1485	cds-WP_013241728.1	cds-WP_014366891.1	cds-WP_013241728.1	cds-WP_014366891.1	cds-WP_013241728.1	cds-WP_013241728.1	cds-WP_013241728.1	cds-WP_014366891.1	cds-WP_014366891.1	cds-WP_013241728.1	cds-WP_013241728.1	cds-WP_048588801.1	cds-WP_014366891.1	cds-WP_014366891.1	cds-WP_013241728.1	cds-WP_013241728.1	cds-WP_014366891.1	cds-WP_013241728.1	cds-WP_013241728.1	cds-WP_013241728.1	cds-WP_013241728.1	cds-WP_013241728.1	cds-WP_013241728.1	cds-WP_013241728.1	cds-WP_014800330.1	cds-WP_014800330.1	cds-WP_013241728.1	cds-WP_013241728.1	cds-WP_013241728.1	cds-WP_014366891.1	cds-WP_014366891.1	cds-WP_013241728.1	cds-WP_013241728.1	cds-WP_014366891.1	cds-WP_013241728.1	cds-WP_013241728.1
gatB	gatB	Asp-tRNA(Asn)/Glu-tRNA(Gln) amidotransferase subunit GatB	130	130	1	1	1343				1506	1506	1506	cds-WP_013241736.1	cds-WP_014523238.1	cds-WP_013241736.1	cds-WP_014366900.1	cds-WP_013241736.1	cds-WP_013241736.1	cds-WP_013241736.1	cds-WP_014523885.1	cds-WP_014523885.1	cds-WP_013241736.1	cds-WP_013241736.1	cds-WP_048588806.1	cds-WP_014366900.1	13_refound_507	cds-WP_013241736.1	cds-WP_013241736.1	cds-WP_014366900.1	cds-WP_013241736.1	cds-WP_013241736.1	cds-WP_013241736.1	cds-WP_013241736.1	cds-WP_013241736.1	cds-WP_013241736.1	cds-WP_013241736.1	cds-WP_014523238.1	cds-WP_014523238.1	cds-WP_013241736.1	cds-WP_013241736.1	cds-WP_013241736.1	cds-WP_014523238.1	cds-WP_014523238.1	cds-WP_013241736.1	cds-WP_013241736.1	cds-WP_014523885.1	cds-WP_013241736.1	cds-WP_013241736.1
gatC	gatC	Asp-tRNA(Asn)/Glu-tRNA(Gln) amidotransferase subunit GatC	130	130	1	1	1971				294	351	296630769230769	cds-WP_013241727.1	cds-WP_013241727.1	cds-WP_013241727.1	cds-WP_013241727.1	cds-WP_058093496.1	cds-WP_058093496.1	cds-WP_058093496.1	cds-WP_013241727.1	cds-WP_013241727.1	cds-WP_013241727.1	cds-WP_013241727.1	cds-WP_048588800.1	cds-WP_013241727.1	cds-WP_013241727.1	cds-WP_013241727.1	cds-WP_013241727.1	cds-WP_013241727.1	cds-WP_013241727.1	cds-WP_250544404.1	cds-WP_013241727.1	cds-WP_250544404.1	cds-WP_013241727.1	cds-WP_058093496.1	cds-WP_013241727.1	cds-WP_013241727.1	cds-WP_013241727.1	cds-WP_013241727.1	cds-WP_013241727.1	cds-WP_058093496.1	cds-WP_013241727.1	cds-WP_013241727.1	cds-WP_058093496.1	cds-WP_013241727.1	cds-WP_013241727.1	cds-WP_058093496.1	cds-WP_013241727.1
gcvH	gcvH	glycine cleavage system protein GcvH	130	130	1	1	1484				387	387	387	cds-WP_013242296.1	cds-WP_013242296.1	cds-WP_013242296.1	cds-WP_013242296.1	cds-WP_013242296.1	cds-WP_013242296.1	cds-WP_013242296.1	cds-WP_013242296.1	cds-WP_013242296.1	cds-WP_013242296.1	cds-WP_013242296.1	cds-WP_048589098.1	cds-WP_013242296.1	cds-WP_013242296.1	cds-WP_013242296.1	cds-WP_013242296.1	cds-WP_013242296.1	cds-WP_013242296.1	cds-WP_013242296.1	cds-WP_013242296.1	cds-WP_013242296.1	cds-WP_013242296.1	cds-WP_013242296.1	cds-WP_013242296.1	cds-WP_014800679.1	cds-WP_014800679.1	cds-WP_013242296.1	cds-WP_013242296.1	cds-WP_013242296.1	cds-WP_013242296.1	cds-WP_013242296.1	cds-WP_013242296.1	cds-WP_013242296.1	cds-WP_013242296.1	cds-WP_013242296.1	cds-WP_013242296.1
gcvP	gcvP	aminomethyl-transferring glycine dehydrogenase	130	130	1	1	2089				2856	2859	285897637795276	cds-WP_014401282.1	cds-WP_041478281.1	cds-WP_014401282.1	cds-WP_041478281.1	cds-WP_014401282.1	cds-WP_014401282.1	cds-WP_014401282.1	cds-WP_041478281.1	cds-WP_041478281.1	cds-WP_013242294.1	cds-WP_013242294.1	cds-WP_048589096.1	cds-WP_041478281.1	13_refound_664	cds-WP_014401282.1	cds-WP_013242294.1	cds-WP_041478281.1	cds-WP_014401282.1	cds-WP_013242294.1	cds-WP_104992977.1	cds-WP_013242294.1	cds-WP_014401282.1	cds-WP_014401282.1	cds-WP_014401282.1	cds-WP_041481262.1	cds-WP_041481262.1	cds-WP_013242294.1	cds-WP_014401282.1	cds-WP_014401282.1	cds-WP_041478281.1	cds-WP_032802478.1	cds-WP_014401282.1	cds-WP_013242294.1	cds-WP_232515805.1	cds-WP_014401282.1	cds-WP_013242294.1
gcvT	gcvT	glycine cleavage system aminomethyltransferase GcvT	130	130	1	1	757				1134	1134	1134	cds-WP_013242295.1	cds-WP_014655627.1	cds-WP_013242295.1	cds-WP_014367362.1	cds-WP_013242295.1	cds-WP_013242295.1	cds-WP_013242295.1	cds-WP_014367362.1	cds-WP_014367362.1	cds-WP_013242295.1	cds-WP_013242295.1	cds-WP_048589097.1	cds-WP_014367362.1	cds-WP_014367362.1	cds-WP_013242295.1	cds-WP_013242295.1	cds-WP_014367362.1	cds-WP_013242295.1	cds-WP_013242295.1	cds-WP_013242295.1	cds-WP_013242295.1	cds-WP_054250998.1	cds-WP_013242295.1	cds-WP_013242295.1	cds-WP_014800678.1	cds-WP_278072233.1	cds-WP_013242295.1	cds-WP_013242295.1	cds-WP_013242295.1	cds-WP_014367362.1	cds-WP_014367362.1	cds-WP_013242295.1	cds-WP_013242295.1	cds-WP_014367362.1	cds-WP_013242295.1	cds-WP_013242295.1
gdhA	gdhA	NADP-specific glutamate dehydrogenase	130	130	1	1	641				1347	1347	1347	cds-WP_013242200.1	cds-WP_014655573.1	cds-WP_013242200.1	cds-WP_014523969.1	cds-WP_013242200.1	cds-WP_013242200.1	cds-WP_013242200.1	cds-WP_014523969.1	cds-WP_014523969.1	cds-WP_013242200.1	cds-WP_013242200.1	cds-WP_013242200.1	cds-WP_014523969.1	cds-WP_014523969.1	cds-WP_013242200.1	cds-WP_013242200.1	cds-WP_014523969.1	cds-WP_013242200.1	cds-WP_013242200.1	cds-WP_013242200.1	cds-WP_013242200.1	cds-WP_054250988.1	cds-WP_013242200.1	cds-WP_013242200.1	cds-WP_014523969.1	cds-WP_014523969.1	cds-WP_013242200.1	cds-WP_013242200.1	cds-WP_013242200.1	cds-WP_014523969.1	cds-WP_014523969.1	cds-WP_013242200.1	cds-WP_013242200.1	cds-WP_014523969.1	cds-WP_013242200.1	cds-WP_013242200.1
glf	glf	UDP-galactopyranose mutase	130	130	1	1	726				1200	1200	1200	cds-WP_014401446.1	cds-WP_014655898.1	cds-WP_014401446.1	cds-WP_014367776.1	cds-WP_014401446.1	cds-WP_014401446.1	cds-WP_014401446.1	cds-WP_014367776.1	cds-WP_014367776.1	cds-WP_014401446.1	cds-WP_014401446.1	cds-WP_014401446.1	cds-WP_014367776.1	13_refound_591	cds-WP_014401446.1	cds-WP_014401446.1	cds-WP_014367776.1	cds-WP_014401446.1	cds-WP_014401446.1	cds-WP_014401446.1	cds-WP_014401446.1	cds-WP_014401446.1	cds-WP_014401446.1	cds-WP_014401446.1	cds-WP_014401446.1	cds-WP_278072312.1	cds-WP_014401446.1	cds-WP_014401446.1	cds-WP_014401446.1	cds-WP_014401446.1	cds-WP_014401446.1	cds-WP_014401446.1	cds-WP_014401446.1	cds-WP_014367776.1	cds-WP_014401446.1	cds-WP_014401446.1
glgA	glgA	glycogen synthase	130	130	1	1	2051				1146	1173	117279230769231	cds-WP_014401102.1	cds-WP_014366833.1	cds-WP_014401102.1	cds-WP_014366833.1	cds-WP_058093514.1	cds-WP_058093514.1	cds-WP_058093514.1	cds-WP_014366833.1	cds-WP_014366833.1	cds-WP_013241644.1	cds-WP_013241644.1	cds-WP_048588760.1	cds-WP_014366833.1	cds-WP_014366833.1	cds-WP_014401102.1	cds-WP_013241644.1	cds-WP_014366833.1	cds-WP_014401102.1	cds-WP_013241644.1	cds-WP_013241644.1	cds-WP_013241644.1	cds-WP_013241644.1	cds-WP_058093514.1	cds-WP_014401102.1	cds-WP_041481209.1	cds-WP_041481209.1	cds-WP_013241644.1	cds-WP_014401102.1	cds-WP_058093514.1	cds-WP_014366833.1	cds-WP_014366833.1	cds-WP_058093514.1	cds-WP_013241644.1	cds-WP_014366833.1	cds-WP_058093514.1	cds-WP_013241644.1
glgB	glgB	14-alpha-glucan branching protein GlgB	130	130	1	1	188				2199	2199	2199	cds-WP_013241713.1	cds-WP_014655312.1	cds-WP_013241713.1	cds-WP_014366881.1	4_refound_120	cds-WP_058093500.1	cds-WP_058093500.1	cds-WP_014366881.1	cds-WP_014366881.1	cds-WP_013241713.1	cds-WP_013241713.1	cds-WP_048588793.1	cds-WP_014366881.1	13_refound_505	cds-WP_013241713.1	cds-WP_013241713.1	cds-WP_014366881.1	cds-WP_013241713.1	cds-WP_013241713.1	cds-WP_013241713.1	cds-WP_013241713.1	cds-WP_013241713.1	cds-WP_058093500.1	cds-WP_013241713.1	cds-WP_013241713.1	cds-WP_013241713.1	cds-WP_013241713.1	cds-WP_013241713.1	cds-WP_058093500.1	cds-WP_014523229.1	cds-WP_032802016.1	cds-WP_058093500.1	cds-WP_013241713.1	cds-WP_014366881.1	cds-WP_058093500.1	cds-WP_013241713.1
glgC	glgC	glucose-1-phosphate adenylyltransferase	129	129	1	1	226				1188	1254	124190697674419	cds-WP_014522519.1	cds-WP_014522519.1	cds-WP_014522519.1	cds-WP_014522519.1	cds-WP_077141197.1	cds-WP_077141197.1	cds-WP_077141197.1	cds-WP_014522519.1	cds-WP_014522519.1	cds-WP_038616091.1	cds-WP_038616091.1		cds-WP_104960501.1	cds-WP_014366834.1	cds-WP_014522519.1	cds-WP_038616091.1	cds-WP_014522519.1	cds-WP_014522519.1	cds-WP_250544424.1	cds-WP_038616091.1	cds-WP_250544424.1	cds-WP_014522519.1	cds-WP_077141197.1	cds-WP_014522519.1	cds-WP_014522519.1	cds-WP_014522519.1	cds-WP_038616091.1	cds-WP_014522519.1	cds-WP_077141197.1	cds-WP_014522519.1	cds-WP_014522519.1	cds-WP_077141197.1	cds-WP_038616091.1	cds-WP_014522519.1	cds-WP_077141197.1	cds-WP_038616091.1
glgX	glgX	glycogen debranching protein GlgX	130	130	1	1	2282				2238	2241	223802307692308	cds-WP_013242225.1	cds-WP_014655588.1	cds-WP_013242225.1	cds-WP_014523447.1	cds-WP_013242225.1	cds-WP_013242225.1	cds-WP_013242225.1	cds-WP_014523447.1	cds-WP_014523447.1	cds-WP_013242225.1	cds-WP_013242225.1	cds-WP_048589067.1	cds-WP_014523447.1	cds-WP_014523447.1	cds-WP_013242225.1	cds-WP_013242225.1	cds-WP_014523447.1	cds-WP_013242225.1	cds-WP_013242225.1	cds-WP_013242225.1	cds-WP_013242225.1	cds-WP_013242225.1	cds-WP_013242225.1	cds-WP_013242225.1	cds-WP_014800630.1	cds-WP_014800630.1	cds-WP_013242225.1	cds-WP_013242225.1	cds-WP_013242225.1	cds-WP_014523447.1	cds-WP_254755436.1	cds-WP_013242225.1	cds-WP_013242225.1	cds-WP_232515807.1	cds-WP_013242225.1	cds-WP_013242225.1
glmM	glmM	phosphoglucosamine mutase	130	130	1	1	642				1347	1347	1347	cds-WP_013241262.1	cds-WP_014523070.1	cds-WP_013241262.1	cds-WP_014523070.1	cds-WP_058093242.1	cds-WP_058093242.1	cds-WP_058093242.1	cds-WP_014523070.1	cds-WP_014523070.1	cds-WP_013241262.1	cds-WP_013241262.1	cds-WP_048588588.1	cds-WP_014523070.1	cds-WP_014523070.1	cds-WP_013241262.1	cds-WP_013241262.1	cds-WP_014523070.1	cds-WP_013241262.1	cds-WP_013241262.1	cds-WP_013241262.1	cds-WP_013241262.1	cds-WP_013241262.1	cds-WP_058093242.1	cds-WP_013241262.1	cds-WP_072577768.1	cds-WP_072577768.1	cds-WP_013241262.1	cds-WP_013241262.1	cds-WP_058093242.1	cds-WP_014523070.1	cds-WP_014523070.1	cds-WP_058093242.1	cds-WP_013241262.1	cds-WP_014523070.1	cds-WP_058093242.1	cds-WP_013241262.1
glmS	glmS	glutamine--fructose-6-phosphate transaminase (isomerizing)	130	130	1	1	275				1875	1875	1875	cds-WP_014300849.1	cds-WP_014655648.1	cds-WP_014300849.1	cds-WP_014523498.1	cds-WP_014300849.1	cds-WP_014300849.1	cds-WP_014300849.1	cds-WP_014523498.1	cds-WP_014523498.1	cds-WP_014300849.1	cds-WP_014300849.1	cds-WP_048589121.1	cds-WP_014523498.1	13_refound_555	cds-WP_014300849.1	cds-WP_014300849.1	cds-WP_014523498.1	cds-WP_014300849.1	cds-WP_014300849.1	cds-WP_014300849.1	cds-WP_014300849.1	cds-WP_054251010.1	cds-WP_014300849.1	cds-WP_014300849.1	cds-WP_014300849.1	cds-WP_014300849.1	cds-WP_014300849.1	cds-WP_014300849.1	cds-WP_014300849.1	cds-WP_014523498.1	cds-WP_014523498.1	cds-WP_014300849.1	cds-WP_014300849.1	33_refound_1291	cds-WP_014300849.1	cds-WP_014300849.1
glmU	glmU	bifunctional UDP-N-acetylglucosamine diphosphorylase/glucosamine-1-phosphate N-acetyltransferase GlmU	130	130	1	1	1945				1398	1464	145697674418605	cds-WP_230455523.1	cds-WP_014523177.1	cds-WP_013241561.1	cds-WP_014523864.1	cds-WP_013241561.1	cds-WP_013241561.1	cds-WP_013241561.1	cds-WP_014523864.1	cds-WP_014523864.1	cds-WP_013241561.1	cds-WP_013241561.1	cds-WP_013241561.1	cds-WP_014523864.1	cds-WP_014523864.1	cds-WP_013241561.1	cds-WP_013241561.1	cds-WP_014523864.1	cds-WP_013241561.1	cds-KJZ26_RS06835	cds-WP_230455523.1	cds-KJZ33_RS07920	cds-WP_013241561.1	cds-WP_013241561.1	cds-WP_013241561.1	cds-WP_013241561.1	cds-WP_013241561.1	cds-WP_013241561.1	cds-WP_013241561.1	cds-WP_013241561.1	cds-WP_014523177.1	cds-WP_231113569.1	cds-WP_013241561.1	cds-WP_013241561.1	cds-WP_014523864.1	cds-WP_013241561.1	cds-WP_230455523.1
glnA	glnA	type I glutamate--ammonia ligase	130	130	1	1	2326				1437	1509	144040157480315	cds-WP_013242302.1	cds-WP_013242302.1	cds-WP_013242302.1	cds-WP_013242302.1	cds-WP_013242302.1	cds-WP_013242302.1	cds-WP_013242302.1	cds-WP_013242302.1	cds-WP_013242302.1	cds-WP_013242302.1	cds-WP_013242302.1	cds-WP_048589100.1	cds-WP_013242302.1	13_refound_707	cds-WP_013242302.1	cds-WP_013242302.1	cds-WP_013242302.1	cds-WP_013242302.1	cds-WP_250544435.1	cds-WP_104992976.1	cds-WP_250544435.1	cds-WP_013242302.1	cds-WP_013242302.1	cds-WP_013242302.1	cds-WP_013242302.1	cds-WP_013242302.1	cds-WP_013242302.1	cds-WP_013242302.1	cds-WP_013242302.1	cds-WP_013242302.1	cds-WP_013242302.1	cds-WP_013242302.1	cds-WP_013242302.1	cds-WP_013242302.1	cds-WP_013242302.1	cds-WP_013242302.1
glpK	glpK	glycerol kinase GlpK	130	130	1	1	118				1530	1536	153004615384615	cds-WP_014400907.1	cds-WP_014366295.1	cds-WP_014400907.1	cds-WP_014366295.1	cds-WP_058093181.1	cds-WP_058093181.1	cds-WP_058093181.1	cds-WP_014366295.1	cds-WP_014366295.1	cds-WP_013240954.1	cds-WP_013240954.1	cds-WP_048588432.1	cds-WP_014366295.1	cds-WP_014366295.1	cds-WP_014400907.1	cds-WP_013240954.1	cds-WP_014366295.1	cds-WP_014400907.1	cds-WP_013240954.1	cds-WP_104992922.1	cds-WP_013240954.1	cds-WP_014799871.1	cds-WP_058093181.1	cds-WP_014400907.1	cds-WP_014799871.1	cds-WP_014799871.1	cds-WP_013240954.1	cds-WP_014400907.1	cds-WP_058093181.1	cds-WP_014522965.1	cds-WP_014366295.1	cds-WP_058093181.1	cds-WP_013240954.1	cds-WP_014366295.1	cds-WP_058093181.1	cds-WP_013240954.1
glpX	glpX	class II fructose-bisphosphatase	130	130	1	1	849				1011	1011	1011	cds-WP_013241594.1	cds-WP_013241594.1	cds-WP_013241594.1	cds-WP_013241594.1	cds-WP_013241594.1	cds-WP_013241594.1	cds-WP_013241594.1	cds-WP_013241594.1	cds-WP_013241594.1	cds-WP_013241594.1	cds-WP_013241594.1	cds-WP_048589449.1	cds-WP_013241594.1	cds-WP_013241594.1	cds-WP_013241594.1	cds-WP_013241594.1	cds-WP_013241594.1	cds-WP_013241594.1	cds-WP_013241594.1	cds-WP_013241594.1	cds-WP_013241594.1	cds-WP_013241594.1	cds-WP_013241594.1	cds-WP_014522702.1	cds-WP_014800254.1	cds-WP_014800254.1	cds-WP_013241594.1	cds-WP_013241594.1	cds-WP_013241594.1	cds-WP_013241594.1	cds-WP_013241594.1	cds-WP_013241594.1	cds-WP_013241594.1	cds-WP_013241594.1	cds-WP_013241594.1	cds-WP_013241594.1
gltX	gltX	glutamate--tRNA ligase	130	130	1	1	1376				1488	1488	1488	cds-WP_013241761.1	cds-WP_048653537.1	cds-WP_013241761.1	cds-WP_014523895.1	cds-WP_058093594.1	cds-WP_058093594.1	cds-WP_058093594.1	cds-WP_014523895.1	cds-WP_014523895.1	cds-WP_013241761.1	cds-WP_013241761.1	cds-WP_048589458.1	cds-WP_014523895.1	cds-WP_014523895.1	cds-WP_013241761.1	cds-WP_013241761.1	cds-WP_014523895.1	cds-WP_013241761.1	cds-WP_013241761.1	cds-WP_013241761.1	cds-WP_013241761.1	cds-WP_013241761.1	cds-WP_058093594.1	cds-WP_041481582.1	cds-WP_014800351.1	cds-WP_014800351.1	cds-WP_013241761.1	cds-WP_013241761.1	cds-WP_058093594.1	cds-WP_014523895.1	cds-WP_014523895.1	cds-WP_058093594.1	cds-WP_013241761.1	cds-WP_014523895.1	cds-WP_058093594.1	cds-WP_013241761.1
gluQRS	gluQRS	tRNA glutamyl-Q(34) synthetase GluQRS	130	130	1	1	1999				867	867	867	cds-WP_013240998.1	cds-WP_032802229.1	cds-WP_013240998.1	cds-WP_032802229.1	cds-WP_013240998.1	cds-WP_013240998.1	cds-WP_013240998.1	cds-WP_032802229.1	cds-WP_032802229.1	cds-WP_013240998.1	cds-WP_013240998.1	cds-WP_087907547.1	cds-WP_032802229.1	cds-WP_032802229.1	cds-WP_013240998.1	cds-WP_013240998.1	cds-WP_032802229.1	cds-WP_013240998.1	cds-WP_013240998.1	cds-WP_013240998.1	cds-WP_013240998.1	cds-WP_013240998.1	cds-WP_013240998.1	cds-WP_013240998.1	cds-WP_041481164.1	cds-WP_041481164.1	cds-WP_013240998.1	cds-WP_013240998.1	cds-WP_013240998.1	cds-WP_032802229.1	cds-WP_032802229.1	cds-WP_013240998.1	cds-WP_013240998.1	cds-WP_032802229.1	cds-WP_013240998.1	cds-WP_013240998.1
gmk	gmk	guanylate kinase	130	130	1	1	1299				576	576	576	cds-WP_013241983.1	cds-WP_013241983.1	cds-WP_013241983.1	cds-WP_013241983.1	cds-WP_013241983.1	cds-WP_013241983.1	cds-WP_013241983.1	cds-WP_013241983.1	cds-WP_013241983.1	cds-WP_013241983.1	cds-WP_013241983.1	cds-WP_013241983.1	cds-WP_013241983.1	cds-WP_013241983.1	cds-WP_013241983.1	cds-WP_013241983.1	cds-WP_013241983.1	cds-WP_013241983.1	cds-WP_013241983.1	cds-WP_013241983.1	cds-WP_013241983.1	cds-WP_013241983.1	cds-WP_013241983.1	cds-WP_013241983.1	cds-WP_013241983.1	cds-WP_013241983.1	cds-WP_013241983.1	cds-WP_013241983.1	cds-WP_013241983.1	cds-WP_013241983.1	cds-WP_013241983.1	cds-WP_013241983.1	cds-WP_013241983.1	cds-WP_013241983.1	cds-WP_013241983.1	cds-WP_013241983.1
gndA	gndA	NADP-dependent phosphogluconate dehydrogenase	130	130	1	1	573				1458	1458	1458	cds-WP_014522824.1	cds-WP_041481227.1	cds-WP_014522824.1	cds-WP_014523291.1	cds-WP_014522824.1	cds-WP_014522824.1	cds-WP_014522824.1	cds-WP_014523291.1	cds-WP_014523291.1	cds-WP_014522824.1	cds-WP_014522824.1	cds-WP_041481227.1	cds-WP_014523291.1	cds-WP_014523291.1	cds-WP_014522824.1	cds-WP_014522824.1	cds-WP_014523291.1	cds-WP_014522824.1	cds-WP_014522824.1	cds-WP_014522824.1	cds-WP_014522824.1	cds-WP_014522824.1	cds-WP_014522824.1	cds-WP_014522824.1	cds-WP_041481227.1	cds-WP_041481227.1	cds-WP_014522824.1	cds-WP_014522824.1	cds-WP_014522824.1	cds-WP_014523291.1	cds-WP_014523291.1	cds-WP_014522824.1	cds-WP_014522824.1	cds-WP_014523291.1	cds-WP_014522824.1	cds-WP_014522824.1
grcA2	grcA2	autonomous glycyl radical cofactor GrcA2	130	130	1	1	1582				252	252	252	cds-WP_013241110.1	cds-WP_013241110.1	cds-WP_013241110.1	cds-WP_013241110.1	cds-WP_013241110.1	cds-WP_013241110.1	cds-WP_013241110.1	cds-WP_013241110.1	cds-WP_013241110.1	cds-WP_013241110.1	cds-WP_013241110.1	cds-WP_013241110.1	cds-WP_013241110.1	cds-WP_013241110.1	cds-WP_013241110.1	cds-WP_013241110.1	cds-WP_013241110.1	cds-WP_013241110.1	cds-WP_013241110.1	cds-WP_013241110.1	cds-WP_013241110.1	cds-WP_013241110.1	cds-WP_013241110.1	cds-WP_013241110.1	cds-WP_013241110.1	cds-WP_013241110.1	cds-WP_013241110.1	cds-WP_013241110.1	cds-WP_013241110.1	cds-WP_013241110.1	cds-WP_013241110.1	cds-WP_013241110.1	cds-WP_013241110.1	cds-WP_013241110.1	cds-WP_013241110.1	cds-WP_013241110.1
greA	greA	transcription elongation factor GreA	130	130	1	1	1353				522	522	522	cds-WP_013241577.1	cds-WP_013241577.1	cds-WP_013241577.1	cds-WP_013241577.1	cds-WP_013241577.1	cds-WP_013241577.1	cds-WP_013241577.1	cds-WP_013241577.1	cds-WP_013241577.1	cds-WP_013241577.1	cds-WP_013241577.1	cds-WP_013241577.1	cds-WP_013241577.1	cds-WP_013241577.1	cds-WP_013241577.1	cds-WP_013241577.1	cds-WP_013241577.1	cds-WP_013241577.1	cds-WP_013241577.1	cds-WP_013241577.1	cds-WP_013241577.1	cds-WP_013241577.1	cds-WP_013241577.1	cds-WP_013241577.1	cds-WP_013241577.1	cds-WP_013241577.1	cds-WP_013241577.1	cds-WP_013241577.1	cds-WP_013241577.1	cds-WP_013241577.1	cds-WP_013241577.1	cds-WP_013241577.1	cds-WP_013241577.1	cds-WP_013241577.1	cds-WP_013241577.1	cds-WP_013241577.1
groES	groES	co-chaperone GroES	130	130	1	1	1931				297	351	299492307692308	cds-WP_004566891.1	cds-WP_004566891.1	cds-WP_004566891.1	cds-WP_004566891.1	cds-WP_004566891.1	cds-WP_004566891.1	cds-WP_004566891.1	cds-WP_004566891.1	cds-WP_004566891.1	cds-WP_004566891.1	cds-WP_004566891.1	cds-WP_004566891.1	cds-WP_004566891.1	cds-WP_004566891.1	cds-WP_004566891.1	cds-WP_004566891.1	cds-WP_004566891.1	cds-WP_004566891.1	cds-WP_250544326.1	cds-WP_004566891.1	cds-WP_250544326.1	cds-WP_004566891.1	cds-WP_004566891.1	cds-WP_004566891.1	cds-WP_004566891.1	cds-WP_004566891.1	cds-WP_004566891.1	cds-WP_004566891.1	cds-WP_004566891.1	cds-WP_004566891.1	cds-WP_004566891.1	cds-WP_004566891.1	cds-WP_004566891.1	cds-WP_004566891.1	cds-WP_004566891.1	cds-WP_004566891.1
groL	groL	chaperonin GroEL	130	130	1	1	390				1641	1641	1641	cds-WP_013242659.1	cds-WP_013242659.1	cds-WP_013242659.1	cds-WP_014367641.1	cds-WP_013242659.1	cds-WP_013242659.1	cds-WP_013242659.1	cds-WP_014367641.1	cds-WP_014367641.1	cds-WP_013242659.1	cds-WP_013242659.1	cds-WP_013242659.1	cds-WP_014367641.1	cds-WP_014367641.1	cds-WP_014522571.1	cds-WP_013242659.1	cds-WP_014367641.1	cds-WP_013242659.1	cds-WP_013242659.1	cds-WP_013242659.1	cds-WP_013242659.1	cds-WP_054250934.1	cds-WP_013242659.1	cds-WP_013242659.1	cds-WP_013242659.1	cds-WP_013242659.1	cds-WP_013242659.1	cds-WP_013242659.1	cds-WP_013242659.1	cds-WP_013242659.1	cds-WP_013242659.1	cds-WP_013242659.1	cds-WP_013242659.1	cds-WP_014367641.1	cds-WP_013242659.1	cds-WP_013242659.1
group_0		type I polyketide synthase	130	130	1	1	1				9102	9102	9102	cds-WP_014401339.1	cds-WP_014655721.1	cds-WP_014401339.1	cds-WP_014367505.1	cds-WP_058093474.1	cds-WP_058093474.1	cds-WP_058093474.1	cds-WP_014367505.1	cds-WP_014367505.1	cds-WP_014522250.1	cds-WP_014522250.1	11_refound_414	cds-WP_014367505.1	13_refound_567	cds-WP_014401339.1	cds-WP_014522250.1	cds-WP_014367505.1	cds-WP_014401339.1	cds-KJZ26_RS08355	cds-WP_104992966.1	cds-KJZ33_RS09160	cds-WP_064430573.1	cds-WP_058093474.1	cds-WP_014401339.1	cds-WP_041481339.1	cds-WP_278072255.1	cds-WP_014522250.1	cds-WP_014401339.1	cds-WP_058093474.1	cds-WP_014523550.1	cds-WP_254755464.1	cds-WP_058093474.1	cds-WP_014522250.1	33_refound_1295	cds-WP_058093474.1	cds-WP_014522250.1
group_1		hypothetical protein;MFS transporter	130	154	118461538461538	1	2				435	1677	110872549019608	cds-WP_014401319.1	cds-WP_048653446.1	cds-WP_014401319.1	cds-WP_014523520.1	cds-WP_058093461.1;cds-WP_038616340.1	cds-WP_058093461.1;cds-WP_038616340.1	cds-WP_038616340.1;cds-WP_058093461.1	cds-WP_014523520.1	cds-WP_014523520.1	cds-WP_014522245.1	cds-WP_014522245.1	cds-WP_048589152.1	cds-WP_014523520.1	13_refound_708	cds-WP_014401319.1	cds-WP_014522245.1	cds-WP_014523520.1	cds-WP_014401319.1	cds-WP_250544456.1	cds-WP_014401319.1	cds-WP_250544456.1	cds-WP_014401319.1	cds-WP_058093461.1;cds-WP_038616340.1	cds-WP_014401319.1	cds-WP_014800763.1	cds-WP_014800763.1	cds-WP_014522245.1	cds-WP_014401319.1	cds-WP_038616340.1;cds-WP_058093461.1	cds-WP_014523520.1	cds-WP_014523520.1	cds-WP_038616340.1;cds-WP_058093461.1	cds-WP_014522245.1	cds-WP_014523520.1	cds-WP_058093461.1;cds-WP_038616340.1	cds-WP_014522245.1
group_10		Fpg/Nei family DNA glycosylase;DNA-formamidopyrimidine glycosylase family protein	129	129	1	1	13				822	855	822255813953488	cds-WP_014522155.1	cds-WP_014366707.1	cds-WP_014522155.1	cds-WP_014366707.1	cds-WP_014522155.1	cds-WP_014522155.1	cds-WP_014522155.1	cds-WP_014366707.1	cds-WP_014366707.1	cds-WP_014522155.1	cds-WP_014522155.1	cds-WP_014522155.1	cds-WP_014366707.1	cds-WP_014366707.1	cds-WP_014522155.1	cds-WP_014522155.1	cds-WP_014366707.1	cds-WP_014522155.1	cds-WP_014522155.1	cds-WP_014522155.1	cds-WP_014522155.1	cds-WP_014522155.1	cds-WP_014522155.1	cds-WP_014522155.1	cds-WP_041481503.1	cds-WP_278072418.1	cds-WP_014522155.1	cds-WP_014522155.1	cds-WP_014522155.1	cds-WP_014366707.1	cds-WP_014366707.1	cds-WP_014522155.1	cds-WP_014522155.1	cds-WP_014366707.1	cds-WP_014522155.1	cds-WP_014522155.1
group_100		DNA polymerase III subunit gamma and tau	129	129	1	1	127				2550	2550	2550	cds-WP_013241005.1	cds-WP_014654981.1	cds-WP_013241005.1	cds-WP_014366338.1	cds-WP_058093189.1	cds-WP_058093189.1	cds-WP_058093189.1	cds-WP_043014339.1	cds-WP_043014339.1	cds-WP_013241005.1	cds-WP_013241005.1	cds-WP_048588460.1	cds-WP_014366338.1	cds-WP_043014339.1	cds-WP_013241005.1	cds-WP_013241005.1	cds-WP_014366338.1	cds-WP_013241005.1	cds-KJZ26_RS01205	cds-WP_104992927.1	cds-KJZ33_RS01210	cds-WP_064430531.1	cds-WP_058093189.1	cds-WP_013241005.1	cds-WP_014799901.1	cds-WP_278072356.1	cds-WP_013241005.1	cds-WP_013241005.1	cds-WP_058093189.1	cds-WP_045421032.1	cds-WP_032802227.1	cds-WP_058093189.1	cds-WP_013241005.1	cds-WP_043014339.1	cds-WP_058093189.1	cds-WP_013241005.1
group_1000		DUF501 domain-containing protein	130	130	1	1	1306				567	567	567	cds-WP_013241572.1	cds-WP_013241572.1	cds-WP_013241572.1	cds-WP_013241572.1	cds-WP_013241572.1	cds-WP_013241572.1	cds-WP_013241572.1	cds-WP_013241572.1	cds-WP_013241572.1	cds-WP_013241572.1	cds-WP_013241572.1	cds-WP_013241572.1	cds-WP_013241572.1	cds-WP_013241572.1	cds-WP_013241572.1	cds-WP_013241572.1	cds-WP_013241572.1	cds-WP_013241572.1	cds-WP_013241572.1	cds-WP_013241572.1	cds-WP_013241572.1	cds-WP_013241572.1	cds-WP_013241572.1	cds-WP_013241572.1	cds-WP_014800245.1	cds-WP_014800245.1	cds-WP_013241572.1	cds-WP_013241572.1	cds-WP_013241572.1	cds-WP_013241572.1	cds-WP_013241572.1	cds-WP_013241572.1	cds-WP_013241572.1	cds-WP_013241572.1	cds-WP_013241572.1	cds-WP_013241572.1
group_1001		CoA ester lyase	130	130	1	1	1307				903	903	903	cds-WP_013242016.1	cds-WP_014367143.1	cds-WP_013242016.1	cds-WP_014367143.1	cds-WP_013242016.1	cds-WP_013242016.1	cds-WP_013242016.1	cds-WP_014367143.1	cds-WP_014367143.1	cds-WP_013242016.1	cds-WP_013242016.1	cds-WP_048588957.1	cds-WP_014367143.1	cds-WP_014367143.1	cds-WP_013242016.1	cds-WP_013242016.1	cds-WP_014367143.1	cds-WP_013242016.1	cds-WP_013242016.1	cds-WP_013242016.1	cds-WP_214308159.1	cds-WP_013242016.1	cds-WP_013242016.1	cds-WP_013242016.1	cds-WP_014800512.1	cds-WP_014800512.1	cds-WP_013242016.1	cds-WP_013242016.1	cds-WP_013242016.1	cds-WP_014367143.1	cds-WP_014367143.1	cds-WP_013242016.1	cds-WP_013242016.1	cds-WP_014367143.1	cds-WP_013242016.1	cds-WP_013242016.1
group_1002		RNA polymerase sigma factor	130	130	1	1	1310				564	564	564	cds-WP_013241034.1	cds-WP_014654991.1	cds-WP_013241034.1	cds-WP_013241034.1	cds-WP_013241034.1	cds-WP_013241034.1	cds-WP_013241034.1	cds-WP_013241034.1	cds-WP_013241034.1	cds-WP_013241034.1	cds-WP_013241034.1	cds-WP_048588475.1	cds-WP_013241034.1	cds-WP_013241034.1	cds-WP_013241034.1	cds-WP_013241034.1	cds-WP_013241034.1	cds-WP_013241034.1	cds-WP_013241034.1	cds-WP_013241034.1	cds-WP_013241034.1	cds-WP_013241034.1	cds-WP_013241034.1	cds-WP_013241034.1	cds-WP_013241034.1	cds-WP_013241034.1	cds-WP_013241034.1	cds-WP_013241034.1	cds-WP_013241034.1	cds-WP_013241034.1	cds-WP_013241034.1	cds-WP_013241034.1	cds-WP_013241034.1	cds-WP_013241034.1	cds-WP_013241034.1	cds-WP_013241034.1
group_1003		isopentenyl-diphosphate Delta-isomerase	130	130	1	1	1313				564	564	564	cds-WP_014300858.1	cds-WP_032802490.1	cds-WP_014300858.1	cds-WP_032802490.1	cds-WP_014401310.1	cds-WP_014300858.1	cds-WP_014300858.1	cds-WP_032802490.1	cds-WP_032802490.1	cds-WP_014300858.1	cds-WP_014300858.1	cds-WP_048589136.1	cds-WP_032802490.1	cds-WP_014523511.1	cds-WP_014300858.1	cds-WP_014300858.1	cds-WP_032802490.1	cds-WP_014300858.1	cds-WP_014300858.1	cds-WP_173678003.1	cds-WP_014300858.1	cds-WP_014300858.1	cds-WP_014300858.1	cds-WP_014300858.1	cds-WP_032802490.1	cds-WP_032802490.1	cds-WP_014300858.1	cds-WP_014300858.1	cds-WP_014300858.1	cds-WP_032802490.1	cds-WP_032802490.1	cds-WP_014300858.1	cds-WP_014300858.1	cds-WP_032802490.1	cds-WP_014300858.1	cds-WP_014300858.1
group_1004		TetR/AcrR family transcriptional regulator	1	1	1	1	1314				564	564	564												cds-WP_233486554.1
group_1005		hypothetical protein	130	130	1	1	1315				741	762	761837209302326	cds-WP_014401235.1	cds-WP_048653411.1	cds-WP_014401235.1	cds-WP_048480958.1	cds-WP_014401235.1	cds-WP_014401235.1	cds-WP_014401235.1	cds-WP_048480958.1	cds-WP_048480958.1	cds-WP_014401235.1	cds-WP_014401235.1	cds-WP_048589002.1	cds-WP_048480958.1	cds-WP_048480958.1	cds-WP_014401235.1	cds-WP_014401235.1	cds-WP_048480958.1	cds-WP_014401235.1	cds-WP_014401235.1	cds-WP_014401235.1	cds-WP_014401235.1	cds-WP_014401235.1	cds-WP_014401235.1	cds-WP_014401235.1	cds-WP_050926137.1	cds-WP_050926137.1	cds-WP_014401235.1	cds-WP_014401235.1	cds-WP_014401235.1	cds-WP_048480958.1	cds-WP_048480958.1	cds-WP_014401235.1	cds-WP_014401235.1	cds-WP_048480958.1	cds-WP_014401235.1	cds-WP_014401235.1
group_1006		GNAT family N-acetyltransferase	130	130	1	1	1316				561	561	561	cds-WP_013241590.1	1_refound_27	cds-WP_013241590.1	cds-WP_013241590.1	4_refound_112	cds-WP_013241590.1	cds-WP_013241590.1	cds-WP_013241590.1	cds-WP_013241590.1	cds-WP_013241590.1	cds-WP_013241590.1	cds-WP_013241590.1	cds-WP_013241590.1	cds-WP_013241590.1	cds-WP_013241590.1	cds-WP_013241590.1	cds-WP_013241590.1	cds-WP_013241590.1	cds-WP_013241590.1	cds-WP_013241590.1	cds-WP_013241590.1	cds-WP_054251055.1	cds-WP_013241590.1	cds-WP_013241590.1	cds-WP_014800250.1	cds-WP_014800250.1	cds-WP_013241590.1	cds-WP_013241590.1	cds-WP_013241590.1	cds-WP_013241590.1	cds-WP_013241590.1	cds-WP_013241590.1	cds-WP_013241590.1	cds-WP_013241590.1	cds-WP_013241590.1	cds-WP_013241590.1
group_1007		adenine phosphoribosyltransferase	130	130	1	1	1317				561	561	561	cds-WP_014300726.1	cds-WP_014523367.1	cds-WP_014300726.1	cds-WP_014523367.1	cds-WP_014300726.1	cds-WP_014300726.1	cds-WP_058093376.1	cds-WP_014523367.1	cds-WP_014523367.1	cds-WP_014300726.1	cds-WP_014300726.1	cds-WP_014523367.1	cds-WP_014523367.1	cds-WP_014523367.1	cds-WP_014300726.1	cds-WP_014300726.1	cds-WP_014523367.1	cds-WP_014300726.1	cds-WP_014300726.1	cds-WP_014300726.1	cds-WP_014300726.1	cds-WP_014300726.1	cds-WP_014300726.1	cds-WP_014300726.1	cds-WP_014800519.1	cds-WP_014523367.1	cds-WP_014300726.1	cds-WP_014300726.1	cds-WP_014300726.1	cds-WP_014523367.1	cds-WP_014523367.1	cds-WP_014300726.1	cds-WP_014300726.1	cds-WP_014523367.1	cds-WP_014300726.1	cds-WP_014300726.1
group_1008		recombinase family protein	42	42	1	1	1319				558	558	558		cds-WP_014733042.1		cds-WP_014367498.1				cds-WP_014367498.1	cds-WP_014367498.1				cds-WP_014367498.1	cds-WP_014367498.1			cds-WP_014367498.1													cds-WP_014733042.1	cds-WP_014733042.1			cds-WP_014367498.1
group_1009		bifunctional adenosylcobinamide kinase/adenosylcobinamide-phosphate guanylyltransferase	130	130	1	1	1320				555	555	555	cds-WP_014300820.1	cds-WP_014523471.1	cds-WP_014300820.1	cds-WP_014367354.1	cds-WP_014300820.1	cds-WP_014300820.1	cds-WP_014300820.1	cds-WP_014367354.1	cds-WP_014367354.1	cds-WP_014300820.1	cds-WP_014300820.1	cds-WP_014800672.1	cds-WP_014367354.1	cds-WP_014367354.1	cds-WP_014300820.1	cds-WP_014300820.1	cds-WP_014367354.1	cds-WP_014300820.1	cds-WP_250544491.1	cds-WP_104992978.1	cds-WP_250544491.1	cds-WP_014300820.1	cds-WP_014300820.1	cds-WP_014300820.1	cds-WP_014800672.1	cds-WP_278072232.1	cds-WP_014300820.1	cds-WP_014300820.1	cds-WP_014300820.1	cds-WP_014523471.1	cds-WP_014523471.1	cds-WP_014300820.1	cds-WP_014300820.1	cds-WP_014367354.1	cds-WP_014300820.1	cds-WP_014300820.1
group_101		ATP-binding cassette domain-containing protein	130	130	1	1	128				708	708	708	cds-WP_014401320.1	cds-WP_014367442.1	cds-WP_014401320.1	cds-WP_014367442.1	cds-WP_058093462.1	cds-WP_058093462.1	cds-WP_058093462.1	cds-WP_014367442.1	cds-WP_014367442.1	cds-WP_013242425.1	cds-WP_013242425.1	cds-WP_048589153.1	cds-WP_014367442.1	cds-WP_014367442.1	cds-WP_014401320.1	cds-WP_013242425.1	cds-WP_014367442.1	cds-WP_014401320.1	cds-WP_013242425.1	cds-WP_013242425.1	cds-WP_013242425.1	cds-WP_013242425.1	cds-WP_058093462.1	cds-WP_014401320.1	cds-WP_014800764.1	cds-WP_014800764.1	cds-WP_013242425.1	cds-WP_014401320.1	cds-WP_058093462.1	cds-WP_014367442.1	cds-WP_014367442.1	cds-WP_058093462.1	cds-WP_013242425.1	cds-WP_014367442.1	cds-WP_058093462.1	cds-WP_013242425.1
group_1010		type II toxin-antitoxin system PemK/MazF family toxin	130	130	1	1	1321				555	555	555	cds-WP_013242429.1	cds-WP_013242429.1	cds-WP_013242429.1	cds-WP_013242429.1	cds-WP_013242429.1	cds-WP_013242429.1	cds-WP_013242429.1	cds-WP_013242429.1	cds-WP_013242429.1	cds-WP_013242429.1	cds-WP_013242429.1	cds-WP_048589154.1	cds-WP_013242429.1	cds-WP_013242429.1	cds-WP_013242429.1	cds-WP_013242429.1	cds-WP_013242429.1	cds-WP_013242429.1	cds-WP_013242429.1	cds-WP_013242429.1	cds-WP_013242429.1	cds-WP_013242429.1	cds-WP_013242429.1	cds-WP_013242429.1	cds-WP_014800766.1	cds-WP_013242429.1	cds-WP_013242429.1	cds-WP_013242429.1	cds-WP_013242429.1	cds-WP_014523521.1	cds-WP_013242429.1	cds-WP_013242429.1	cds-WP_013242429.1	cds-WP_013242429.1	cds-WP_013242429.1	cds-WP_013242429.1
group_1011		molybdopterin-binding protein	46	46	1	1	1322				504	621	572673913043478		cds-WP_227000455.1		cds-WP_032802319.1				cds-WP_227000455.1	cds-WP_032802319.1			cds-WP_233486564.1	cds-WP_227000455.1	cds-WP_032802319.1			cds-WP_227000455.1								cds-WP_227000455.1	cds-WP_227000455.1				cds-WP_032802319.1	cds-WP_227000455.1			cds-WP_227000455.1
group_1012		DUF6286 domain-containing protein	130	130	1	1	1323				552	552	552	cds-WP_013241198.1	cds-WP_048653319.1	cds-WP_013241198.1	cds-WP_014366492.1	cds-WP_013241198.1	cds-WP_013241198.1	cds-WP_013241198.1	cds-WP_014366492.1	cds-WP_014366492.1	cds-WP_013241198.1	cds-WP_013241198.1	cds-WP_013241198.1	cds-WP_014366492.1	cds-WP_014366492.1	cds-WP_013241198.1	cds-WP_013241198.1	cds-WP_014366492.1	cds-WP_013241198.1	cds-WP_013241198.1	cds-WP_013241198.1	cds-WP_013241198.1	cds-WP_013241198.1	cds-WP_013241198.1	cds-WP_013241198.1	cds-WP_014800023.1	cds-WP_014800023.1	cds-WP_013241198.1	cds-WP_013241198.1	cds-WP_013241198.1	cds-WP_014366492.1	cds-WP_014366492.1	cds-WP_013241198.1	cds-WP_013241198.1	cds-WP_014366492.1	cds-WP_013241198.1	cds-WP_013241198.1
group_1013		methylated-DNA--[protein]-cysteine S-methyltransferase	130	130	1	1	1324				549	549	549	cds-WP_014558735.1	cds-WP_014523954.1	cds-WP_014558735.1	cds-WP_014523954.1	cds-WP_048589027.1	cds-WP_048589027.1	cds-WP_048589027.1	cds-WP_014523954.1	cds-WP_014523954.1	cds-WP_013242146.1	cds-WP_013242146.1	cds-WP_048589027.1	cds-WP_014523954.1	cds-WP_014523954.1	cds-WP_014558735.1	cds-WP_013242146.1	cds-WP_014523954.1	cds-WP_014558735.1	cds-WP_013242146.1	cds-WP_013242146.1	cds-WP_013242146.1	cds-WP_013242146.1	cds-WP_048589027.1	cds-WP_014558735.1	cds-WP_014800586.1	cds-WP_014800586.1	cds-WP_013242146.1	cds-WP_014558735.1	cds-WP_048589027.1	cds-WP_014523954.1	cds-WP_014523954.1	cds-WP_048589027.1	cds-WP_013242146.1	cds-WP_014523954.1	cds-WP_048589027.1	cds-WP_013242146.1
group_1014		hypothetical protein	130	130	1	1	1325				546	546	546	cds-WP_014300463.1	cds-WP_014366491.1	cds-WP_014300463.1	cds-WP_014366491.1	cds-WP_014300463.1	cds-WP_014300463.1	cds-WP_014300463.1	cds-WP_014366491.1	cds-WP_014366491.1	cds-WP_014300463.1	cds-WP_014300463.1	cds-WP_048588557.1	cds-WP_014366491.1	cds-WP_014366491.1	cds-WP_014300463.1	cds-WP_014300463.1	cds-WP_014366491.1	cds-WP_014300463.1	cds-WP_014300463.1	cds-WP_014300463.1	cds-WP_014300463.1	cds-WP_014300463.1	cds-WP_014300463.1	cds-WP_014300463.1	cds-WP_014800022.1	cds-WP_014800022.1	cds-WP_014300463.1	cds-WP_014300463.1	cds-WP_014300463.1	cds-WP_014366491.1	cds-WP_014366491.1	cds-WP_014300463.1	cds-WP_014300463.1	cds-WP_014366491.1	cds-WP_014300463.1	cds-WP_014300463.1
group_1015		adenylate kinase	130	130	1	1	1326				546	546	546	cds-WP_013241240.1	cds-WP_013241240.1	cds-WP_013241240.1	cds-WP_014523065.1	cds-WP_013241240.1	cds-WP_013241240.1	cds-WP_013241240.1	cds-WP_014523065.1	cds-WP_014523065.1	cds-WP_013241240.1	cds-WP_013241240.1	cds-WP_013241240.1	cds-WP_014523065.1	13_refound_459	cds-WP_013241240.1	cds-WP_013241240.1	cds-WP_014523065.1	cds-WP_013241240.1	cds-WP_013241240.1	cds-WP_013241240.1	cds-WP_013241240.1	cds-WP_013241240.1	cds-WP_013241240.1	cds-WP_013241240.1	cds-WP_014800040.1	cds-WP_278072393.1	cds-WP_013241240.1	cds-WP_013241240.1	cds-WP_013241240.1	cds-WP_014523065.1	cds-WP_032802142.1	cds-WP_013241240.1	cds-WP_013241240.1	cds-WP_014523065.1	cds-WP_013241240.1	cds-WP_013241240.1
group_1016		MaoC family dehydratase	130	130	1	1	1327				546	546	546	cds-WP_013242017.1	cds-WP_013242017.1	cds-WP_013242017.1	cds-WP_013242017.1	cds-WP_013242017.1	cds-WP_013242017.1	cds-WP_013242017.1	cds-WP_013242017.1	cds-WP_013242017.1	cds-WP_013242017.1	cds-WP_013242017.1	cds-WP_013242017.1	cds-WP_013242017.1	cds-WP_013242017.1	cds-WP_013242017.1	cds-WP_013242017.1	cds-WP_013242017.1	cds-WP_013242017.1	cds-WP_013242017.1	cds-WP_013242017.1	cds-WP_013242017.1	cds-WP_013242017.1	cds-WP_013242017.1	cds-WP_013242017.1	cds-WP_013242017.1	cds-WP_013242017.1	cds-WP_013242017.1	cds-WP_013242017.1	cds-WP_013242017.1	cds-WP_014523361.1	cds-WP_013242017.1	cds-WP_013242017.1	cds-WP_013242017.1	cds-WP_013242017.1	cds-WP_013242017.1	cds-WP_013242017.1
group_1017		MBL fold metallo-hydrolase	130	130	1	1	1329				639	639	639	0_refound_23	cds-WP_014367147.1	cds-WP_014300724.1	cds-WP_014367147.1	cds-WP_014300724.1	cds-WP_014300724.1	cds-WP_014300724.1	cds-WP_014367147.1	cds-WP_014367147.1	cds-WP_014300724.1	cds-WP_014300724.1	cds-WP_048588961.1	cds-WP_014367147.1	cds-WP_014367147.1	cds-WP_014300724.1	cds-WP_014300724.1	cds-WP_014367147.1	17_refound_855	cds-KJZ26_RS04040	cds-WP_104992990.1	cds-WP_014300724.1	cds-WP_014300724.1	cds-WP_014300724.1	23_refound_1021	cds-WP_014800515.1	cds-WP_278072197.1	cds-WP_014300724.1	27_refound_1141	cds-WP_014300724.1	cds-WP_014367147.1	cds-WP_014367147.1	cds-WP_014300724.1	cds-WP_014300724.1	cds-WP_014367147.1	cds-WP_014300724.1	cds-WP_014300724.1
group_1018		septum formation initiator family protein	130	130	1	1	1330				543	543	543	cds-WP_013241571.1	cds-WP_014655237.1	cds-WP_013241571.1	cds-WP_014523181.1	cds-WP_013241571.1	cds-WP_013241571.1	cds-WP_013241571.1	cds-WP_014523181.1	cds-WP_014523181.1	cds-WP_013241571.1	cds-WP_013241571.1	cds-WP_014523181.1	cds-WP_014523181.1	cds-WP_014523181.1	cds-WP_013241571.1	cds-WP_013241571.1	cds-WP_014523181.1	cds-WP_013241571.1	cds-WP_013241571.1	cds-WP_013241571.1	cds-WP_013241571.1	cds-WP_013241571.1	cds-WP_013241571.1	cds-WP_013241571.1	cds-WP_014800244.1	cds-WP_014523181.1	cds-WP_013241571.1	cds-WP_013241571.1	cds-WP_013241571.1	cds-WP_014523181.1	cds-WP_014523181.1	cds-WP_013241571.1	cds-WP_013241571.1	cds-WP_014523181.1	cds-WP_013241571.1	cds-WP_013241571.1
group_1019		hypothetical protein	130	130	1	1	1331				543	543	543	cds-WP_013241803.1	cds-WP_014366973.1	cds-WP_013241803.1	cds-WP_014366973.1	cds-WP_013241803.1	cds-WP_013241803.1	cds-WP_013241803.1	cds-WP_014366973.1	cds-WP_014366973.1	cds-WP_013241803.1	cds-WP_013241803.1	cds-WP_048588840.1	cds-WP_014366973.1	cds-WP_014366973.1	cds-WP_013241803.1	cds-WP_013241803.1	cds-WP_014366973.1	cds-WP_013241803.1	cds-WP_013241803.1	cds-WP_013241803.1	cds-WP_013241803.1	cds-WP_013241803.1	cds-WP_013241803.1	cds-WP_013241803.1	cds-WP_014366973.1	cds-WP_014366973.1	cds-WP_013241803.1	cds-WP_013241803.1	cds-WP_013241803.1	cds-WP_014366973.1	cds-WP_014366973.1	cds-WP_013241803.1	cds-WP_013241803.1	cds-WP_014366973.1	cds-WP_013241803.1	cds-WP_013241803.1
group_102		hypothetical protein	43	45	104651162790698	1	129				138	429	353853658536585		cds-WP_014654906.1		cds-WP_227000444.1				cds-WP_227000444.1	cds-WP_227000444.1			cds-WP_233486552.1	cds-WP_227000444.1	13_refound_721			cds-WP_227000444.1													cds-WP_014522939.1;cds-WP_238331468.1	cds-WP_227000444.1			cds-WP_227000444.1
group_1020		FxsA family protein	130	130	1	1	1332				540	540	540	cds-WP_014367021.1	cds-WP_014367021.1	cds-WP_014367021.1	cds-WP_014367021.1	cds-WP_014367021.1	cds-WP_014367021.1	cds-WP_014367021.1	cds-WP_014367021.1	cds-WP_014367021.1	cds-WP_014367021.1	cds-WP_014367021.1	cds-WP_014367021.1	cds-WP_014367021.1	cds-WP_014367021.1	cds-WP_014367021.1	cds-WP_014367021.1	cds-WP_014367021.1	cds-WP_014367021.1	cds-WP_014367021.1	cds-WP_014367021.1	cds-WP_014367021.1	cds-WP_014367021.1	cds-WP_014367021.1	cds-WP_014367021.1	cds-WP_014367021.1	cds-WP_014367021.1	cds-WP_014367021.1	cds-WP_014367021.1	cds-WP_014367021.1	cds-WP_014367021.1	cds-WP_032802396.1	cds-WP_014367021.1	cds-WP_014367021.1	cds-WP_014367021.1	cds-WP_014367021.1	cds-WP_014367021.1
group_1021		NAD(P)H-dependent oxidoreductase	130	130	1	1	1334				537	537	537	cds-WP_013242014.1	cds-WP_014655477.1	cds-WP_013242014.1	cds-WP_014367141.1	cds-WP_013242014.1	cds-WP_013242014.1	cds-WP_013242014.1	cds-WP_014367141.1	cds-WP_014367141.1	cds-WP_013242014.1	cds-WP_013242014.1	cds-WP_014655477.1	cds-WP_014367141.1	cds-WP_014367141.1	cds-WP_013242014.1	cds-WP_013242014.1	cds-WP_014367141.1	cds-WP_013242014.1	cds-KJZ26_RS04070	cds-WP_013242014.1	cds-KJZ33_RS04335	cds-WP_013242014.1	cds-WP_013242014.1	cds-WP_013242014.1	cds-WP_014800510.1	cds-WP_014655477.1	cds-WP_013242014.1	cds-WP_013242014.1	cds-WP_013242014.1	cds-WP_014655477.1	cds-WP_014655477.1	cds-WP_013242014.1	cds-WP_013242014.1	cds-WP_014367141.1	cds-WP_013242014.1	cds-WP_013242014.1
group_1022		DUF2017 domain-containing protein	130	130	1	1	1335				537	537	537	cds-WP_013242516.1	cds-WP_013242516.1	cds-WP_013242516.1	cds-WP_013242516.1	cds-WP_013242516.1	cds-WP_013242516.1	cds-WP_013242516.1	cds-WP_013242516.1	cds-WP_013242516.1	cds-WP_013242516.1	cds-WP_013242516.1	cds-WP_087907598.1	cds-WP_013242516.1	cds-WP_013242516.1	cds-WP_013242516.1	cds-WP_013242516.1	cds-WP_013242516.1	cds-WP_013242516.1	cds-WP_013242516.1	cds-WP_013242516.1	cds-WP_013242516.1	cds-WP_013242516.1	cds-WP_013242516.1	cds-WP_013242516.1	cds-WP_013242516.1	cds-WP_013242516.1	cds-WP_013242516.1	cds-WP_013242516.1	cds-WP_013242516.1	cds-WP_013242516.1	cds-WP_013242516.1	cds-WP_013242516.1	cds-WP_013242516.1	cds-WP_013242516.1	cds-WP_013242516.1	cds-WP_013242516.1
group_1023		hypothetical protein	130	132	101538461538462	1	1336				294	633	617477272727273	cds-WP_014522346.1	cds-WP_048653318.1	cds-WP_071307664.1	cds-WP_041478176.1	cds-WP_014522346.1	cds-WP_014522346.1	cds-WP_014522346.1	cds-WP_014523049.1	cds-WP_014523049.1	cds-WP_014522346.1	cds-WP_014522346.1	cds-WP_087907554.1	cds-WP_041478176.1	cds-WP_014523049.1	cds-WP_014522346.1	cds-WP_014522346.1	cds-WP_014523049.1	cds-WP_014522346.1	cds-WP_014522346.1	cds-WP_014522346.1	cds-WP_014522346.1	cds-WP_014522346.1	cds-WP_014522346.1	cds-WP_014522346.1	cds-WP_231131439.1;cds-WP_231131440.1	cds-WP_088238443.1	cds-WP_014522346.1	cds-WP_014522346.1	cds-WP_014522346.1	cds-WP_014523049.1	cds-WP_014523049.1	cds-WP_014522346.1	cds-WP_014522346.1	cds-WP_041478176.1	cds-WP_014522346.1	cds-WP_014522346.1
group_1024		HAMP domain-containing sensor histidine kinase	130	130	1	1	1338				1509	1509	1509	cds-WP_013242594.1	cds-WP_014655768.1	cds-WP_013242594.1	cds-WP_075140845.1	cds-WP_058093322.1	cds-WP_058093322.1	cds-WP_058093322.1	cds-WP_014733066.1	cds-WP_014733066.1	cds-WP_013242594.1	cds-WP_013242594.1	cds-WP_041481362.1	cds-WP_075140845.1	cds-WP_014733066.1	cds-WP_013242594.1	cds-WP_013242594.1	cds-WP_075140845.1	cds-WP_013242594.1	cds-WP_013242594.1	cds-WP_104992961.1	cds-WP_013242594.1	cds-WP_013242594.1	cds-WP_058093322.1	cds-WP_013242594.1	cds-WP_041481362.1	cds-WP_041481362.1	cds-WP_013242594.1	cds-WP_013242594.1	cds-WP_058093322.1	cds-WP_014733066.1	cds-WP_014733066.1	cds-WP_058093322.1	cds-WP_013242594.1	cds-WP_014733066.1	cds-WP_058093322.1	cds-WP_013242594.1
group_1025		DUF402 domain-containing protein	130	130	1	1	1339				534	534	534	cds-WP_013241621.1	cds-WP_013241621.1	cds-WP_013241621.1	cds-WP_014366816.1	cds-WP_013241621.1	cds-WP_013241621.1	cds-WP_013241621.1	cds-WP_014366816.1	cds-WP_014366816.1	cds-WP_013241621.1	cds-WP_013241621.1	cds-WP_013241621.1	cds-WP_014366816.1	cds-WP_014366816.1	cds-WP_013241621.1	cds-WP_013241621.1	cds-WP_014366816.1	cds-WP_013241621.1	cds-WP_013241621.1	cds-WP_013241621.1	cds-WP_013241621.1	cds-WP_013241621.1	cds-WP_013241621.1	cds-WP_013241621.1	cds-WP_013241621.1	cds-WP_278072440.1	cds-WP_013241621.1	cds-WP_013241621.1	cds-WP_013241621.1	cds-WP_013241621.1	cds-WP_013241621.1	cds-WP_013241621.1	cds-WP_013241621.1	cds-WP_014366816.1	cds-WP_013241621.1	cds-WP_013241621.1
group_1026		YceD family protein	130	130	1	1	1340				531	531	531	cds-WP_014401255.1	cds-WP_014401255.1	cds-WP_014401255.1	cds-WP_014401255.1	cds-WP_013242196.1	cds-WP_014401255.1	cds-WP_014401255.1	cds-WP_014401255.1	cds-WP_014401255.1	cds-WP_039697569.1	cds-WP_039697569.1	cds-WP_014401255.1	cds-WP_014401255.1	cds-WP_013242196.1	cds-WP_014401255.1	cds-WP_039697569.1	cds-WP_014401255.1	cds-WP_014401255.1	cds-WP_039697569.1	cds-WP_014401255.1	cds-WP_039697569.1	cds-WP_014401255.1	cds-WP_014401255.1	cds-WP_014401255.1	cds-WP_014401255.1	cds-WP_278072217.1	cds-WP_039697569.1	cds-WP_014401255.1	cds-WP_014401255.1	cds-WP_014401255.1	cds-WP_014401255.1	cds-WP_014401255.1	cds-WP_039697569.1	cds-WP_014401255.1	cds-WP_014401255.1	cds-WP_039697569.1
group_1027		hypothetical protein	1	1	1	1	1341				531	531	531												cds-WP_233486560.1
group_1028		DUF2771 domain-containing protein	130	130	1	1	1344				528	528	528	cds-WP_013241454.1	cds-WP_041481199.1	cds-WP_013241454.1	cds-WP_014366678.1	cds-WP_058093554.1	cds-WP_058093554.1	cds-WP_058093554.1	cds-WP_014366678.1	cds-WP_014366678.1	cds-WP_013241454.1	cds-WP_013241454.1	cds-WP_041481199.1	cds-WP_014366678.1	cds-WP_014366678.1	cds-WP_013241454.1	cds-WP_013241454.1	cds-WP_014366678.1	cds-WP_013241454.1	cds-WP_013241454.1	cds-WP_013241454.1	cds-WP_013241454.1	cds-WP_054251070.1	cds-WP_058093554.1	cds-WP_013241454.1	cds-WP_041481199.1	cds-WP_041481199.1	cds-WP_013241454.1	cds-WP_013241454.1	cds-WP_058093554.1	cds-WP_014366678.1	cds-WP_014366678.1	cds-WP_058093554.1	cds-WP_013241454.1	cds-WP_014366678.1	cds-WP_058093554.1	cds-WP_013241454.1
group_1029		YceI family protein	130	130	1	1	1345				528	528	528	cds-WP_013241677.1	cds-WP_014655298.1	cds-WP_013241677.1	cds-WP_014366859.1	cds-WP_013241677.1	cds-WP_013241677.1	cds-WP_013241677.1	cds-WP_014366859.1	cds-WP_014366859.1	cds-WP_013241677.1	cds-WP_013241677.1	cds-WP_048588780.1	cds-WP_014366859.1	cds-WP_014366859.1	cds-WP_013241677.1	cds-WP_013241677.1	cds-WP_014366859.1	cds-WP_013241677.1	cds-WP_013241677.1	cds-WP_013241677.1	cds-WP_013241677.1	cds-WP_013241677.1	cds-WP_013241677.1	cds-WP_013241677.1	cds-WP_014366859.1	cds-WP_014366859.1	cds-WP_013241677.1	cds-WP_013241677.1	cds-WP_013241677.1	cds-WP_014366859.1	cds-WP_014366859.1	cds-WP_013241677.1	cds-WP_013241677.1	cds-WP_014366859.1	cds-WP_013241677.1	cds-WP_013241677.1
group_103		isoprenyl transferase	130	130	1	1	132				672	738	731584615384615	cds-WP_230455527.1	cds-WP_013242382.1	cds-WP_013242382.1	cds-WP_013242382.1	cds-WP_058093448.1	cds-WP_013242382.1	cds-WP_058093448.1	cds-WP_013242382.1	cds-WP_013242382.1	cds-WP_013242382.1	cds-WP_013242382.1	cds-WP_013242382.1	cds-WP_013242382.1	cds-WP_013242382.1	cds-WP_013242382.1	cds-WP_013242382.1	cds-WP_013242382.1	cds-WP_013242382.1	cds-KJZ26_RS08965	cds-WP_230455527.1	cds-KJZ33_RS08550	cds-WP_013242382.1	cds-WP_058093448.1	cds-WP_013242382.1	cds-WP_013242382.1	cds-WP_013242382.1	cds-WP_013242382.1	cds-WP_013242382.1	cds-WP_013242382.1	cds-WP_013242382.1	cds-WP_230455527.1	cds-WP_058093448.1	cds-WP_013242382.1	cds-WP_013242382.1	cds-WP_058093448.1	cds-WP_230455527.1
group_1030		ribonuclease domain-containing protein	130	130	1	1	1346				528	528	528	cds-WP_013242371.1	cds-WP_014367401.1	cds-WP_013242371.1	cds-WP_014367401.1	cds-WP_058093444.1	cds-WP_058093444.1	cds-WP_058093444.1	cds-WP_014367401.1	cds-WP_014367401.1	cds-WP_013242371.1	cds-WP_013242371.1	cds-WP_013242371.1	cds-WP_014367401.1	cds-WP_014367401.1	cds-WP_013242371.1	cds-WP_013242371.1	cds-WP_014367401.1	cds-WP_013242371.1	cds-WP_013242371.1	cds-WP_013242371.1	cds-WP_013242371.1	cds-WP_013242371.1	cds-WP_058093444.1	cds-WP_013242371.1	cds-WP_041481279.1	cds-WP_041481279.1	cds-WP_013242371.1	cds-WP_013242371.1	cds-WP_058093444.1	cds-WP_014367401.1	cds-WP_014367401.1	cds-WP_058093444.1	cds-WP_013242371.1	cds-WP_014367401.1	cds-WP_058093444.1	cds-WP_013242371.1
group_1031		hypothetical protein	130	130	1	1	1347				528	528	528	cds-WP_013242377.1	cds-WP_013242377.1	cds-WP_013242377.1	cds-WP_013242377.1	cds-WP_013242377.1	cds-WP_013242377.1	cds-WP_013242377.1	cds-WP_013242377.1	cds-WP_013242377.1	cds-WP_013242377.1	cds-WP_013242377.1	cds-WP_048589125.1	cds-WP_013242377.1	cds-WP_013242377.1	cds-WP_013242377.1	cds-WP_013242377.1	cds-WP_013242377.1	cds-WP_013242377.1	cds-WP_013242377.1	cds-WP_013242377.1	cds-WP_013242377.1	cds-WP_013242377.1	cds-WP_013242377.1	cds-WP_013242377.1	cds-WP_013242377.1	cds-WP_278072239.1	cds-WP_013242377.1	cds-WP_013242377.1	cds-WP_013242377.1	cds-WP_013242377.1	cds-WP_032802485.1	cds-WP_013242377.1	cds-WP_013242377.1	cds-WP_013242377.1	cds-WP_013242377.1	cds-WP_013242377.1
group_1032		DUF732 domain-containing protein	130	130	1	1	1348				528	528	528	cds-WP_013242811.1	cds-WP_014367765.1	cds-WP_013242811.1	cds-WP_014367765.1	cds-WP_013242811.1	cds-WP_013242811.1	cds-WP_013242811.1	cds-WP_014367765.1	cds-WP_014367765.1	cds-WP_013242811.1	cds-WP_013242811.1	cds-WP_013242811.1	cds-WP_014367765.1	cds-WP_014367765.1	cds-WP_013242811.1	cds-WP_013242811.1	cds-WP_014367765.1	cds-WP_013242811.1	cds-WP_013242811.1	cds-WP_013242811.1	cds-WP_013242811.1	cds-WP_013242811.1	cds-WP_013242811.1	cds-WP_013242811.1	cds-WP_013242811.1	cds-WP_013242811.1	cds-WP_013242811.1	cds-WP_013242811.1	cds-WP_013242811.1	cds-WP_014367765.1	cds-WP_014367765.1	cds-WP_013242811.1	cds-WP_013242811.1	cds-WP_014367765.1	cds-WP_013242811.1	cds-WP_013242811.1
group_1033		Ppx/GppA phosphatase family protein	88	88	1	1	1349				627	957	953.25	cds-WP_077176862.1		cds-WP_077176862.1		cds-WP_077141187.1	cds-WP_077141187.1	cds-WP_077141187.1			cds-WP_013241121.1	cds-WP_013241121.1	cds-WP_080968492.1			cds-WP_077176862.1	cds-WP_013241121.1		cds-WP_077176862.1	cds-WP_250544276.1	cds-WP_013241121.1	cds-WP_250544276.1	cds-WP_013241121.1	cds-WP_077141187.1	cds-WP_077176862.1	cds-WP_072577746.1	cds-WP_072577746.1	cds-WP_013241121.1	cds-WP_077176862.1	cds-WP_077141187.1			cds-WP_077141187.1	cds-WP_013241121.1		cds-WP_077141187.1	cds-WP_013241121.1
group_1034		carboxymuconolactone decarboxylase family protein	130	130	1	1	1350				525	525	525	cds-WP_013242080.1	cds-WP_014655509.1	cds-WP_013242080.1	cds-WP_014367192.1	cds-WP_013242080.1	cds-WP_013242080.1	cds-WP_013242080.1	cds-WP_014367192.1	cds-WP_014367192.1	cds-WP_013242080.1	cds-WP_013242080.1	cds-WP_048588992.1	cds-WP_014367192.1	cds-WP_014367192.1	cds-WP_013242080.1	cds-WP_013242080.1	cds-WP_014367192.1	cds-WP_013242080.1	cds-WP_013242080.1	cds-WP_013242080.1	cds-WP_013242080.1	cds-WP_013242080.1	cds-WP_013242080.1	cds-WP_013242080.1	cds-WP_014367192.1	cds-WP_014367192.1	cds-WP_013242080.1	cds-WP_013242080.1	cds-WP_013242080.1	cds-WP_014367192.1	cds-WP_014367192.1	cds-WP_013242080.1	cds-WP_013242080.1	cds-WP_014367192.1	cds-WP_013242080.1	cds-WP_013242080.1
group_1035		hypothetical protein;ThiF family adenylyltransferase	47	47	1	1	1351				192	1074	105523404255319		cds-WP_048653322.1		cds-WP_050493998.1				cds-WP_052399377.1	cds-WP_052399377.1			cds-WP_048588568.1	cds-WP_050493998.1	cds-WP_052399377.1			cds-WP_050493998.1								cds-WP_050926128.1	cds-WP_050926128.1				cds-WP_045421091.1	cds-WP_050493998.1			cds-WP_052399377.1
group_1036		hypothetical protein	130	130	1	1	1352				525	525	525	cds-WP_013242100.1	cds-WP_014655521.1	cds-WP_013242100.1	cds-WP_013242100.1	cds-WP_013242100.1	cds-WP_013242100.1	cds-WP_013242100.1	cds-WP_013242100.1	cds-WP_013242100.1	cds-WP_013242100.1	cds-WP_013242100.1	cds-WP_048589000.1	cds-WP_013242100.1	cds-WP_013242100.1	cds-WP_013242100.1	cds-WP_013242100.1	cds-WP_013242100.1	cds-WP_013242100.1	cds-WP_013242100.1	cds-WP_104992986.1	cds-WP_013242100.1	cds-WP_013242100.1	cds-WP_013242100.1	cds-WP_013242100.1	cds-WP_013242100.1	cds-WP_013242100.1	cds-WP_013242100.1	cds-WP_013242100.1	cds-WP_013242100.1	cds-WP_013242100.1	cds-WP_013242100.1	cds-WP_013242100.1	cds-WP_013242100.1	cds-WP_013242100.1	cds-WP_013242100.1	cds-WP_013242100.1
group_1037		winged helix-turn-helix domain-containing protein	45	45	1	1	1354				522	522	522		cds-WP_129559138.1		cds-WP_129559138.1				cds-WP_129559138.1	cds-WP_032802240.1				cds-WP_129559138.1	cds-WP_129559138.1			cds-WP_129559138.1								cds-WP_129559138.1	cds-WP_129559138.1				cds-WP_032802240.1	cds-WP_032802240.1			cds-WP_129559138.1
group_1038		transposase	77	77	1	1	1355				519	519	519	cds-WP_250544275.1		cds-WP_250544275.1			cds-WP_250544275.1	cds-WP_250544275.1			cds-WP_250544275.1	cds-WP_250544275.1				cds-WP_250544275.1	cds-WP_250544275.1		cds-WP_250544275.1	cds-WP_250544275.1	cds-WP_250544275.1	cds-WP_250544275.1	cds-WP_250544275.1	cds-WP_250544275.1	cds-WP_250544275.1			cds-WP_250544275.1	cds-WP_250544275.1	cds-WP_250544275.1			cds-WP_250544275.1			cds-WP_250544275.1	cds-WP_250544275.1
group_1039		M48 family metallopeptidase	130	130	1	1	1358				516	516	516	cds-WP_014300530.1	cds-WP_014655157.1	cds-WP_014300530.1	cds-WP_014366637.1	cds-WP_014300530.1	cds-WP_014300530.1	cds-WP_014300530.1	cds-WP_014366637.1	cds-WP_014366637.1	cds-WP_014300530.1	cds-WP_014300530.1	cds-WP_014300530.1	cds-WP_014366637.1	cds-WP_014366637.1	cds-WP_014300530.1	cds-WP_014300530.1	cds-WP_014366637.1	cds-WP_014300530.1	cds-WP_014300530.1	cds-WP_014300530.1	cds-WP_014300530.1	cds-WP_014300530.1	cds-WP_014300530.1	cds-WP_041481572.1	cds-WP_014800139.1	cds-WP_014800139.1	cds-WP_014300530.1	cds-WP_041481572.1	cds-WP_014300530.1	cds-WP_014523113.1	cds-WP_032802093.1	cds-WP_014300530.1	cds-WP_014300530.1	cds-WP_014366637.1	cds-WP_014300530.1	cds-WP_014300530.1
group_104		hypothetical protein;DUF5979 domain-containing protein;Ig-like domain-containing protein	83	138	166265060240964	1	133				177	3012	123836029411765	cds-WP_228026798.1;cds-WP_227985940.1		cds-WP_228026798.1;cds-WP_230938000.1		4_refound_234	cds-WP_223201554.1	cds-WP_235528725.1;cds-WP_235528722.1			cds-WP_227985940.1;cds-WP_227986008.1	cds-WP_227986008.1;cds-WP_227985940.1				cds-WP_228026798.1	cds-WP_227985940.1;cds-WP_227986008.1		cds-WP_228026798.1;cds-WP_227985940.1	cds-KJZ26_RS10520;cds-WP_240694473.1	cds-WP_227985940.1;cds-WP_254048850.1	cds-WP_240694473.1;cds-KJZ33_RS10500	cds-WP_228026798.1;cds-WP_227985940.1	cds-WP_223201554.1	cds-WP_228026798.1;cds-WP_227985940.1			cds-WP_227986008.1;cds-WP_227985940.1	cds-WP_227985940.1;cds-WP_228026798.1	cds-WP_223201554.1			cds-WP_223201554.1	cds-WP_227985940.1;cds-WP_227986008.1		cds-WP_223201554.1	cds-WP_227986008.1;cds-WP_227985940.1
group_1040		hypothetical protein	42	42	1	1	1359				516	516	516		cds-WP_032802298.1		cds-WP_032802298.1				cds-WP_032802298.1	cds-WP_032802298.1				cds-WP_032802298.1	cds-WP_032802298.1			cds-WP_032802298.1													cds-WP_014732942.1	cds-WP_032802298.1			cds-WP_032802298.1
group_1041		hypothetical protein	42	42	1	1	1360				516	516	516		cds-WP_148660559.1		cds-WP_014732943.1				cds-WP_014732943.1	cds-WP_014732943.1				cds-WP_014732943.1	cds-WP_014732943.1			cds-WP_014732943.1													cds-WP_014732943.1	cds-WP_014732943.1			cds-WP_014732943.1
group_1042		DUF4192 domain-containing protein;DUF4192 family protein	127	129	101574803149606	1	1361				513	1068	1052	cds-WP_013242076.1	cds-WP_014655507.1	cds-WP_013242076.1	cds-WP_061405858.1	cds-WP_013242076.1	cds-WP_013242076.1	cds-WP_013242076.1	cds-WP_061405858.1	cds-WP_061405858.1	cds-WP_014522219.1	cds-WP_014522219.1	cds-WP_048588989.1	cds-WP_061405858.1	cds-WP_061405858.1	cds-WP_013242076.1	cds-WP_014522219.1	cds-WP_061405858.1	cds-WP_013242076.1	cds-WP_014522219.1	cds-WP_013242076.1	cds-WP_014522219.1	cds-WP_013242076.1	cds-WP_013242076.1	cds-WP_013242076.1	cds-WP_072577838.1	cds-WP_072577838.1	cds-WP_014522219.1	cds-WP_013242076.1	cds-WP_013242076.1	cds-WP_272951176.1;cds-WP_014523385.1	cds-WP_014655507.1	cds-WP_013242076.1	cds-WP_014522219.1	cds-WP_061405858.1	cds-WP_013242076.1	cds-WP_014522219.1
group_1043		hypothetical protein	1	1	1	1	1362				516	516	516
group_1044		hypothetical protein	130	130	1	1	1365				507	507	507	cds-WP_013241382.1	cds-WP_013241382.1	cds-WP_013241382.1	cds-WP_013241382.1	cds-WP_013241382.1	cds-WP_013241382.1	cds-WP_013241382.1	cds-WP_013241382.1	cds-WP_013241382.1	cds-WP_013241382.1	cds-WP_013241382.1	cds-WP_013241382.1	cds-WP_013241382.1	cds-WP_013241382.1	cds-WP_013241382.1	cds-WP_013241382.1	cds-WP_013241382.1	cds-WP_013241382.1	cds-WP_013241382.1	cds-WP_013241382.1	cds-WP_013241382.1	cds-WP_013241382.1	cds-WP_013241382.1	cds-WP_013241382.1	cds-WP_014800129.1	cds-WP_014800129.1	cds-WP_013241382.1	cds-WP_013241382.1	cds-WP_013241382.1	cds-WP_013241382.1	cds-WP_013241382.1	cds-WP_013241382.1	cds-WP_013241382.1	cds-WP_013241382.1	cds-WP_013241382.1	cds-WP_013241382.1
group_1045		DUF3099 domain-containing protein	130	130	1	1	1366				507	507	507	cds-WP_014401225.1	cds-WP_014401225.1	cds-WP_014401225.1	cds-WP_014401225.1	cds-WP_058093385.1	cds-WP_058093385.1	cds-WP_058093385.1	cds-WP_014401225.1	cds-WP_014401225.1	cds-WP_013242070.1	cds-WP_013242070.1	cds-WP_014401225.1	cds-WP_014401225.1	cds-WP_014401225.1	cds-WP_014401225.1	cds-WP_013242070.1	cds-WP_014401225.1	cds-WP_014401225.1	cds-WP_013242070.1	cds-WP_013242070.1	cds-WP_013242070.1	cds-WP_014401225.1	cds-WP_058093385.1	cds-WP_014401225.1	cds-WP_014401225.1	cds-WP_014401225.1	cds-WP_013242070.1	cds-WP_014401225.1	cds-WP_058093385.1	cds-WP_014401225.1	cds-WP_014401225.1	cds-WP_058093385.1	cds-WP_013242070.1	cds-WP_014401225.1	cds-WP_058093385.1	cds-WP_013242070.1
group_1046		phosphatase PAP2 family protein	130	130	1	1	1367				507	507	507	cds-WP_014401444.1	cds-WP_014367770.1	cds-WP_014401444.1	cds-WP_014367770.1	cds-WP_014401444.1	cds-WP_014401444.1	cds-WP_014401444.1	cds-WP_014367770.1	cds-WP_014367770.1	cds-WP_013242817.1	cds-WP_013242817.1	cds-WP_048589344.1	cds-WP_014367770.1	cds-WP_014367770.1	cds-WP_014401444.1	cds-WP_013242817.1	cds-WP_014367770.1	cds-WP_014401444.1	cds-WP_013242817.1	cds-WP_013242817.1	cds-WP_013242817.1	cds-WP_054250919.1	cds-WP_014401444.1	cds-WP_014401444.1	cds-WP_014801095.1	cds-WP_014801095.1	cds-WP_013242817.1	cds-WP_014401444.1	cds-WP_014401444.1	cds-WP_014367770.1	cds-WP_014367770.1	cds-WP_014401444.1	cds-WP_013242817.1	cds-WP_014367770.1	cds-WP_014401444.1	cds-WP_013242817.1
group_1047		DUF2505 domain-containing protein	130	130	1	1	1368				504	504	504	cds-WP_013241113.1	cds-WP_013241113.1	cds-WP_013241113.1	cds-WP_013241113.1	cds-WP_013241113.1	cds-WP_013241113.1	cds-WP_013241113.1	cds-WP_013241113.1	cds-WP_013241113.1	cds-WP_013241113.1	cds-WP_013241113.1	cds-WP_013241113.1	cds-WP_013241113.1	cds-WP_013241113.1	cds-WP_013241113.1	cds-WP_013241113.1	cds-WP_013241113.1	cds-WP_013241113.1	cds-WP_013241113.1	cds-WP_013241113.1	cds-WP_013241113.1	cds-WP_013241113.1	cds-WP_013241113.1	cds-WP_013241113.1	cds-WP_013241113.1	cds-WP_013241113.1	cds-WP_013241113.1	cds-WP_013241113.1	cds-WP_013241113.1	cds-WP_013241113.1	cds-WP_013241113.1	cds-WP_013241113.1	cds-WP_013241113.1	cds-WP_013241113.1	cds-WP_013241113.1	cds-WP_013241113.1
group_1048		PPA1309 family protein	130	130	1	1	1369				504	504	504	cds-WP_013241409.1	cds-WP_013241409.1	cds-WP_013241409.1	cds-WP_014366641.1	cds-WP_013241409.1	cds-WP_013241409.1	cds-WP_013241409.1	cds-WP_014366641.1	cds-WP_014366641.1	cds-WP_013241409.1	cds-WP_013241409.1	cds-WP_013241409.1	cds-WP_014366641.1	cds-WP_014366641.1	cds-WP_013241409.1	cds-WP_013241409.1	cds-WP_014366641.1	cds-WP_013241409.1	cds-WP_013241409.1	cds-WP_013241409.1	cds-WP_013241409.1	cds-WP_064430541.1	cds-WP_013241409.1	cds-WP_013241409.1	cds-WP_013241409.1	cds-WP_278072413.1	cds-WP_013241409.1	cds-WP_013241409.1	cds-WP_013241409.1	cds-WP_014523116.1	cds-WP_014366641.1	cds-WP_013241409.1	cds-WP_013241409.1	cds-WP_014366641.1	cds-WP_013241409.1	cds-WP_013241409.1
group_1049		polyadenylate-specific 3'-exoribonuclease AS	130	130	1	1	1371				504	504	504	cds-WP_014401275.1	cds-WP_014367338.1	cds-WP_014401275.1	cds-WP_014367338.1	cds-WP_014367338.1	cds-WP_014367338.1	cds-WP_014367338.1	cds-WP_014367338.1	cds-WP_014367338.1	cds-WP_013242271.1	cds-WP_013242271.1	cds-WP_014367338.1	cds-WP_014367338.1	cds-WP_014367338.1	cds-WP_014401275.1	cds-WP_013242271.1	cds-WP_014367338.1	cds-WP_014401275.1	cds-WP_013242271.1	cds-WP_013242271.1	cds-WP_013242271.1	cds-WP_013242271.1	cds-WP_014367338.1	cds-WP_014401275.1	cds-WP_041481261.1	cds-WP_014367338.1	cds-WP_013242271.1	cds-WP_014401275.1	cds-WP_014367338.1	cds-WP_014367338.1	cds-WP_014367338.1	cds-WP_014367338.1	cds-WP_013242271.1	cds-WP_014367338.1	cds-WP_014367338.1	cds-WP_013242271.1
group_105		DUF5979 domain-containing protein	83	84	101204819277108	1	135				852	2250	178393902439024	cds-WP_014522713.1		cds-WP_014401163.1		4_refound_235	cds-WP_231135646.1	cds-WP_231135646.1			cds-WP_014300675.1	cds-WP_014300675.1				cds-WP_238822062.1	cds-WP_014300675.1		cds-WP_014522713.1	cds-WP_250544338.1	cds-WP_254048849.1;cds-WP_254048859.1	cds-WP_250544338.1	cds-WP_064430553.1	cds-WP_231135646.1	cds-WP_014522713.1			cds-WP_014300675.1	cds-WP_014522713.1	cds-WP_231135646.1			cds-WP_231135646.1	cds-WP_014300675.1		cds-WP_231135646.1	cds-WP_014300675.1
group_1050		helix-turn-helix domain-containing protein	83	83	1	1	1372				504	504	504	cds-WP_014522462.1		cds-WP_014300907.1		cds-WP_014300907.1	cds-WP_014300907.1	cds-WP_014300907.1			cds-WP_014300907.1	cds-WP_014300907.1				cds-WP_014300907.1	cds-WP_014300907.1		cds-WP_014522462.1	cds-WP_014300907.1	cds-WP_014300907.1	cds-WP_014300907.1	cds-WP_014300907.1	cds-WP_014300907.1	cds-WP_014522462.1			cds-WP_014300907.1	cds-WP_014522462.1	cds-WP_014300907.1			cds-WP_014300907.1	cds-WP_014300907.1		cds-WP_014300907.1	cds-WP_014300907.1
group_1051		NAD-dependent succinate-semialdehyde dehydrogenase	130	130	1	1	1373				1488	1488	1488	cds-WP_014522374.1	cds-WP_014655205.1	cds-WP_013241497.1	cds-WP_014366710.1	cds-WP_013241497.1	cds-WP_013241497.1	cds-WP_013241497.1	cds-WP_014366710.1	cds-WP_014366710.1	cds-WP_013241497.1	cds-WP_013241497.1	cds-WP_048588686.1	cds-WP_014366710.1	cds-WP_014366710.1	cds-WP_013241497.1	cds-WP_013241497.1	cds-WP_014366710.1	cds-WP_014522374.1	cds-WP_013241497.1	cds-WP_013241497.1	cds-WP_013241497.1	cds-WP_013241497.1	cds-WP_013241497.1	cds-WP_013241497.1	cds-WP_014800201.1	cds-WP_278072420.1	cds-WP_013241497.1	cds-WP_013241497.1	cds-WP_013241497.1	cds-WP_014366710.1	cds-WP_014366710.1	cds-WP_013241497.1	cds-WP_013241497.1	cds-WP_014366710.1	cds-WP_013241497.1	cds-WP_013241497.1
group_1052		flavodoxin domain-containing protein	130	130	1	1	1375				501	501	501	cds-WP_013241582.1	cds-WP_014366780.1	cds-WP_013241582.1	cds-WP_014366780.1	cds-WP_013241582.1	cds-WP_013241582.1	cds-WP_013241582.1	cds-WP_014366780.1	cds-WP_014366780.1	cds-WP_013241582.1	cds-WP_013241582.1	cds-WP_014366780.1	cds-WP_014366780.1	cds-WP_014366780.1	cds-WP_013241582.1	cds-WP_013241582.1	cds-WP_014366780.1	cds-WP_013241582.1	cds-WP_013241582.1	cds-WP_013241582.1	cds-WP_013241582.1	cds-WP_013241582.1	cds-WP_013241582.1	cds-WP_013241582.1	cds-WP_014366780.1	cds-WP_014366780.1	cds-WP_013241582.1	cds-WP_013241582.1	cds-WP_013241582.1	cds-WP_014366780.1	cds-WP_014366780.1	cds-WP_013241582.1	cds-WP_013241582.1	cds-WP_014366780.1	cds-WP_013241582.1	cds-WP_013241582.1
group_1053		GNAT family N-acetyltransferase	130	130	1	1	1378				498	498	498	cds-WP_014401346.1	cds-WP_014655731.1	cds-WP_014401346.1	cds-WP_014367520.1	cds-WP_058093478.1	cds-WP_058093478.1	cds-WP_058093478.1	cds-WP_014367520.1	cds-WP_014367520.1	cds-WP_013242520.1	cds-WP_013242520.1	cds-WP_048589205.1	cds-WP_014367520.1	cds-WP_014367520.1	cds-WP_014401346.1	cds-WP_013242520.1	cds-WP_014367520.1	cds-WP_014401346.1	cds-WP_013242520.1	cds-WP_013242520.1	cds-WP_013242520.1	cds-WP_014401346.1	cds-WP_058093478.1	cds-WP_014401346.1	cds-WP_014800846.1	cds-WP_014800846.1	cds-WP_013242520.1	cds-WP_014401346.1	cds-WP_058093478.1	cds-WP_014523557.1	cds-WP_014367520.1	cds-WP_058093478.1	cds-WP_013242520.1	cds-WP_014367520.1	cds-WP_058093478.1	cds-WP_013242520.1
group_1054		GNAT family N-acetyltransferase	130	130	1	1	1379				498	498	498	cds-WP_013241729.1	cds-WP_014655319.1	cds-WP_013241729.1	cds-WP_014366892.1	cds-WP_013241729.1	cds-WP_013241729.1	cds-WP_013241729.1	cds-WP_014366892.1	cds-WP_014366892.1	cds-WP_013241729.1	cds-WP_013241729.1	cds-WP_048588802.1	cds-WP_014366892.1	cds-WP_014366892.1	cds-WP_013241729.1	cds-WP_013241729.1	cds-WP_014366892.1	cds-WP_013241729.1	cds-WP_013241729.1	cds-WP_013241729.1	cds-WP_013241729.1	cds-WP_013241729.1	cds-WP_013241729.1	cds-WP_013241729.1	cds-WP_014800331.1	cds-WP_014800331.1	cds-WP_013241729.1	cds-WP_013241729.1	cds-WP_013241729.1	cds-WP_014366892.1	cds-WP_014366892.1	cds-WP_013241729.1	cds-WP_013241729.1	cds-WP_014366892.1	cds-WP_013241729.1	cds-WP_013241729.1
group_1055		gluconokinase	130	130	1	1	1381				492	492	492	cds-WP_013241000.1	cds-WP_014366333.1	cds-WP_013241000.1	cds-WP_014366333.1	cds-WP_013241000.1	cds-WP_013241000.1	cds-WP_013241000.1	cds-WP_014366333.1	cds-WP_014366333.1	cds-WP_013241000.1	cds-WP_013241000.1	cds-WP_048588456.1	cds-WP_014366333.1	cds-WP_014366333.1	cds-WP_013241000.1	cds-WP_013241000.1	cds-WP_014366333.1	cds-WP_013241000.1	cds-WP_013241000.1	cds-WP_013241000.1	cds-WP_013241000.1	cds-WP_013241000.1	cds-WP_013241000.1	cds-WP_013241000.1	cds-WP_014366333.1	cds-WP_014366333.1	cds-WP_013241000.1	cds-WP_013241000.1	cds-WP_013241000.1	cds-WP_014366333.1	cds-WP_014366333.1	cds-WP_013241000.1	cds-WP_013241000.1	cds-WP_014366333.1	cds-WP_013241000.1	cds-WP_013241000.1
group_1056		arginine repressor	130	130	1	1	1384				492	492	492	cds-WP_013241814.1	cds-WP_013241814.1	cds-WP_013241814.1	cds-WP_013241814.1	cds-WP_013241814.1	cds-WP_013241814.1	cds-WP_013241814.1	cds-WP_013241814.1	cds-WP_013241814.1	cds-WP_013241814.1	cds-WP_013241814.1	cds-WP_013241814.1	cds-WP_013241814.1	cds-WP_013241814.1	cds-WP_013241814.1	cds-WP_013241814.1	cds-WP_013241814.1	cds-WP_013241814.1	cds-WP_013241814.1	cds-WP_013241814.1	cds-WP_013241814.1	cds-WP_013241814.1	cds-WP_013241814.1	cds-WP_013241814.1	cds-WP_013241814.1	cds-WP_013241814.1	cds-WP_013241814.1	cds-WP_013241814.1	cds-WP_013241814.1	cds-WP_013241814.1	cds-WP_013241814.1	cds-WP_013241814.1	cds-WP_013241814.1	cds-WP_013241814.1	cds-WP_013241814.1	cds-WP_013241814.1
group_1057		hypothetical protein	9	9	1	1	1386				492	492	492
group_1058		ferritin	130	130	1	1	1389				486	486	486	cds-WP_014367533.1	cds-WP_014367533.1	cds-WP_014367533.1	cds-WP_014367533.1	cds-WP_014367533.1	cds-WP_014367533.1	cds-WP_014367533.1	cds-WP_014367533.1	cds-WP_014367533.1	cds-WP_014367533.1	cds-WP_014367533.1	cds-WP_014367533.1	cds-WP_014367533.1	cds-WP_014367533.1	cds-WP_014367533.1	cds-WP_014367533.1	cds-WP_014367533.1	cds-WP_014367533.1	cds-WP_014367533.1	cds-WP_014367533.1	cds-WP_014367533.1	cds-WP_014367533.1	cds-WP_014367533.1	cds-WP_014367533.1	cds-WP_014367533.1	cds-WP_278072264.1	cds-WP_014367533.1	cds-WP_014367533.1	cds-WP_014367533.1	cds-WP_014367533.1	cds-WP_014367533.1	cds-WP_014367533.1	cds-WP_014367533.1	cds-WP_014367533.1	cds-WP_014367533.1	cds-WP_014367533.1
group_1059		Na(+)/H(+) antiporter subunit C	130	130	1	1	1391				483	483	483	cds-WP_013242665.1	cds-WP_014367648.1	cds-WP_013242665.1	cds-WP_014367648.1	cds-WP_013242665.1	cds-WP_013242665.1	cds-WP_013242665.1	cds-WP_014367648.1	cds-WP_014367648.1	cds-WP_013242665.1	cds-WP_013242665.1	cds-WP_014367648.1	cds-WP_014367648.1	cds-WP_014367648.1	cds-WP_013242665.1	cds-WP_013242665.1	cds-WP_014367648.1	cds-WP_013242665.1	cds-WP_013242665.1	cds-WP_013242665.1	cds-WP_013242665.1	cds-WP_013242665.1	cds-WP_013242665.1	cds-WP_013242665.1	cds-WP_014367648.1	cds-WP_014367648.1	cds-WP_013242665.1	cds-WP_157291825.1	cds-WP_013242665.1	cds-WP_014367648.1	cds-WP_014367648.1	cds-WP_013242665.1	cds-WP_013242665.1	cds-WP_014367648.1	cds-WP_013242665.1	cds-WP_013242665.1
group_106		hypothetical protein	42	42	1	1	136				333	495	371571428571429		cds-WP_014523164.1		cds-WP_014523164.1				cds-WP_014523164.1	cds-WP_014523164.1				cds-WP_014523164.1	cds-WP_014523164.1			cds-WP_014523164.1													cds-WP_014523164.1	cds-WP_014523164.1			cds-WP_134871257.1
group_1060		hypothetical protein	9	9	1	1	1392				483	483	483
group_1061		hypothetical protein	130	130	1	1	1394				480	480	480	cds-WP_013242607.1	cds-WP_014655777.1	cds-WP_013242607.1	cds-WP_014367595.1	cds-WP_013242607.1	cds-WP_013242607.1	cds-WP_013242607.1	cds-WP_014367595.1	cds-WP_014367595.1	cds-WP_013242607.1	cds-WP_013242607.1	cds-WP_014655777.1	cds-WP_014367595.1	cds-WP_014367595.1	cds-WP_013242607.1	cds-WP_013242607.1	cds-WP_014367595.1	cds-WP_013242607.1	cds-WP_013242607.1	cds-WP_013242607.1	cds-WP_013242607.1	cds-WP_013242607.1	cds-WP_013242607.1	cds-WP_013242607.1	cds-WP_041481369.1	cds-WP_041481369.1	cds-WP_013242607.1	cds-WP_013242607.1	cds-WP_013242607.1	cds-WP_014367595.1	cds-WP_014367595.1	cds-WP_013242607.1	cds-WP_013242607.1	cds-WP_014367595.1	cds-WP_013242607.1	cds-WP_013242607.1
group_1062		hypothetical protein	130	130	1	1	1395				477	477	477	cds-WP_013241272.1	cds-WP_014523074.1	cds-WP_013241272.1	cds-WP_014523074.1	cds-WP_013241272.1	cds-WP_013241272.1	cds-WP_013241272.1	cds-WP_014523074.1	cds-WP_014523074.1	cds-WP_013241272.1	cds-WP_013241272.1	cds-WP_048588591.1	cds-WP_014523074.1	cds-WP_014523074.1	cds-WP_013241272.1	cds-WP_013241272.1	cds-WP_014523074.1	cds-WP_013241272.1	cds-WP_013241272.1	cds-WP_013241272.1	cds-WP_013241272.1	cds-WP_013241272.1	cds-WP_013241272.1	cds-WP_013241272.1	cds-WP_014523074.1	cds-WP_014523074.1	cds-WP_013241272.1	cds-WP_013241272.1	cds-WP_013241272.1	cds-WP_014523074.1	cds-WP_014523074.1	cds-WP_013241272.1	cds-WP_013241272.1	cds-WP_014523074.1	cds-WP_013241272.1	cds-WP_013241272.1
group_1063		MarR family transcriptional regulator	130	130	1	1	1396				477	477	477	cds-WP_013241678.1	cds-WP_013241678.1	cds-WP_013241678.1	cds-WP_013241678.1	cds-WP_058093504.1	cds-WP_058093504.1	cds-WP_058093504.1	cds-WP_013241678.1	cds-WP_013241678.1	cds-WP_013241678.1	cds-WP_013241678.1	cds-WP_013241678.1	cds-WP_013241678.1	cds-WP_013241678.1	cds-WP_013241678.1	cds-WP_013241678.1	cds-WP_013241678.1	cds-WP_013241678.1	cds-WP_013241678.1	cds-WP_013241678.1	cds-WP_013241678.1	cds-WP_013241678.1	cds-WP_058093504.1	cds-WP_013241678.1	cds-WP_041481212.1	cds-WP_041481212.1	cds-WP_013241678.1	cds-WP_013241678.1	cds-WP_058093504.1	cds-WP_013241678.1	cds-WP_013241678.1	cds-WP_058093504.1	cds-WP_013241678.1	cds-WP_013241678.1	cds-WP_058093504.1	cds-WP_013241678.1
group_1064		inorganic diphosphatase	130	130	1	1	1397				477	477	477	cds-WP_013242650.1	cds-WP_013242650.1	cds-WP_013242650.1	cds-WP_013242650.1	cds-WP_013242650.1	cds-WP_013242650.1	cds-WP_013242650.1	cds-WP_013242650.1	cds-WP_013242650.1	cds-WP_013242650.1	cds-WP_013242650.1	cds-WP_013242650.1	cds-WP_013242650.1	cds-WP_013242650.1	cds-WP_013242650.1	cds-WP_013242650.1	cds-WP_013242650.1	cds-WP_013242650.1	cds-WP_013242650.1	cds-WP_013242650.1	cds-WP_013242650.1	cds-WP_013242650.1	cds-WP_013242650.1	cds-WP_013242650.1	cds-WP_013242650.1	cds-WP_013242650.1	cds-WP_013242650.1	cds-WP_013242650.1	cds-WP_013242650.1	cds-WP_013242650.1	cds-WP_013242650.1	cds-WP_013242650.1	cds-WP_013242650.1	cds-WP_013242650.1	cds-WP_013242650.1	cds-WP_013242650.1
group_1065		hypothetical protein	130	130	1	1	1399				474	474	474	cds-WP_013241435.1	cds-WP_014366658.1	cds-WP_013241435.1	cds-WP_014366658.1	cds-WP_013241435.1	cds-WP_013241435.1	cds-WP_013241435.1	cds-WP_014366658.1	cds-WP_014366658.1	cds-WP_013241435.1	cds-WP_013241435.1	cds-WP_048588658.1	cds-WP_014366658.1	cds-WP_014366658.1	cds-WP_013241435.1	cds-WP_013241435.1	cds-WP_014366658.1	cds-WP_013241435.1	cds-WP_013241435.1	cds-WP_104992952.1	cds-WP_013241435.1	cds-WP_013241435.1	cds-WP_013241435.1	cds-WP_014522695.1	cds-WP_014800161.1	cds-WP_072577786.1	cds-WP_013241435.1	cds-WP_014522695.1	cds-WP_013241435.1	cds-WP_014366658.1	cds-WP_014366658.1	cds-WP_013241435.1	cds-WP_013241435.1	cds-WP_014366658.1	cds-WP_013241435.1	cds-WP_013241435.1
group_1066		RDD family protein	130	130	1	1	1400				474	474	474	cds-WP_013242301.1	cds-WP_013242301.1	cds-WP_013242301.1	cds-WP_013242301.1	cds-WP_013242301.1	cds-WP_013242301.1	cds-WP_013242301.1	cds-WP_013242301.1	cds-WP_013242301.1	cds-WP_013242301.1	cds-WP_013242301.1	cds-WP_013242301.1	cds-WP_013242301.1	13_refound_550	cds-WP_013242301.1	cds-WP_013242301.1	cds-WP_013242301.1	cds-WP_013242301.1	cds-WP_013242301.1	cds-WP_013242301.1	cds-WP_013242301.1	cds-WP_013242301.1	cds-WP_013242301.1	cds-WP_013242301.1	cds-WP_013242301.1	cds-WP_013242301.1	cds-WP_013242301.1	cds-WP_013242301.1	cds-WP_013242301.1	cds-WP_013242301.1	cds-WP_013242301.1	cds-WP_013242301.1	cds-WP_013242301.1	cds-WP_013242301.1	cds-WP_013242301.1	cds-WP_013242301.1
group_1067		glutathione peroxidase	130	130	1	1	1401				474	474	474	cds-WP_014401365.1	cds-WP_014367577.1	cds-WP_014401365.1	cds-WP_014367577.1	cds-WP_013242584.1	cds-WP_013242584.1	cds-WP_013242584.1	cds-WP_014367577.1	cds-WP_014367577.1	cds-WP_013242584.1	cds-WP_013242584.1	cds-WP_048589229.1	cds-WP_014367577.1	cds-WP_014367577.1	cds-WP_014401365.1	cds-WP_013242584.1	cds-WP_014367577.1	cds-WP_014401365.1	cds-WP_013242584.1	cds-WP_013242584.1	cds-WP_013242584.1	cds-WP_013242584.1	cds-WP_013242584.1	cds-WP_014401365.1	cds-WP_014367577.1	cds-WP_014367577.1	cds-WP_013242584.1	cds-WP_014401365.1	cds-WP_013242584.1	cds-WP_014367577.1	cds-WP_014367577.1	cds-WP_013242584.1	cds-WP_013242584.1	cds-WP_014367577.1	cds-WP_013242584.1	cds-WP_013242584.1
group_1068		hypothetical protein	130	130	1	1	1402				474	474	474	cds-WP_013242897.1	cds-WP_014367833.1	cds-WP_013242897.1	cds-WP_014367833.1	cds-WP_013242897.1	cds-WP_013242897.1	cds-WP_013242897.1	cds-WP_014367833.1	cds-WP_014367833.1	cds-WP_013242897.1	cds-WP_013242897.1	cds-WP_048589385.1	cds-WP_014367833.1	cds-WP_014367833.1	cds-WP_013242897.1	cds-WP_013242897.1	cds-WP_014367833.1	cds-WP_013242897.1	cds-WP_013242897.1	cds-WP_013242897.1	cds-WP_013242897.1	cds-WP_013242897.1	cds-WP_013242897.1	cds-WP_013242897.1	cds-WP_041481462.1	cds-WP_278072321.1	cds-WP_013242897.1	cds-WP_013242897.1	cds-WP_013242897.1	cds-WP_014367833.1	cds-WP_014367833.1	cds-WP_013242897.1	cds-WP_013242897.1	cds-WP_014367833.1	cds-WP_013242897.1	cds-WP_013242897.1
group_1069		hypothetical protein	130	130	1	1	1403				471	471	471	cds-WP_014401024.1	cds-WP_014366596.1	cds-WP_014401024.1	cds-WP_014366596.1	4_refound_99	cds-WP_014401024.1	cds-WP_014401024.1	cds-WP_014366596.1	cds-WP_014366596.1	cds-WP_013241351.1	cds-WP_013241351.1	cds-WP_014401024.1	cds-WP_014366596.1	cds-WP_014366596.1	cds-WP_014401024.1	cds-WP_013241351.1	cds-WP_014366596.1	cds-WP_014401024.1	cds-KJZ26_RS02900	cds-WP_013241351.1	cds-KJZ33_RS02905	cds-WP_014401024.1	cds-WP_014401024.1	cds-WP_014401024.1	cds-WP_014800108.1	cds-WP_014401024.1	cds-WP_013241351.1	cds-WP_014401024.1	cds-WP_014401024.1	cds-WP_014523095.1	cds-WP_014366596.1	cds-WP_014401024.1	cds-WP_013241351.1	cds-WP_014366596.1	cds-WP_014401024.1	cds-WP_013241351.1
group_107		hypothetical protein	45	45	1	1	137				207	252	219731707317073		cds-WP_231127788.1		cds-WP_227000408.1				cds-WP_227000408.1	cds-WP_227000408.1				cds-WP_227000408.1	13_refound_722			cds-WP_227000408.1								cds-WP_238823848.1	cds-WP_231127788.1				cds-WP_231127788.1	cds-WP_231127788.1			cds-WP_227000408.1
group_1070		hypothetical protein	130	130	1	1	1404				855	1377	110990769230769	cds-WP_014400959.1	cds-WP_014366425.1	cds-WP_014400959.1	cds-WP_014366425.1	cds-WP_014300434.1	cds-CpSP165_RS01340	cds-WP_014300434.1	cds-WP_014366425.1	cds-WP_014366425.1	cds-WP_014300434.1	cds-WP_014300434.1	cds-WP_048588516.1	cds-WP_014366425.1	cds-WP_014366425.1	cds-WP_014400959.1	cds-WP_014300434.1	cds-WP_014366425.1	cds-WP_014400959.1	cds-WP_014300434.1	cds-WP_014300434.1	cds-WP_014300434.1	cds-WP_014300434.1	cds-WP_014300434.1	cds-WP_014400959.1	cds-WP_014799975.1	cds-WP_014799975.1	cds-WP_014300434.1	cds-WP_014400959.1	cds-WP_131162693.1	cds-WP_014366425.1	cds-WP_014366425.1	cds-WP_131162693.1	cds-WP_014300434.1	cds-WP_014366425.1	cds-WP_014300434.1	cds-WP_014300434.1
group_1071		cytidine deaminase	129	129	1	1	1405				471	471	471	cds-WP_014401455.1	cds-WP_014367797.1	cds-WP_014401455.1	cds-WP_014367797.1	cds-WP_058093274.1	cds-WP_058093274.1	cds-WP_058093274.1	cds-WP_014367797.1	cds-WP_014367797.1	cds-WP_013242848.1	cds-WP_013242848.1	cds-WP_048589361.1	cds-WP_014367797.1	cds-WP_014367797.1	cds-WP_014401455.1	cds-WP_013242848.1	cds-WP_014367797.1	cds-WP_014401455.1	cds-WP_013242848.1		cds-WP_013242848.1	cds-WP_013242848.1	cds-WP_058093274.1	cds-WP_014401455.1	cds-WP_041481447.1	cds-WP_041481447.1	cds-WP_013242848.1	cds-WP_014401455.1	cds-WP_058093274.1	cds-WP_014367797.1	cds-WP_014367797.1	cds-WP_058093274.1	cds-WP_013242848.1	cds-WP_014367797.1	cds-WP_058093274.1	cds-WP_013242848.1
group_1072		YdcF family protein	130	130	1	1	1407				468	468	468	cds-WP_013241354.1	cds-WP_013241354.1	cds-WP_013241354.1	cds-WP_013241354.1	cds-WP_013241354.1	cds-WP_013241354.1	cds-WP_013241354.1	cds-WP_013241354.1	cds-WP_013241354.1	cds-WP_013241354.1	cds-WP_013241354.1	cds-WP_013241354.1	cds-WP_013241354.1	cds-WP_013241354.1	cds-WP_013241354.1	cds-WP_013241354.1	cds-WP_013241354.1	cds-WP_013241354.1	cds-WP_013241354.1	cds-WP_013241354.1	cds-WP_013241354.1	cds-WP_013241354.1	cds-WP_013241354.1	cds-WP_013241354.1	24_refound_1030	25_refound_1072	cds-WP_013241354.1	cds-WP_013241354.1	cds-WP_013241354.1	cds-WP_013241354.1	cds-WP_013241354.1	cds-WP_013241354.1	cds-WP_013241354.1	cds-WP_013241354.1	cds-WP_013241354.1	cds-WP_013241354.1
group_1073		(d)CMP kinase	130	130	1	1	1408				468	468	468	cds-WP_013241613.1	cds-WP_014523196.1	cds-WP_013241613.1	cds-WP_014523196.1	cds-WP_013241613.1	cds-WP_013241613.1	cds-WP_013241613.1	cds-WP_014523196.1	cds-WP_014523196.1	cds-WP_013241613.1	cds-WP_013241613.1	cds-WP_048588745.1	cds-WP_014523196.1	cds-WP_014523196.1	cds-WP_013241613.1	cds-WP_013241613.1	cds-WP_014523196.1	cds-WP_013241613.1	cds-WP_013241613.1	cds-WP_013241613.1	cds-WP_013241613.1	cds-WP_013241613.1	cds-WP_013241613.1	cds-WP_013241613.1	cds-WP_014800267.1	cds-WP_014800267.1	cds-WP_013241613.1	cds-WP_013241613.1	cds-WP_013241613.1	cds-WP_014523196.1	cds-WP_014523196.1	cds-WP_013241613.1	cds-WP_013241613.1	cds-WP_014523196.1	cds-WP_013241613.1	cds-WP_013241613.1
group_1074		hypothetical protein	9	9	1	1	1411				465	465	465
group_1075		DoxX family protein	130	130	1	1	1412				462	462	462	cds-WP_013242543.1	cds-WP_013242543.1	cds-WP_013242543.1	cds-WP_013242543.1	cds-WP_013242543.1	cds-WP_013242543.1	cds-WP_013242543.1	cds-WP_013242543.1	cds-WP_013242543.1	cds-WP_013242543.1	cds-WP_013242543.1	cds-WP_013242543.1	cds-WP_013242543.1	cds-WP_013242543.1	cds-WP_013242543.1	cds-WP_013242543.1	cds-WP_013242543.1	cds-WP_013242543.1	cds-WP_013242543.1	cds-WP_013242543.1	cds-WP_013242543.1	cds-WP_013242543.1	cds-WP_013242543.1	cds-WP_013242543.1	cds-WP_013242543.1	cds-WP_013242543.1	cds-WP_013242543.1	cds-WP_013242543.1	cds-WP_013242543.1	cds-WP_013242543.1	cds-WP_013242543.1	cds-WP_013242543.1	cds-WP_013242543.1	cds-WP_013242543.1	cds-WP_013242543.1	cds-WP_013242543.1
group_1076		MarR family transcriptional regulator	130	130	1	1	1413				462	462	462	cds-WP_014401469.1	cds-WP_048653510.1	cds-WP_014401469.1	cds-WP_014401469.1	cds-WP_014401469.1	cds-WP_014401469.1	cds-WP_014401469.1	cds-WP_014401469.1	cds-WP_014401469.1	cds-WP_014401469.1	cds-WP_014401469.1	cds-WP_014401469.1	cds-WP_014401469.1	cds-WP_014401469.1	cds-WP_014401469.1	cds-WP_014401469.1	cds-WP_014401469.1	cds-WP_014401469.1	cds-WP_014401469.1	cds-WP_014401469.1	cds-WP_014401469.1	cds-WP_014401469.1	cds-WP_014401469.1	cds-WP_014401469.1	cds-WP_014401469.1	cds-WP_014401469.1	cds-WP_014401469.1	cds-WP_014401469.1	cds-WP_014401469.1	cds-WP_014523702.1	cds-WP_014401469.1	cds-WP_014401469.1	cds-WP_014401469.1	cds-WP_014401469.1	cds-WP_014401469.1	cds-WP_014401469.1
group_1077		RidA family protein	129	129	1	1	1415				459	459	459	cds-WP_013241063.1	cds-WP_014366380.1	cds-WP_013241063.1	cds-WP_014366380.1	cds-WP_013241063.1	cds-WP_013241063.1	cds-WP_013241063.1	cds-WP_014366380.1	cds-WP_014366380.1	cds-WP_013241063.1	cds-WP_013241063.1	cds-WP_013241063.1	cds-WP_014366380.1		cds-WP_013241063.1	cds-WP_013241063.1	cds-WP_014366380.1	cds-WP_013241063.1	cds-WP_013241063.1	cds-WP_013241063.1	cds-WP_013241063.1	cds-WP_013241063.1	cds-WP_013241063.1	cds-WP_013241063.1	cds-WP_014366380.1	cds-WP_014366380.1	cds-WP_013241063.1	cds-WP_013241063.1	cds-WP_013241063.1	cds-WP_014366380.1	cds-WP_014366380.1	cds-WP_013241063.1	cds-WP_013241063.1	cds-WP_014366380.1	cds-WP_013241063.1	cds-WP_013241063.1
group_1078		nucleoside deaminase	130	130	1	1	1417				456	456	456	cds-WP_014366329.1	cds-WP_014366329.1	cds-WP_014366329.1	cds-WP_014366329.1	cds-WP_014366329.1	cds-WP_014366329.1	cds-WP_014366329.1	cds-WP_014366329.1	cds-WP_014366329.1	cds-WP_014366329.1	cds-WP_014366329.1	cds-WP_014366329.1	cds-WP_014366329.1	cds-WP_014366329.1	cds-WP_014366329.1	cds-WP_014366329.1	cds-WP_014366329.1	cds-WP_014366329.1	cds-WP_014366329.1	cds-WP_014366329.1	cds-WP_014366329.1	cds-WP_014366329.1	cds-WP_014366329.1	cds-WP_014366329.1	cds-WP_014366329.1	cds-WP_014366329.1	cds-WP_014366329.1	cds-WP_014366329.1	cds-WP_014366329.1	cds-WP_014366329.1	cds-WP_014366329.1	cds-WP_014366329.1	cds-WP_014366329.1	cds-WP_014366329.1	cds-WP_014366329.1	cds-WP_014366329.1
group_1079		cation:proton antiporter subunit C	130	130	1	1	1418				456	456	456	cds-WP_013241049.1	cds-WP_014366374.1	cds-WP_013241049.1	cds-WP_014366374.1	cds-WP_013241049.1	cds-WP_013241049.1	cds-WP_013241049.1	cds-WP_014366374.1	cds-WP_014366374.1	cds-WP_013241049.1	cds-WP_013241049.1	cds-WP_013241049.1	cds-WP_014366374.1	cds-WP_014366374.1	cds-WP_013241049.1	cds-WP_013241049.1	cds-WP_014366374.1	cds-WP_013241049.1	cds-KJZ26_RS01415	cds-WP_013241049.1	cds-KJZ33_RS01420	cds-WP_013241049.1	cds-WP_013241049.1	cds-WP_013241049.1	cds-WP_013241049.1	cds-WP_013241049.1	cds-WP_013241049.1	cds-WP_013241049.1	cds-WP_013241049.1	cds-WP_014366374.1	cds-WP_032802211.1	cds-WP_013241049.1	cds-WP_013241049.1	cds-WP_014366374.1	cds-WP_013241049.1	cds-WP_013241049.1
group_108		C1 family peptidase;hypothetical protein	130	204	156923076923077	1	138				129	1338	82589552238806	cds-WP_013241166.1;cds-WP_013241167.1	cds-WP_014655043.1	cds-WP_047928829.1	cds-WP_032802178.1	4_refound_236	cds-WP_250635971.1;cds-WP_013241166.1	cds-WP_250635887.1;cds-WP_013241166.1;cds-WP_250635886.1	cds-WP_032802178.1	cds-WP_032802178.1	cds-WP_250635877.1;cds-WP_013241166.1	cds-WP_250635877.1;cds-WP_013241166.1	cds-WP_048588543.1	cds-WP_032802178.1	cds-WP_032802178.1	cds-WP_250636015.1;cds-WP_013241166.1	cds-WP_013241166.1;cds-WP_250635877.1	cds-WP_032802178.1	cds-WP_013241166.1;cds-WP_013241167.1	cds-WP_013241166.1;cds-WP_250544318.1	cds-WP_254048853.1;cds-WP_013241166.1	cds-WP_013241166.1;cds-WP_250544318.1	cds-WP_013241166.1;cds-WP_013241167.1	cds-WP_013241166.1;cds-WP_250635971.1	cds-WP_013241167.1;cds-WP_013241166.1	cds-WP_014800003.1	cds-WP_072577750.1	cds-WP_013241166.1;cds-WP_013241167.1	cds-WP_013241167.1;cds-WP_013241166.1	cds-WP_013241166.1;cds-WP_250635971.1	cds-WP_014523038.1	cds-WP_032802178.1	cds-WP_013241166.1;cds-WP_250635971.1	cds-WP_268750576.1;cds-WP_268750577.1	cds-WP_032802178.1	cds-WP_250635971.1;cds-WP_013241166.1	cds-WP_065337105.1
group_1080		DUF3592 domain-containing protein	130	130	1	1	1419				456	456	456	cds-WP_013241156.1	cds-WP_048653313.1	cds-WP_013241156.1	cds-WP_014366459.1	cds-WP_013241156.1	cds-WP_013241156.1	cds-WP_013241156.1	cds-WP_014366459.1	cds-WP_014366459.1	cds-WP_013241156.1	cds-WP_013241156.1	cds-WP_048588539.1	cds-WP_014366459.1	cds-WP_014366459.1	cds-WP_013241156.1	cds-WP_013241156.1	cds-WP_014366459.1	cds-WP_013241156.1	cds-WP_250544315.1	cds-WP_013241156.1	cds-WP_250544315.1	cds-WP_013241156.1	cds-WP_013241156.1	cds-WP_013241156.1	cds-WP_014366459.1	cds-WP_014366459.1	cds-WP_013241156.1	cds-WP_013241156.1	cds-WP_013241156.1	cds-WP_014366459.1	cds-WP_014366459.1	cds-WP_013241156.1	cds-WP_013241156.1	cds-WP_014366459.1	cds-WP_013241156.1	cds-WP_013241156.1
group_1081		RNA polymerase sigma factor	130	130	1	1	1420				1554	1611	1573	cds-WP_013242066.1	cds-WP_032802436.1	cds-WP_013242066.1	cds-WP_043014401.1	cds-WP_013242066.1	cds-WP_013242066.1	cds-WP_013242066.1	cds-WP_043014401.1	cds-WP_043014401.1	cds-WP_013242066.1	cds-WP_013242066.1	cds-WP_087907574.1	cds-WP_043014401.1	13_refound_757	cds-WP_013242066.1	cds-WP_013242066.1	cds-WP_043014401.1	cds-WP_013242066.1	cds-KJZ26_RS03800	cds-WP_013242066.1	cds-KJZ33_RS04605	cds-WP_013242066.1	cds-WP_013242066.1	cds-WP_013242066.1	cds-WP_072577835.1	cds-WP_072577835.1	cds-WP_013242066.1	cds-WP_013242066.1	cds-WP_013242066.1	cds-WP_032802436.1	cds-WP_032802436.1	cds-WP_013242066.1	cds-WP_013242066.1	cds-WP_043014401.1	cds-WP_013242066.1	cds-WP_013242066.1
group_1082		metallopeptidase family protein	130	130	1	1	1421				456	456	456	cds-WP_013241364.1	cds-WP_013241364.1	cds-WP_013241364.1	cds-WP_013241364.1	cds-WP_013241364.1	cds-WP_013241364.1	cds-WP_013241364.1	cds-WP_013241364.1	cds-WP_013241364.1	cds-WP_013241364.1	cds-WP_013241364.1	cds-WP_013241364.1	cds-WP_013241364.1	cds-WP_013241364.1	cds-WP_013241364.1	cds-WP_013241364.1	cds-WP_013241364.1	cds-WP_013241364.1	cds-WP_013241364.1	cds-WP_013241364.1	cds-WP_013241364.1	cds-WP_013241364.1	cds-WP_013241364.1	cds-WP_013241364.1	cds-WP_014800116.1	cds-WP_014800116.1	cds-WP_013241364.1	cds-WP_013241364.1	cds-WP_013241364.1	cds-WP_013241364.1	cds-WP_013241364.1	cds-WP_013241364.1	cds-WP_013241364.1	cds-WP_013241364.1	cds-WP_013241364.1	cds-WP_013241364.1
group_1083		DegV family protein	130	130	1	1	1423				831	834	831046153846154	cds-WP_013242436.1	cds-WP_014655686.1	cds-WP_013242436.1	cds-WP_014367447.1	cds-WP_013242436.1	cds-WP_013242436.1	cds-WP_013242436.1	cds-WP_014367447.1	cds-WP_014367447.1	cds-WP_013242436.1	cds-WP_013242436.1	cds-WP_048589156.1	cds-WP_014367447.1	cds-WP_014367447.1	cds-WP_013242436.1	cds-WP_013242436.1	cds-WP_014367447.1	cds-WP_013242436.1	cds-WP_013242436.1	cds-WP_013242436.1	cds-WP_013242436.1	cds-WP_013242436.1	cds-WP_013242436.1	cds-WP_013242436.1	cds-WP_014367447.1	cds-WP_278072244.1	cds-WP_130104497.1	cds-WP_013242436.1	cds-WP_013242436.1	cds-WP_014367447.1	cds-WP_014367447.1	cds-WP_013242436.1	cds-WP_013242436.1	cds-WP_014367447.1	cds-WP_013242436.1	cds-WP_013242436.1
group_1084		tRNA adenosine deaminase-associated protein	130	130	1	1	1424				453	453	453	cds-WP_014300394.1	cds-WP_014366328.1	cds-WP_014300394.1	cds-WP_014366328.1	cds-WP_014300394.1	cds-WP_014300394.1	cds-WP_014300394.1	cds-WP_014366328.1	cds-WP_014366328.1	cds-WP_014300394.1	cds-WP_014300394.1	cds-WP_048588453.1	cds-WP_014366328.1	cds-WP_014366328.1	cds-WP_014300394.1	cds-WP_014300394.1	cds-WP_014366328.1	cds-WP_014300394.1	cds-WP_014300394.1	cds-WP_014300394.1	cds-WP_014300394.1	cds-WP_014300394.1	cds-WP_014300394.1	cds-WP_014300394.1	cds-WP_014799894.1	cds-WP_278072355.1	cds-WP_014300394.1	cds-WP_014300394.1	cds-WP_014300394.1	cds-WP_014366328.1	cds-WP_014366328.1	cds-WP_014300394.1	cds-WP_014300394.1	cds-WP_014366328.1	cds-WP_014300394.1	cds-WP_014300394.1
group_1085		DUF4307 domain-containing protein	130	130	1	1	1425				453	453	453	cds-WP_013241578.1	cds-WP_014366776.1	cds-WP_013241578.1	cds-WP_014366776.1	cds-WP_013241578.1	cds-WP_013241578.1	cds-WP_013241578.1	cds-WP_014366776.1	cds-WP_014366776.1	cds-WP_013241578.1	cds-WP_013241578.1	cds-WP_013241578.1	cds-WP_014366776.1	cds-WP_014366776.1	cds-WP_013241578.1	cds-WP_013241578.1	cds-WP_014366776.1	cds-WP_013241578.1	cds-WP_013241578.1	cds-WP_013241578.1	cds-WP_013241578.1	cds-WP_013241578.1	cds-WP_013241578.1	cds-WP_013241578.1	cds-WP_014800247.1	cds-WP_014800247.1	cds-WP_013241578.1	cds-WP_013241578.1	cds-WP_013241578.1	cds-WP_014366776.1	cds-WP_014366776.1	cds-WP_013241578.1	cds-WP_013241578.1	cds-WP_014366776.1	cds-WP_013241578.1	cds-WP_013241578.1
group_1086		exo-alpha-sialidase;sialidase family protein	127	127	1	1	1427				2052	2109	207453543307087	cds-WP_013241243.1	cds-WP_048653328.1	cds-WP_013241243.1	cds-WP_045421101.1	cds-WP_013241243.1	cds-WP_013241243.1	cds-WP_013241243.1	cds-WP_061405851.1	cds-WP_061405851.1	cds-WP_013241243.1	cds-WP_013241243.1	cds-WP_087907555.1	cds-WP_045421101.1	cds-WP_061405851.1	cds-WP_013241243.1	cds-WP_013241243.1	cds-WP_045421101.1	cds-WP_013241243.1	cds-WP_013241243.1	cds-WP_013241243.1	cds-WP_013241243.1	cds-WP_013241243.1	cds-WP_013241243.1	cds-WP_041481569.1	cds-WP_072577765.1	cds-WP_278072394.1	cds-WP_013241243.1	cds-WP_013241243.1	cds-WP_013241243.1	cds-WP_045421101.1	cds-WP_032802140.1	cds-WP_013241243.1	cds-WP_013241243.1	cds-WP_100086561.1	cds-WP_013241243.1	cds-WP_013241243.1
group_1087		imm68 putative immunity domain-containing protein	130	130	1	1	1428				450	450	450	cds-WP_013241287.1	cds-WP_048653333.1	cds-WP_013241287.1	cds-WP_013241287.1	cds-WP_013241287.1	cds-WP_013241287.1	cds-WP_013241287.1	cds-WP_013241287.1	cds-WP_013241287.1	cds-WP_013241287.1	cds-WP_013241287.1	cds-WP_013241287.1	cds-WP_013241287.1	cds-WP_013241287.1	cds-WP_013241287.1	cds-WP_013241287.1	cds-WP_013241287.1	cds-WP_013241287.1	cds-WP_013241287.1	cds-WP_013241287.1	cds-WP_013241287.1	cds-WP_013241287.1	cds-WP_013241287.1	cds-WP_013241287.1	cds-WP_013241287.1	cds-WP_013241287.1	cds-WP_013241287.1	cds-WP_013241287.1	cds-WP_013241287.1	cds-WP_013241287.1	cds-WP_013241287.1	cds-WP_013241287.1	cds-WP_013241287.1	cds-WP_013241287.1	cds-WP_013241287.1	cds-WP_013241287.1
group_1088		hypothetical protein	1	1	1	1	1431				447	447	447
group_1089		universal stress protein	130	130	1	1	1434				441	441	441	cds-WP_013241794.1	cds-WP_014523263.1	cds-WP_013241794.1	cds-WP_014523263.1	cds-WP_013241794.1	cds-WP_013241794.1	cds-WP_013241794.1	cds-WP_014523263.1	cds-WP_014523263.1	cds-WP_013241794.1	cds-WP_013241794.1	cds-WP_014523263.1	cds-WP_014523263.1	cds-WP_014523263.1	cds-WP_013241794.1	cds-WP_013241794.1	cds-WP_014523263.1	cds-WP_013241794.1	cds-WP_013241794.1	cds-WP_013241794.1	cds-WP_013241794.1	cds-WP_013241794.1	cds-WP_013241794.1	cds-WP_013241794.1	cds-WP_014523263.1	cds-WP_014523263.1	cds-WP_013241794.1	cds-WP_013241794.1	cds-WP_013241794.1	cds-WP_014523263.1	cds-WP_032801992.1	cds-WP_013241794.1	cds-WP_013241794.1	cds-WP_014523263.1	cds-WP_013241794.1	cds-WP_013241794.1
group_109		hypothetical protein	129	129	1	1	139				246	246	246	cds-WP_038616413.1	cds-WP_081277243.1	cds-WP_038616413.1	cds-WP_014523649.1	cds-WP_038616413.1	cds-WP_038616413.1	cds-WP_038616413.1	cds-WP_014523649.1	cds-WP_014523649.1	cds-WP_038616413.1	cds-WP_038616413.1	cds-WP_014523649.1	cds-WP_014523649.1	cds-WP_014523649.1	cds-WP_038616413.1	cds-WP_038616413.1	cds-WP_014523649.1	cds-WP_038616413.1	cds-WP_038616413.1	cds-WP_038616413.1	cds-WP_038616413.1	cds-WP_054250926.1	cds-WP_038616413.1	cds-WP_038616413.1	cds-WP_014801033.1	cds-WP_278072299.1	cds-WP_038616413.1	cds-WP_038616413.1	cds-WP_038616413.1	cds-WP_014523649.1	cds-WP_014523649.1	cds-WP_038616413.1	cds-WP_038616413.1	cds-WP_014523649.1	cds-WP_038616413.1	cds-WP_038616413.1
group_1090		winged helix DNA-binding protein	130	130	1	1	1436				441	441	441	cds-WP_013242654.1	cds-WP_014367635.1	cds-WP_013242654.1	cds-WP_014367635.1	cds-WP_013242654.1	cds-WP_013242654.1	cds-WP_013242654.1	cds-WP_014367635.1	cds-WP_014367635.1	cds-WP_013242654.1	cds-WP_013242654.1	cds-WP_087907610.1	cds-WP_014367635.1	cds-WP_014367635.1	cds-WP_013242654.1	cds-WP_013242654.1	cds-WP_014367635.1	cds-WP_013242654.1	cds-WP_013242654.1	cds-WP_013242654.1	cds-WP_013242654.1	cds-WP_013242654.1	cds-WP_013242654.1	cds-WP_013242654.1	cds-WP_041481387.1	cds-WP_041481387.1	cds-WP_013242654.1	cds-WP_013242654.1	cds-WP_013242654.1	cds-WP_014367635.1	cds-WP_014367635.1	cds-WP_013242654.1	cds-WP_013242654.1	cds-WP_014367635.1	cds-WP_013242654.1	cds-WP_013242654.1
group_1091		DUF3052 domain-containing protein	130	130	1	1	1438				438	438	438	cds-WP_013242359.1	cds-WP_013242359.1	cds-WP_013242359.1	cds-WP_013242359.1	cds-WP_013242359.1	cds-WP_013242359.1	cds-WP_013242359.1	cds-WP_013242359.1	cds-WP_013242359.1	cds-WP_013242359.1	cds-WP_013242359.1	cds-WP_013242359.1	cds-WP_013242359.1	cds-WP_013242359.1	cds-WP_013242359.1	cds-WP_013242359.1	cds-WP_013242359.1	cds-WP_013242359.1	cds-WP_013242359.1	cds-WP_013242359.1	cds-WP_013242359.1	cds-WP_013242359.1	cds-WP_013242359.1	cds-WP_013242359.1	cds-WP_013242359.1	cds-WP_013242359.1	cds-WP_013242359.1	cds-WP_013242359.1	cds-WP_013242359.1	cds-WP_013242359.1	cds-WP_013242359.1	cds-WP_013242359.1	cds-WP_013242359.1	cds-WP_013242359.1	cds-WP_013242359.1	cds-WP_013242359.1
group_1092	nrdI	class Ib ribonucleoside-diphosphate reductase assembly flavoprotein NrdI	130	130	1	1	1439				438	438	438	cds-WP_013242527.1	cds-WP_014367534.1	cds-WP_013242527.1	cds-WP_014367534.1	cds-WP_013242527.1	cds-WP_013242527.1	cds-WP_013242527.1	cds-WP_014367534.1	cds-WP_014367534.1	cds-WP_013242527.1	cds-WP_013242527.1	cds-WP_048589209.1	cds-WP_014367534.1	cds-WP_014367534.1	cds-WP_013242527.1	cds-WP_013242527.1	cds-WP_014367534.1	cds-WP_013242527.1	cds-WP_013242527.1	cds-WP_013242527.1	cds-WP_013242527.1	cds-WP_013242527.1	cds-WP_013242527.1	cds-WP_013242527.1	cds-WP_041481344.1	cds-WP_041481344.1	cds-WP_013242527.1	cds-WP_013242527.1	cds-WP_013242527.1	cds-WP_014523566.1	cds-WP_014367534.1	cds-WP_013242527.1	cds-WP_013242527.1	cds-WP_014367534.1	cds-WP_013242527.1	cds-WP_013242527.1
group_1093		hypothetical protein	130	130	1	1	1440				435	435	435	cds-WP_014400878.1	cds-WP_014654881.1	cds-WP_014400878.1	cds-WP_013240866.1	cds-WP_013240866.1	cds-WP_013240866.1	cds-WP_013240866.1	cds-WP_013240866.1	cds-WP_013240866.1	cds-WP_013240866.1	cds-WP_013240866.1	cds-WP_013240866.1	cds-WP_013240866.1	cds-WP_013240866.1	cds-WP_014400878.1	cds-WP_013240866.1	cds-WP_013240866.1	cds-WP_014400878.1	cds-WP_013240866.1	cds-WP_013240866.1	cds-WP_013240866.1	cds-WP_013240866.1	cds-WP_013240866.1	cds-WP_014400878.1	cds-WP_014799816.1	cds-WP_013240866.1	cds-WP_013240866.1	cds-WP_014400878.1	cds-WP_013240866.1	cds-WP_013240866.1	cds-WP_013240866.1	cds-WP_013240866.1	cds-WP_013240866.1	cds-WP_013240866.1	cds-WP_013240866.1	cds-WP_013240866.1
group_1094		pyridoxamine 5'-phosphate oxidase family protein	130	130	1	1	1442				435	435	435	cds-WP_013242530.1	cds-WP_014655740.1	cds-WP_013242530.1	cds-WP_013242530.1	cds-WP_013242530.1	cds-WP_013242530.1	cds-WP_013242530.1	cds-WP_013242530.1	cds-WP_013242530.1	cds-WP_013242530.1	cds-WP_013242530.1	cds-WP_048589210.1	cds-WP_013242530.1	cds-WP_013242530.1	cds-WP_013242530.1	cds-WP_013242530.1	cds-WP_013242530.1	cds-WP_013242530.1	cds-WP_013242530.1	cds-WP_013242530.1	cds-WP_013242530.1	cds-WP_013242530.1	cds-WP_013242530.1	cds-WP_013242530.1	cds-WP_014800860.1	cds-WP_014800860.1	cds-WP_013242530.1	cds-WP_013242530.1	cds-WP_013242530.1	cds-WP_013242530.1	cds-WP_013242530.1	cds-WP_013242530.1	cds-WP_013242530.1	cds-WP_013242530.1	cds-WP_013242530.1	cds-WP_013242530.1
group_1095		hypothetical protein	130	130	1	1	1444				432	432	432	cds-WP_014300520.1	cds-WP_014300520.1	cds-WP_014300520.1	cds-WP_014300520.1	cds-WP_014300520.1	cds-WP_014300520.1	cds-WP_014300520.1	cds-WP_014300520.1	cds-WP_014300520.1	cds-WP_014300520.1	cds-WP_014300520.1	cds-WP_014300520.1	cds-WP_014300520.1	cds-WP_014300520.1	cds-WP_014300520.1	cds-WP_014300520.1	cds-WP_014300520.1	cds-WP_014300520.1	cds-WP_014300520.1	cds-WP_014300520.1	cds-WP_014300520.1	cds-WP_014300520.1	cds-WP_014300520.1	cds-WP_014300520.1	cds-WP_014300520.1	cds-WP_014300520.1	cds-WP_014300520.1	cds-WP_014300520.1	cds-WP_014300520.1	cds-WP_014300520.1	cds-WP_014300520.1	cds-WP_014300520.1	cds-WP_014300520.1	cds-WP_014300520.1	cds-WP_014300520.1	cds-WP_014300520.1
group_1096		hypothetical protein	130	130	1	1	1445				432	432	432	cds-WP_013241648.1	cds-WP_013241648.1	cds-WP_013241648.1	cds-WP_013241648.1	cds-WP_013241648.1	cds-WP_013241648.1	cds-WP_013241648.1	cds-WP_013241648.1	cds-WP_013241648.1	cds-WP_013241648.1	cds-WP_013241648.1	cds-WP_013241648.1	cds-WP_013241648.1	cds-WP_013241648.1	cds-WP_013241648.1	cds-WP_013241648.1	cds-WP_013241648.1	cds-WP_013241648.1	cds-KJZ26_RS07270	cds-WP_013241648.1	cds-KJZ33_RS07485	cds-WP_013241648.1	cds-WP_013241648.1	cds-WP_013241648.1	cds-WP_013241648.1	cds-WP_013241648.1	cds-WP_013241648.1	cds-WP_013241648.1	cds-WP_013241648.1	cds-WP_013241648.1	cds-WP_013241648.1	cds-WP_013241648.1	cds-WP_013241648.1	cds-WP_013241648.1	cds-WP_013241648.1	cds-WP_013241648.1
group_1097		oxoglutarate dehydrogenase inhibitor Odhl	130	130	1	1	1446				432	432	432	cds-WP_013241856.1	cds-WP_013241856.1	cds-WP_013241856.1	cds-WP_013241856.1	cds-WP_013241856.1	cds-WP_013241856.1	cds-WP_013241856.1	cds-WP_013241856.1	cds-WP_013241856.1	cds-WP_013241856.1	cds-WP_013241856.1	cds-WP_013241856.1	cds-WP_013241856.1	cds-WP_013241856.1	cds-WP_013241856.1	cds-WP_013241856.1	cds-WP_013241856.1	cds-WP_013241856.1	cds-WP_013241856.1	cds-WP_013241856.1	cds-WP_013241856.1	cds-WP_013241856.1	cds-WP_013241856.1	cds-WP_013241856.1	cds-WP_014800407.1	cds-WP_014800407.1	cds-WP_013241856.1	cds-WP_013241856.1	cds-WP_013241856.1	cds-WP_013241856.1	cds-WP_013241856.1	cds-WP_013241856.1	cds-WP_047225368.1	cds-WP_013241856.1	cds-WP_013241856.1	cds-WP_013241856.1
group_1098		hypothetical protein;Asp23/Gls24 family envelope stress response protein	130	130	1	1	1447				462	489	462207692307692	cds-WP_013241199.1	cds-WP_014366493.1	cds-WP_013241199.1	cds-WP_014366493.1	cds-WP_013241199.1	cds-WP_013241199.1	cds-WP_013241199.1	cds-WP_014366493.1	cds-WP_014366493.1	cds-WP_013241199.1	cds-WP_013241199.1	cds-WP_048588558.1	cds-WP_014366493.1	cds-WP_014366493.1	cds-WP_013241199.1	cds-WP_013241199.1	cds-WP_014366493.1	cds-WP_013241199.1	cds-WP_013241199.1	cds-WP_013241199.1	cds-WP_013241199.1	cds-WP_013241199.1	cds-WP_013241199.1	cds-WP_013241199.1	cds-WP_014800024.1	cds-WP_014800024.1	cds-WP_013241199.1	cds-WP_013241199.1	cds-WP_013241199.1	cds-WP_014366493.1	cds-WP_014366493.1	cds-WP_013241199.1	cds-WP_013241199.1	cds-WP_014366493.1	cds-WP_013241199.1	cds-WP_013241199.1
group_1099		cytochrome c oxidase subunit 4	129	129	1	1	1448				432	432	432	cds-WP_013242282.1	cds-WP_014367349.1	cds-WP_013242282.1	cds-WP_014367349.1	cds-WP_013242282.1	cds-WP_013242282.1	cds-WP_013242282.1	cds-WP_014367349.1	cds-WP_014367349.1	cds-WP_013242282.1	cds-WP_013242282.1	cds-WP_013242282.1	cds-WP_014367349.1	cds-WP_014367349.1	cds-WP_013242282.1	cds-WP_013242282.1	cds-WP_014367349.1	cds-WP_013242282.1	cds-WP_013242282.1	cds-WP_013242282.1	cds-WP_013242282.1	cds-WP_013242282.1	cds-WP_013242282.1	cds-WP_013242282.1	cds-WP_013242282.1	cds-WP_013242282.1	cds-WP_013242282.1	cds-WP_013242282.1	cds-WP_013242282.1	cds-WP_014367349.1	cds-WP_014367349.1	cds-WP_013242282.1	cds-WP_013242282.1	cds-WP_014367349.1	cds-WP_013242282.1	cds-WP_013242282.1
group_11		hypothetical protein;zf-HC2 domain-containing protein	129	129	1	1	14				666	738	683860465116279	cds-WP_032802062.1	cds-WP_014655220.1	cds-WP_032802062.1	cds-WP_032802062.1		cds-WP_032802062.1	cds-WP_032802062.1	cds-WP_032802062.1	cds-WP_032802062.1	cds-WP_032802062.1	cds-WP_032802062.1	cds-WP_048588699.1	cds-WP_032802062.1	cds-WP_014401073.1	cds-WP_032802062.1	cds-WP_032802062.1	cds-WP_032802062.1	cds-WP_032802062.1	cds-WP_250544433.1	cds-WP_013241528.1	cds-WP_250544433.1	cds-WP_032802062.1	cds-WP_032802062.1	cds-WP_032802062.1	cds-WP_014800218.1	cds-WP_014800218.1	cds-WP_032802062.1	cds-WP_032802062.1	cds-WP_032802062.1	cds-WP_032802062.1	cds-WP_254755583.1	cds-WP_032802062.1	cds-WP_032802062.1	cds-WP_032802062.1	cds-WP_032802062.1	cds-WP_032802062.1
group_110		heparan-alpha-glucosaminide N-acetyltransferase domain-containing protein;hypothetical protein;DUF418 domain-containing protein	130	140	107692307692308	1	140				132	1032	933235714285714	cds-WP_227985929.1	cds-WP_231127797.1;cds-WP_231127796.1	cds-WP_227985929.1	cds-WP_014524034.1	cds-WP_058093476.1	cds-WP_058093476.1	cds-WP_058093476.1	cds-WP_014524034.1	cds-WP_014524034.1	cds-WP_227985929.1	cds-WP_227985929.1	cds-WP_048589196.1	cds-WP_014524034.1	cds-WP_014367509.1	cds-WP_227985929.1	cds-WP_227985929.1	cds-WP_014524034.1	cds-WP_227985929.1	cds-WP_014300900.1	cds-WP_227985929.1	cds-WP_250544466.1	cds-WP_227985929.1	cds-WP_058093476.1	cds-WP_227985929.1	cds-WP_014800834.1	cds-WP_014800834.1	cds-WP_227985929.1	cds-WP_227985929.1	cds-WP_058093476.1	cds-WP_014524034.1	cds-WP_014524034.1	cds-WP_058093476.1	cds-WP_227985929.1	cds-WP_014524034.1	cds-WP_058093476.1	cds-WP_227985929.1
group_1100		hypothetical protein	124	124	1	1	1449				153	153	153	cds-WP_013241196.1	cds-WP_014366490.1	cds-WP_013241196.1	cds-WP_014366490.1	4_refound_262	cds-WP_013241196.1	cds-WP_013241196.1	cds-WP_014366490.1	cds-WP_014366490.1	cds-WP_013241196.1	cds-WP_013241196.1		cds-WP_014366490.1		cds-WP_013241196.1	cds-WP_013241196.1	cds-WP_014366490.1	cds-WP_013241196.1	cds-WP_013241196.1	cds-WP_013241196.1	cds-WP_013241196.1	21_refound_956	cds-WP_013241196.1	cds-WP_013241196.1		cds-WP_196768196.1	cds-WP_013241196.1	cds-WP_013241196.1	cds-WP_013241196.1	cds-WP_014366490.1	cds-WP_014366490.1	cds-WP_013241196.1	cds-WP_013241196.1	cds-WP_014366490.1	cds-WP_013241196.1	35_refound_1390
group_1101		DUF3516 domain-containing protein;DEAD/DEAH box helicase	130	130	1	1	1450				2412	2547	254086516853933	cds-WP_014401228.1	cds-WP_014367191.1	cds-WP_014401228.1	cds-WP_014367191.1	4_refound_263	cds-WP_058093387.1	cds-WP_058093387.1	cds-WP_014367191.1	cds-WP_014367191.1	9_refound_376	10_refound_400	cds-WP_199398855.1	cds-WP_014367191.1	cds-WP_087121953.1	cds-WP_014401228.1	15_refound_808	cds-WP_014367191.1	cds-WP_014401228.1	18_refound_879	19_refound_912	20_refound_936	cds-WP_054250973.1	22_refound_984	cds-WP_014522730.1	cds-WP_014800552.1	cds-WP_014367191.1	26_refound_1120	cds-WP_014401228.1	cds-WP_058093387.1	cds-WP_014367191.1	cds-WP_014367191.1	cds-WP_058093387.1	cds-WP_235429671.1	cds-WP_014367191.1	34_refound_1364	cds-WP_078117705.1
group_1102		DUF4233 domain-containing protein	130	130	1	1	1451				429	429	429	cds-WP_013242452.1	cds-WP_013242452.1	cds-WP_013242452.1	cds-WP_013242452.1	cds-WP_013242452.1	cds-WP_013242452.1	cds-WP_013242452.1	cds-WP_013242452.1	cds-WP_013242452.1	cds-WP_013242452.1	cds-WP_013242452.1	cds-WP_013242452.1	cds-WP_013242452.1	cds-WP_013242452.1	cds-WP_013242452.1	cds-WP_013242452.1	cds-WP_013242452.1	cds-WP_013242452.1	cds-WP_013242452.1	cds-WP_013242452.1	cds-WP_013242452.1	cds-WP_013242452.1	cds-WP_013242452.1	cds-WP_013242452.1	cds-WP_041481313.1	cds-WP_041481313.1	cds-WP_013242452.1	cds-WP_013242452.1	cds-WP_013242452.1	cds-WP_013242452.1	cds-WP_013242452.1	cds-WP_013242452.1	cds-WP_013242452.1	cds-WP_013242452.1	cds-WP_013242452.1	cds-WP_013242452.1
group_1103		acyl-CoA thioesterase	130	130	1	1	1452				429	429	429	cds-WP_013242474.1	cds-WP_013242474.1	cds-WP_013242474.1	cds-WP_013242474.1	cds-WP_013242474.1	cds-WP_013242474.1	cds-WP_013242474.1	cds-WP_013242474.1	cds-WP_013242474.1	cds-WP_013242474.1	cds-WP_013242474.1	cds-WP_013242474.1	cds-WP_013242474.1	cds-WP_013242474.1	cds-WP_013242474.1	cds-WP_013242474.1	cds-WP_013242474.1	cds-WP_013242474.1	cds-WP_013242474.1	cds-WP_013242474.1	cds-WP_013242474.1	cds-WP_013242474.1	cds-WP_013242474.1	cds-WP_013242474.1	cds-WP_013242474.1	cds-WP_013242474.1	cds-WP_013242474.1	cds-WP_013242474.1	cds-WP_013242474.1	cds-WP_013242474.1	cds-WP_013242474.1	cds-WP_013242474.1	cds-WP_013242474.1	cds-WP_013242474.1	cds-WP_013242474.1	cds-WP_013242474.1
group_1104		molybdenum cofactor guanylyltransferase;NTP transferase domain-containing protein	46	46	1	1	1453				546	618	611739130434783		cds-WP_048653325.1		cds-WP_032802150.1				cds-WP_032802150.1	cds-WP_032802150.1			cds-WP_048588573.1	cds-WP_032802150.1	cds-WP_087121950.1			cds-WP_032802150.1								cds-WP_072577761.1	cds-WP_072577761.1				cds-WP_032802150.1	cds-WP_032802150.1			cds-WP_032802150.1
group_1105		Fur family transcriptional regulator	130	130	1	1	1454				426	426	426	cds-WP_013242380.1	cds-WP_013242380.1	cds-WP_013242380.1	cds-WP_013242380.1	cds-WP_058093447.1	cds-WP_058093447.1	cds-WP_058093447.1	cds-WP_013242380.1	cds-WP_013242380.1	cds-WP_013242380.1	cds-WP_013242380.1	cds-WP_048589127.1	cds-WP_013242380.1	cds-WP_013242380.1	cds-WP_013242380.1	cds-WP_013242380.1	cds-WP_013242380.1	cds-WP_013242380.1	cds-WP_013242380.1	cds-WP_013242380.1	cds-WP_013242380.1	cds-WP_013242380.1	cds-WP_058093447.1	cds-WP_013242380.1	cds-WP_041481285.1	cds-WP_041481285.1	cds-WP_013242380.1	cds-WP_013242380.1	cds-WP_058093447.1	cds-WP_014523503.1	cds-WP_013242380.1	cds-WP_058093447.1	cds-WP_013242380.1	33_refound_1292	cds-WP_058093447.1	cds-WP_013242380.1
group_1106		HIT family protein	130	130	1	1	1455				426	426	426	cds-WP_014300938.1	cds-WP_014367583.1	cds-WP_014300938.1	cds-WP_014367583.1	cds-WP_014300938.1	cds-WP_014300938.1	cds-WP_014300938.1	cds-WP_014367583.1	cds-WP_014367583.1	cds-WP_014300938.1	cds-WP_014300938.1	cds-WP_041481360.1	cds-WP_014367583.1	cds-WP_014367583.1	cds-WP_014300938.1	cds-WP_014300938.1	cds-WP_014367583.1	cds-WP_014300938.1	cds-WP_014300938.1	cds-WP_014300938.1	cds-WP_014300938.1	cds-WP_014300938.1	cds-WP_014300938.1	cds-WP_014300938.1	cds-WP_041481360.1	cds-WP_041481360.1	cds-WP_014300938.1	cds-WP_014300938.1	cds-WP_014300938.1	cds-WP_014367583.1	cds-WP_014367583.1	cds-WP_014300938.1	cds-WP_014300938.1	cds-WP_014367583.1	cds-WP_014300938.1	cds-WP_014300938.1
group_1107		hypothetical protein	128	128	1	1	1456				423	423	423	cds-WP_013241392.1	cds-WP_014366625.1	cds-WP_013241392.1	cds-WP_014366625.1	cds-WP_013241392.1	cds-WP_013241392.1	cds-WP_013241392.1	cds-WP_014366625.1	cds-WP_014366625.1	cds-WP_013241392.1	cds-WP_013241392.1	cds-WP_013241392.1	cds-WP_014366625.1	cds-WP_014366625.1	cds-WP_013241392.1	cds-WP_013241392.1	cds-WP_014366625.1	cds-WP_013241392.1	cds-KJZ26_RS03100	cds-WP_013241392.1	cds-KJZ33_RS03105	cds-WP_013241392.1	cds-WP_013241392.1	cds-WP_013241392.1	cds-WP_013241392.1	cds-WP_013241392.1	cds-WP_013241392.1	cds-WP_013241392.1	cds-WP_013241392.1	cds-WP_014366625.1	cds-WP_014366625.1	cds-WP_013241392.1	cds-WP_013241392.1	cds-WP_014366625.1	cds-WP_013241392.1	cds-WP_013241392.1
group_1108		monovalent cation/H+ antiporter subunit E	130	130	1	1	1458				420	420	420	cds-WP_013241047.1	cds-WP_014366373.1	cds-WP_013241047.1	cds-WP_014366373.1	cds-WP_013241047.1	cds-WP_013241047.1	cds-WP_013241047.1	cds-WP_014366373.1	cds-WP_014366373.1	cds-WP_013241047.1	cds-WP_013241047.1	cds-WP_013241047.1	cds-WP_014366373.1	cds-WP_014366373.1	cds-WP_013241047.1	cds-WP_013241047.1	cds-WP_014366373.1	cds-WP_013241047.1	cds-WP_013241047.1	cds-WP_013241047.1	cds-WP_013241047.1	cds-WP_013241047.1	cds-WP_013241047.1	cds-WP_013241047.1	cds-WP_014799928.1	cds-WP_014799928.1	cds-WP_013241047.1	cds-WP_013241047.1	cds-WP_013241047.1	cds-WP_014366373.1	cds-WP_014366373.1	cds-WP_013241047.1	cds-WP_013241047.1	cds-WP_014366373.1	cds-WP_013241047.1	cds-WP_013241047.1
group_1109		hypothetical protein	130	130	1	1	1459				420	420	420	cds-WP_014522387.1	cds-WP_013241668.1	cds-WP_014522387.1	cds-WP_013241668.1	cds-WP_013241668.1	cds-WP_013241668.1	cds-WP_013241668.1	cds-WP_013241668.1	cds-WP_013241668.1	cds-WP_013241668.1	cds-WP_013241668.1	cds-WP_013241668.1	cds-WP_013241668.1	cds-WP_013241668.1	cds-WP_014522387.1	cds-WP_013241668.1	cds-WP_013241668.1	cds-WP_014522387.1	cds-WP_013241668.1	cds-WP_104993030.1	cds-WP_013241668.1	cds-WP_013241668.1	cds-WP_013241668.1	cds-WP_014522387.1	cds-WP_014800295.1	cds-WP_014800295.1	cds-WP_013241668.1	cds-WP_014522387.1	cds-WP_013241668.1	cds-WP_013241668.1	cds-WP_013241668.1	cds-WP_013241668.1	cds-WP_013241668.1	cds-WP_013241668.1	cds-WP_013241668.1	cds-WP_013241668.1
group_111		hypothetical protein;DeoR/GlpR family DNA-binding transcription regulator;DeoR/GlpR transcriptional regulator;DeoR family transcriptional regulator	130	203	156153846153846	1	141				114	774	497894472361809	cds-WP_227000465.1;cds-WP_228026790.1	cds-WP_048653371.1	cds-WP_230455521.1;cds-WP_228026790.1	cds-WP_014523881.1	4_refound_237	cds-WP_013241681.1	cds-WP_235528704.1	cds-WP_231139723.1;cds-WP_227000465.1	cds-WP_227000465.1;cds-WP_227000464.1	cds-WP_227000465.1;cds-WP_227985904.1	cds-WP_227985904.1;cds-WP_227000465.1	cds-WP_048588782.1	cds-WP_227000464.1;cds-WP_227000465.1	13_refound_723	cds-WP_228026790.1;cds-WP_227000465.1	cds-WP_227985904.1;cds-WP_227000465.1	cds-WP_227000465.1;cds-WP_227000464.1	cds-WP_228026790.1;cds-WP_227000465.1	cds-WP_227985904.1;cds-WP_227000465.1	cds-WP_227000465.1;cds-WP_254048851.1	cds-WP_227985904.1;cds-WP_227000465.1	cds-WP_227000465.1;cds-WP_227985904.1	cds-WP_013241681.1	cds-WP_228026790.1;cds-WP_227000465.1	cds-WP_072577800.1	cds-WP_072577800.1	cds-WP_227000465.1;cds-WP_227985904.1	cds-WP_227000465.1;cds-WP_228026790.1	cds-WP_013241681.1	cds-WP_238331481.1;cds-WP_227000465.1	cds-WP_227000465.1;cds-WP_232038098.1	cds-WP_235528704.1	cds-WP_227985904.1;cds-WP_230937718.1	cds-WP_232515798.1	cds-WP_013241681.1	cds-WP_013241681.1
group_1110		YccF domain-containing protein	130	130	1	1	1460				414	414	414	cds-WP_013241495.1	cds-WP_048653533.1	cds-WP_013241495.1	cds-WP_013241495.1	cds-WP_013241495.1	cds-WP_013241495.1	cds-WP_013241495.1	cds-WP_013241495.1	cds-WP_013241495.1	cds-WP_013241495.1	cds-WP_013241495.1	cds-WP_013241495.1	cds-WP_013241495.1	cds-WP_013241495.1	cds-WP_013241495.1	cds-WP_013241495.1	cds-WP_013241495.1	cds-WP_013241495.1	cds-WP_013241495.1	cds-WP_013241495.1	cds-WP_013241495.1	cds-WP_013241495.1	cds-WP_013241495.1	cds-WP_013241495.1	cds-WP_041481504.1	cds-WP_041481504.1	cds-WP_013241495.1	cds-WP_013241495.1	cds-WP_013241495.1	cds-WP_013241495.1	cds-WP_013241495.1	cds-WP_013241495.1	cds-WP_013241495.1	cds-WP_013241495.1	cds-WP_013241495.1	cds-WP_013241495.1
group_1111		DoxX family protein	130	130	1	1	1461				414	414	414	cds-WP_013241527.1	cds-WP_013241527.1	cds-WP_013241527.1	cds-WP_014366732.1	cds-WP_013241527.1	cds-WP_013241527.1	cds-WP_013241527.1	cds-WP_014366732.1	cds-WP_014366732.1	cds-WP_013241527.1	cds-WP_013241527.1	cds-WP_013241527.1	cds-WP_014366732.1	cds-WP_014366732.1	cds-WP_013241527.1	cds-WP_013241527.1	cds-WP_014366732.1	cds-WP_013241527.1	cds-WP_013241527.1	cds-WP_013241527.1	cds-WP_013241527.1	cds-WP_013241527.1	cds-WP_013241527.1	cds-WP_013241527.1	cds-WP_072577870.1	cds-WP_072577870.1	cds-WP_013241527.1	cds-WP_013241527.1	cds-WP_013241527.1	cds-WP_013241527.1	cds-WP_013241527.1	cds-WP_013241527.1	cds-WP_013241527.1	cds-WP_014366732.1	cds-WP_013241527.1	cds-WP_013241527.1
group_1112		HAD-IA family hydrolase	130	130	1	1	1462				411	411	411	cds-WP_013241381.1	cds-WP_013241381.1	cds-WP_013241381.1	cds-WP_013241381.1	cds-WP_013241381.1	cds-WP_013241381.1	cds-WP_013241381.1	cds-WP_013241381.1	cds-WP_013241381.1	cds-WP_013241381.1	cds-WP_013241381.1	cds-WP_013241381.1	cds-WP_013241381.1	cds-WP_013241381.1	cds-WP_013241381.1	cds-WP_013241381.1	cds-WP_013241381.1	cds-WP_013241381.1	cds-KJZ26_RS03045	cds-WP_013241381.1	cds-KJZ33_RS03050	cds-WP_013241381.1	cds-WP_013241381.1	cds-WP_013241381.1	cds-WP_014800128.1	cds-WP_014800128.1	cds-WP_013241381.1	cds-WP_013241381.1	cds-WP_013241381.1	cds-WP_013241381.1	cds-WP_013241381.1	cds-WP_013241381.1	cds-WP_013241381.1	cds-WP_013241381.1	cds-WP_013241381.1	cds-WP_013241381.1
group_1113		hypothetical protein	3	3	1	1	1465				411	411	411
group_1114		hypothetical protein	11	11	1	1	1467				408	408	408		cds-WP_231113527.1
group_1115		hypothetical protein	9	9	1	1	1468				408	408	408
group_1116		Asp23/Gls24 family envelope stress response protein	130	130	1	1	1469				468	543	468576923076923	cds-WP_013241202.1	cds-WP_014655056.1	cds-WP_013241202.1	cds-WP_014366495.1	cds-WP_013241202.1	cds-WP_013241202.1	cds-WP_013241202.1	cds-WP_043014343.1	cds-WP_043014343.1	cds-WP_013241202.1	cds-WP_013241202.1	cds-WP_048588560.1	cds-WP_014366495.1	cds-WP_151451252.1	cds-WP_013241202.1	cds-WP_013241202.1	cds-WP_014366495.1	cds-WP_013241202.1	cds-WP_013241202.1	cds-WP_013241202.1	cds-WP_013241202.1	cds-WP_013241202.1	cds-WP_013241202.1	cds-WP_013241202.1	cds-WP_048588560.1	cds-WP_048588560.1	cds-WP_013241202.1	cds-WP_013241202.1	cds-WP_013241202.1	cds-WP_014366495.1	cds-WP_014366495.1	cds-WP_013241202.1	cds-WP_013241202.1	cds-WP_043014343.1	cds-WP_013241202.1	cds-WP_013241202.1
group_1117		DUF5997 family protein	130	130	1	1	1470				402	402	402	cds-WP_014300594.1	cds-WP_014300594.1	cds-WP_014300594.1	cds-WP_014366784.1	cds-WP_058093527.1	cds-WP_058093527.1	cds-WP_058093527.1	cds-WP_014366784.1	cds-WP_014366784.1	cds-WP_014300594.1	cds-WP_014300594.1	cds-WP_048588728.1	cds-WP_014366784.1	13_refound_492	cds-WP_014300594.1	cds-WP_014300594.1	cds-WP_014366784.1	cds-WP_014300594.1	cds-WP_014300594.1	cds-WP_014300594.1	cds-WP_014300594.1	cds-WP_014300594.1	cds-WP_058093527.1	cds-WP_014300594.1	cds-WP_014300594.1	cds-WP_278072431.1	cds-WP_014300594.1	cds-WP_014300594.1	cds-WP_058093527.1	cds-WP_014300594.1	cds-WP_254755619.1	cds-WP_058093527.1	cds-WP_014300594.1	cds-WP_014366784.1	cds-WP_058093527.1	cds-WP_014300594.1
group_1118		hypothetical protein	129	129	1	1	1471				402	402	402	cds-WP_013241626.1	cds-WP_014655269.1	cds-WP_013241626.1	cds-WP_014366821.1	cds-WP_013241626.1	cds-WP_013241626.1	cds-WP_013241626.1	cds-WP_014366821.1	cds-WP_014366821.1	cds-WP_013241626.1	cds-WP_013241626.1	cds-WP_048588751.1	cds-WP_014366821.1	cds-WP_014366821.1	cds-WP_013241626.1	cds-WP_013241626.1	cds-WP_014366821.1	cds-WP_013241626.1	cds-KJZ26_RS07160	cds-WP_013241626.1	cds-KJZ33_RS07595	cds-WP_013241626.1	cds-WP_013241626.1	cds-WP_013241626.1	cds-WP_013241626.1	cds-WP_013241626.1	cds-WP_013241626.1	cds-WP_013241626.1	cds-WP_013241626.1	cds-WP_014366821.1	cds-WP_014366821.1	cds-WP_013241626.1	cds-WP_013241626.1	cds-WP_014366821.1	cds-WP_013241626.1	cds-WP_013241626.1
group_1119		metalloregulator ArsR/SmtB family transcription factor	130	130	1	1	1473				399	399	399	cds-WP_013242532.1	cds-WP_013242532.1	cds-WP_013242532.1	cds-WP_013242532.1	cds-WP_013242532.1	cds-WP_013242532.1	cds-WP_013242532.1	cds-WP_013242532.1	cds-WP_013242532.1	cds-WP_013242532.1	cds-WP_013242532.1	cds-WP_048589211.1	cds-WP_013242532.1	cds-WP_013242532.1	cds-WP_013242532.1	cds-WP_013242532.1	cds-WP_013242532.1	cds-WP_013242532.1	cds-WP_013242532.1	cds-WP_013242532.1	cds-WP_013242532.1	cds-WP_013242532.1	cds-WP_013242532.1	cds-WP_013242532.1	cds-WP_013242532.1	cds-WP_013242532.1	cds-WP_013242532.1	cds-WP_013242532.1	cds-WP_013242532.1	cds-WP_014523568.1	cds-WP_013242532.1	cds-WP_013242532.1	cds-WP_013242532.1	cds-WP_013242532.1	cds-WP_013242532.1	cds-WP_013242532.1
group_112		MMPL family transporter	130	130	1	1	142				2406	2406	2406	cds-WP_013240996.1	cds-WP_014366330.1	cds-WP_013240996.1	cds-WP_014366330.1	4_refound_74	cds-WP_013240996.1	cds-WP_013240996.1	cds-WP_014366330.1	cds-WP_014366330.1	cds-WP_013240996.1	cds-WP_013240996.1	cds-WP_013240996.1	cds-WP_014366330.1	13_refound_436	cds-WP_013240996.1	cds-WP_013240996.1	cds-WP_014366330.1	cds-WP_013240996.1	cds-WP_250544296.1	cds-WP_013240996.1	cds-WP_250544296.1	cds-WP_064430529.1	cds-WP_013240996.1	cds-WP_013240996.1	cds-WP_013240996.1	cds-WP_013240996.1	cds-WP_013240996.1	cds-WP_013240996.1	cds-WP_013240996.1	cds-WP_014366330.1	cds-WP_014366330.1	cds-WP_013240996.1	cds-WP_013240996.1	cds-WP_014366330.1	cds-WP_013240996.1	cds-WP_013240996.1
group_1120		hypothetical protein	1	1	1	1	1474				399	399	399												cds-WP_087907549.1
group_1121		DUF3040 domain-containing protein	130	130	1	1	1475				396	396	396	cds-WP_013242262.1	cds-WP_014655602.1	cds-WP_013242262.1	cds-WP_014367328.1	4_refound_144	cds-WP_013242262.1	cds-WP_013242262.1	cds-WP_014367328.1	cds-WP_014367328.1	cds-WP_013242262.1	cds-WP_013242262.1	cds-WP_048589084.1	cds-WP_014367328.1	cds-WP_014367328.1	cds-WP_013242262.1	cds-WP_013242262.1	cds-WP_014367328.1	cds-WP_013242262.1	cds-KJZ26_RS09565	cds-WP_013242262.1	cds-KJZ33_RS09930	cds-WP_013242262.1	cds-WP_013242262.1	cds-WP_013242262.1	cds-WP_014367328.1	cds-WP_014367328.1	cds-WP_013242262.1	cds-WP_013242262.1	cds-WP_013242262.1	cds-WP_014367328.1	cds-WP_014367328.1	cds-WP_013242262.1	cds-WP_013242262.1	cds-WP_014367328.1	cds-WP_013242262.1	cds-WP_013242262.1
group_1122		cold shock domain-containing protein	130	130	1	1	1476				393	393	393	cds-WP_013241453.1	cds-WP_013241453.1	cds-WP_013241453.1	cds-WP_013241453.1	cds-WP_013241453.1	cds-WP_013241453.1	cds-WP_013241453.1	cds-WP_013241453.1	cds-WP_013241453.1	cds-WP_013241453.1	cds-WP_013241453.1	cds-WP_013241453.1	cds-WP_014366677.1	cds-WP_013241453.1	cds-WP_013241453.1	cds-WP_013241453.1	cds-WP_014366677.1	cds-WP_013241453.1	cds-KJZ26_RS10120	cds-WP_013241453.1	cds-KJZ33_RS10415	cds-WP_013241453.1	cds-WP_013241453.1	cds-WP_013241453.1	cds-WP_013241453.1	cds-WP_013241453.1	cds-WP_013241453.1	cds-WP_013241453.1	cds-WP_013241453.1	cds-WP_013241453.1	cds-WP_013241453.1	cds-WP_013241453.1	cds-WP_013241453.1	cds-WP_013241453.1	cds-WP_013241453.1	cds-WP_013241453.1
group_1123		RNA polymerase-binding protein RbpA	130	130	1	1	1477				393	393	393	cds-WP_013241874.1	cds-WP_013241874.1	cds-WP_013241874.1	cds-WP_013241874.1	cds-WP_058093345.1	cds-WP_058093345.1	cds-WP_058093345.1	cds-WP_013241874.1	cds-WP_013241874.1	cds-WP_013241874.1	cds-WP_013241874.1	cds-WP_013241874.1	cds-WP_013241874.1	cds-WP_013241874.1	cds-WP_013241874.1	cds-WP_013241874.1	cds-WP_013241874.1	cds-WP_013241874.1	cds-WP_013241874.1	cds-WP_013241874.1	cds-WP_013241874.1	cds-WP_013241874.1	cds-WP_058093345.1	cds-WP_013241874.1	cds-WP_014800420.1	cds-WP_014800420.1	cds-WP_013241874.1	cds-WP_013241874.1	cds-WP_058093345.1	cds-WP_013241874.1	cds-WP_013241874.1	cds-WP_058093345.1	cds-WP_013241874.1	cds-WP_013241874.1	cds-WP_058093345.1	cds-WP_013241874.1
group_1124		DUF2815 family protein	83	83	1	1	1478				393	393	393	cds-WP_013242306.1		cds-WP_013242306.1		cds-WP_058093428.1	cds-WP_058093428.1	cds-WP_058093428.1			cds-WP_013242306.1	cds-WP_013242306.1				cds-WP_013242306.1	cds-WP_013242306.1		cds-WP_013242306.1	cds-WP_013242306.1	cds-WP_013242306.1	cds-WP_013242306.1	cds-WP_013242306.1	cds-WP_058093428.1	cds-WP_013242306.1			cds-WP_013242306.1	cds-WP_013242306.1	cds-WP_058093428.1			cds-WP_058093428.1	cds-WP_013242306.1		cds-WP_058093428.1	cds-WP_013242306.1
group_1125		globin	130	130	1	1	1479				393	393	393	cds-WP_013242471.1	cds-WP_014367472.1	cds-WP_013242471.1	cds-WP_075140858.1	cds-WP_013242471.1	cds-WP_013242471.1	cds-WP_013242471.1	cds-WP_014367472.1	cds-WP_014367472.1	cds-WP_013242471.1	cds-WP_013242471.1	cds-WP_013242471.1	cds-WP_014367472.1	cds-WP_014367472.1	cds-WP_013242471.1	cds-WP_013242471.1	cds-WP_014367472.1	cds-WP_013242471.1	cds-WP_013242471.1	cds-WP_013242471.1	cds-WP_013242471.1	cds-WP_013242471.1	cds-WP_013242471.1	cds-WP_013242471.1	cds-WP_013242471.1	cds-WP_013242471.1	cds-WP_013242471.1	cds-WP_013242471.1	cds-WP_013242471.1	cds-WP_014367472.1	cds-WP_014367472.1	cds-WP_013242471.1	cds-WP_013242471.1	cds-WP_014367472.1	cds-WP_013242471.1	cds-WP_013242471.1
group_1126		hypothetical protein	9	9	1	1	1480				393	393	393
group_1127		holo-ACP synthase	130	130	1	1	1481				390	390	390	cds-WP_013242501.1	cds-WP_048653457.1	cds-WP_013242501.1	cds-WP_013242501.1	cds-WP_013242501.1	cds-WP_013242501.1	cds-WP_013242501.1	cds-WP_013242501.1	cds-WP_013242501.1	cds-WP_013242501.1	cds-WP_013242501.1	cds-WP_048589192.1	cds-WP_013242501.1	cds-WP_013242501.1	cds-WP_013242501.1	cds-WP_013242501.1	cds-WP_013242501.1	cds-WP_013242501.1	cds-WP_013242501.1	cds-WP_013242501.1	cds-WP_013242501.1	cds-WP_013242501.1	cds-WP_013242501.1	cds-WP_013242501.1	cds-WP_041481338.1	cds-WP_041481338.1	cds-WP_013242501.1	cds-WP_013242501.1	cds-WP_013242501.1	cds-WP_013242501.1	cds-WP_013242501.1	cds-WP_013242501.1	cds-WP_013242501.1	cds-WP_013242501.1	cds-WP_013242501.1	cds-WP_013242501.1
group_1128		hypothetical protein	130	130	1	1	1482				387	387	387	cds-WP_013241336.1	cds-WP_048653339.1	cds-WP_013241336.1	cds-WP_014366586.1	cds-WP_058093253.1	cds-WP_058093253.1	cds-WP_058093253.1	cds-WP_014366586.1	cds-WP_014366586.1	cds-WP_013241336.1	cds-WP_013241336.1	cds-WP_048588616.1	cds-WP_014366586.1	cds-WP_014366586.1	cds-WP_013241336.1	cds-WP_013241336.1	cds-WP_014366586.1	cds-WP_013241336.1	cds-WP_013241336.1	cds-WP_013241336.1	cds-WP_013241336.1	cds-WP_013241336.1	cds-WP_058093253.1	cds-WP_013241336.1	cds-WP_013241336.1	cds-WP_013241336.1	cds-WP_013241336.1	cds-WP_013241336.1	cds-WP_058093253.1	cds-WP_014366586.1	cds-WP_014366586.1	cds-WP_058093253.1	cds-WP_013241336.1	cds-WP_014366586.1	cds-WP_058093253.1	cds-WP_013241336.1
group_1129		zinc ribbon domain-containing protein YjdM	130	130	1	1	1483				387	387	387	cds-WP_014401090.1	cds-WP_014366800.1	cds-WP_014401090.1	cds-WP_014366800.1	cds-WP_014401090.1	cds-WP_014401090.1	cds-WP_014401090.1	cds-WP_014366800.1	cds-WP_014366800.1	cds-WP_014401090.1	cds-WP_014401090.1	cds-WP_048588738.1	cds-WP_014366800.1	cds-WP_014366800.1	cds-WP_014401090.1	cds-WP_014401090.1	cds-WP_014366800.1	cds-WP_014401090.1	cds-WP_014401090.1	cds-WP_014401090.1	cds-WP_014401090.1	cds-WP_014401090.1	cds-WP_014401090.1	cds-WP_014401090.1	cds-WP_014366800.1	cds-WP_014366800.1	cds-WP_014401090.1	cds-WP_014401090.1	cds-WP_014401090.1	cds-WP_014366800.1	cds-WP_014366800.1	cds-WP_014401090.1	cds-WP_014401090.1	cds-WP_014366800.1	cds-WP_014401090.1	cds-WP_014401090.1
group_113		hypothetical protein	83	114	137349397590361	1	143				417	1134	840.5	cds-WP_014522443.1		cds-WP_155760430.1;cds-WP_013242312.1		cds-WP_058093430.1	cds-WP_058093430.1	cds-WP_058093430.1			cds-WP_126084100.1;cds-WP_013242312.1	cds-WP_126084100.1;cds-WP_013242312.1				cds-WP_014522443.1	cds-WP_013242312.1;cds-WP_126084100.1		cds-WP_014522443.1	cds-WP_250544443.1;cds-WP_126084100.1	cds-WP_013242312.1;cds-WP_126084100.1	cds-WP_250544443.1;cds-WP_126084100.1	cds-WP_014522443.1	cds-WP_058093430.1	cds-WP_014522443.1			cds-WP_013242312.1;cds-WP_126084100.1	cds-WP_014522443.1	cds-WP_058093430.1			cds-WP_058093430.1	cds-WP_013242312.1;cds-WP_126084100.1		cds-WP_058093430.1	cds-WP_126084100.1;cds-WP_013242312.1
group_1130		hypothetical protein	4	4	1	1	1487				234	237	236.25		cds-WP_155760695.1																							cds-WP_155760749.1	cds-WP_155760749.1
group_1131		hypothetical protein	46	46	1	1	1488				378	378	378		cds-WP_048653462.1		cds-WP_014367526.1				cds-WP_014367526.1	cds-WP_014367526.1			cds-WP_087907603.1	cds-WP_014367526.1	13_refound_605			cds-WP_014367526.1								cds-WP_014367526.1	cds-WP_014367526.1				cds-WP_014367526.1	cds-WP_014367526.1			cds-WP_014367526.1
group_1132		hypothetical protein	9	9	1	1	1489				378	378	378
group_1133		hypothetical protein	9	9	1	1	1490				378	378	378
group_1134		YlxR family protein	130	130	1	1	1491				375	375	375	cds-WP_013242137.1	cds-WP_013242137.1	cds-WP_013242137.1	cds-WP_013242137.1	cds-WP_013242137.1	cds-WP_013242137.1	cds-WP_013242137.1	cds-WP_013242137.1	cds-WP_013242137.1	cds-WP_013242137.1	cds-WP_013242137.1	cds-WP_013242137.1	cds-WP_013242137.1	cds-WP_013242137.1	cds-WP_013242137.1	cds-WP_013242137.1	cds-WP_013242137.1	cds-WP_013242137.1	cds-WP_013242137.1	cds-WP_013242137.1	cds-WP_013242137.1	cds-WP_013242137.1	cds-WP_013242137.1	cds-WP_013242137.1	cds-WP_013242137.1	cds-WP_013242137.1	cds-WP_013242137.1	cds-WP_013242137.1	cds-WP_013242137.1	cds-WP_014523412.1	cds-WP_013242137.1	cds-WP_013242137.1	cds-WP_013242137.1	cds-WP_013242137.1	cds-WP_013242137.1	cds-WP_013242137.1
group_1135		RNA-binding S4 domain-containing protein	130	130	1	1	1492				375	375	375	cds-WP_013242230.1	cds-WP_013242230.1	cds-WP_013242230.1	cds-WP_013242230.1	cds-WP_013242230.1	cds-WP_013242230.1	cds-WP_013242230.1	cds-WP_013242230.1	cds-WP_013242230.1	cds-WP_013242230.1	cds-WP_013242230.1	cds-WP_013242230.1	cds-WP_013242230.1	cds-WP_013242230.1	cds-WP_013242230.1	cds-WP_013242230.1	cds-WP_013242230.1	cds-WP_013242230.1	cds-WP_013242230.1	cds-WP_013242230.1	cds-WP_013242230.1	cds-WP_013242230.1	cds-WP_013242230.1	cds-WP_013242230.1	cds-WP_013242230.1	cds-WP_013242230.1	cds-WP_013242230.1	cds-WP_013242230.1	cds-WP_013242230.1	cds-WP_013242230.1	cds-WP_032802459.1	cds-WP_013242230.1	cds-WP_013242230.1	cds-WP_013242230.1	cds-WP_013242230.1	cds-WP_013242230.1
group_1136		GntR family transcriptional regulator	130	130	1	1	1493				375	375	375	cds-WP_013242877.1	cds-WP_014367817.1	cds-WP_013242877.1	cds-WP_014367817.1	cds-WP_013242877.1	cds-WP_013242877.1	cds-WP_013242877.1	cds-WP_014367817.1	cds-WP_014367817.1	cds-WP_013242877.1	cds-WP_013242877.1	cds-WP_048589374.1	cds-WP_014367817.1	cds-WP_014367817.1	cds-WP_013242877.1	cds-WP_013242877.1	cds-WP_014367817.1	cds-WP_013242877.1	cds-WP_013242877.1	cds-WP_013242877.1	cds-WP_013242877.1	cds-WP_013242877.1	cds-WP_013242877.1	cds-WP_013242877.1	cds-WP_013242877.1	cds-WP_013242877.1	cds-WP_013242877.1	cds-WP_013242877.1	cds-WP_013242877.1	cds-WP_014367817.1	cds-WP_014367817.1	cds-WP_013242877.1	cds-WP_013242877.1	cds-WP_014367817.1	cds-WP_013242877.1	cds-WP_013242877.1
group_1137		F0F1 ATP synthase subunit epsilon	130	130	1	1	1496				372	372	372	cds-WP_013241706.1	cds-WP_013241706.1	cds-WP_013241706.1	cds-WP_013241706.1	cds-WP_013241706.1	cds-WP_013241706.1	cds-WP_013241706.1	cds-WP_013241706.1	cds-WP_013241706.1	cds-WP_013241706.1	cds-WP_013241706.1	cds-WP_013241706.1	cds-WP_013241706.1	cds-WP_013241706.1	cds-WP_013241706.1	cds-WP_013241706.1	cds-WP_013241706.1	cds-WP_013241706.1	cds-WP_013241706.1	cds-WP_013241706.1	cds-WP_013241706.1	cds-WP_013241706.1	cds-WP_013241706.1	cds-WP_013241706.1	cds-WP_013241706.1	cds-WP_013241706.1	cds-WP_130104498.1	cds-WP_013241706.1	cds-WP_013241706.1	cds-WP_013241706.1	cds-WP_013241706.1	cds-WP_013241706.1	cds-WP_013241706.1	cds-WP_013241706.1	cds-WP_013241706.1	cds-WP_013241706.1
group_1138		DUF5318 family protein	130	130	1	1	1497				372	372	372	cds-WP_013242893.1	cds-WP_014367829.1	cds-WP_013242893.1	cds-WP_014367829.1	4_refound_170	cds-WP_013242893.1	cds-WP_013242893.1	cds-WP_014367829.1	cds-WP_014367829.1	cds-WP_013242893.1	cds-WP_013242893.1	cds-WP_048589383.1	cds-WP_014367829.1	cds-WP_014367829.1	cds-WP_013242893.1	cds-WP_013242893.1	cds-WP_014367829.1	cds-WP_013242893.1	cds-WP_013242893.1	cds-WP_013242893.1	cds-WP_013242893.1	cds-WP_013242893.1	cds-WP_013242893.1	cds-WP_013242893.1	cds-WP_014367829.1	cds-WP_014367829.1	cds-WP_013242893.1	cds-WP_013242893.1	cds-WP_013242893.1	cds-WP_014367829.1	cds-WP_014367829.1	cds-WP_013242893.1	cds-WP_013242893.1	cds-WP_014367829.1	cds-WP_013242893.1	cds-WP_013242893.1
group_1139		hypothetical protein	130	130	1	1	1503				363	363	363	cds-WP_013241731.1	cds-WP_013241731.1	cds-WP_013241731.1	cds-WP_013241731.1	cds-WP_013241731.1	cds-WP_013241731.1	cds-WP_013241731.1	cds-WP_013241731.1	cds-WP_013241731.1	cds-WP_013241731.1	cds-WP_013241731.1	cds-WP_048589455.1	cds-WP_013241731.1	cds-WP_013241731.1	cds-WP_013241731.1	cds-WP_013241731.1	cds-WP_013241731.1	cds-WP_013241731.1	cds-WP_013241731.1	cds-WP_013241731.1	cds-WP_013241731.1	cds-WP_013241731.1	cds-WP_013241731.1	cds-WP_013241731.1	cds-WP_013241731.1	cds-WP_013241731.1	cds-WP_013241731.1	cds-WP_013241731.1	cds-WP_013241731.1	cds-WP_013241731.1	cds-WP_013241731.1	cds-WP_013241731.1	cds-WP_013241731.1	cds-WP_013241731.1	cds-WP_013241731.1	cds-WP_013241731.1
group_114		glycogen/starch/alpha-glucan phosphorylase	128	128	1	1	144				2409	2409	2409	cds-WP_014522432.1	cds-WP_014655575.1	cds-WP_014401258.1	cds-WP_014367282.1	cds-WP_058093413.1	cds-WP_058093413.1	cds-WP_058093413.1	cds-WP_014367282.1	cds-WP_014367282.1	cds-WP_013242205.1	cds-WP_013242205.1	cds-WP_048589057.1	cds-WP_014367282.1	cds-WP_014367282.1	cds-WP_014401258.1	cds-WP_013242205.1	cds-WP_014367282.1	cds-WP_014522432.1	cds-WP_013242205.1	cds-WP_013242205.1	cds-WP_013242205.1	cds-WP_013242205.1	cds-WP_058093413.1	cds-WP_014522432.1	cds-WP_014800617.1	cds-WP_278072218.1	cds-WP_013242205.1	cds-WP_014522432.1	cds-WP_058093413.1	cds-WP_014367282.1	cds-WP_014367282.1	cds-WP_058093413.1	cds-WP_013242205.1	cds-WP_014367282.1	cds-WP_058093413.1	cds-WP_013242205.1
group_1140		hypothetical protein	130	130	1	1	1504				363	363	363	cds-WP_013242364.1	cds-WP_014367394.1	cds-WP_013242364.1	cds-WP_014367394.1	cds-WP_013242364.1	cds-WP_013242364.1	cds-WP_013242364.1	cds-WP_014367394.1	cds-WP_014367394.1	cds-WP_013242364.1	cds-WP_013242364.1	cds-WP_013242364.1	cds-WP_014367394.1	cds-WP_014367394.1	cds-WP_013242364.1	cds-WP_013242364.1	cds-WP_014367394.1	cds-WP_013242364.1	cds-WP_013242364.1	cds-WP_013242364.1	cds-WP_013242364.1	cds-WP_013242364.1	cds-WP_013242364.1	cds-WP_013242364.1	cds-WP_041481276.1	cds-WP_041481276.1	cds-WP_013242364.1	cds-WP_013242364.1	cds-WP_013242364.1	cds-WP_014367394.1	cds-WP_014367394.1	cds-WP_013242364.1	cds-WP_013242364.1	cds-WP_014367394.1	cds-WP_013242364.1	cds-WP_013242364.1
group_1141		monovalent cation/H(+) antiporter subunit G	130	130	1	1	1505				363	363	363	cds-WP_013242669.1	cds-WP_013242669.1	cds-WP_013242669.1	cds-WP_014367652.1	cds-WP_058093309.1	cds-WP_058093309.1	cds-WP_058093309.1	cds-WP_014367652.1	cds-WP_014367652.1	cds-WP_013242669.1	cds-WP_013242669.1	cds-WP_048589265.1	cds-WP_014367652.1	cds-WP_014367652.1	cds-WP_013242669.1	cds-WP_013242669.1	cds-WP_014367652.1	cds-WP_013242669.1	cds-WP_013242669.1	cds-WP_013242669.1	cds-WP_013242669.1	cds-WP_013242669.1	cds-WP_058093309.1	cds-WP_013242669.1	cds-WP_013242669.1	cds-WP_013242669.1	cds-WP_013242669.1	cds-WP_013242669.1	cds-WP_058093309.1	cds-WP_014367652.1	cds-WP_032802604.1	cds-WP_058093309.1	cds-WP_013242669.1	cds-WP_014367652.1	cds-WP_058093309.1	cds-WP_013242669.1
group_1142		hypothetical protein	9	9	1	1	1506				363	363	363
group_1143		hypothetical protein	130	130	1	1	1508				360	360	360	cds-WP_013241680.1	cds-WP_013241680.1	cds-WP_014401117.1	cds-WP_013241680.1	cds-WP_013241680.1	cds-WP_013241680.1	cds-WP_013241680.1	cds-WP_013241680.1	cds-WP_013241680.1	cds-WP_013241680.1	cds-WP_013241680.1	cds-WP_048588781.1	cds-WP_013241680.1	cds-WP_013241680.1	cds-WP_014401117.1	cds-WP_013241680.1	cds-WP_013241680.1	cds-WP_013241680.1	cds-WP_013241680.1	cds-WP_013241680.1	cds-WP_013241680.1	cds-WP_013241680.1	cds-WP_013241680.1	cds-WP_013241680.1	cds-WP_013241680.1	cds-WP_013241680.1	cds-WP_013241680.1	cds-WP_013241680.1	cds-WP_013241680.1	cds-WP_013241680.1	cds-WP_013241680.1	cds-WP_013241680.1	cds-WP_013241680.1	cds-WP_013241680.1	cds-WP_013241680.1	cds-WP_013241680.1
group_1144		DUF3817 domain-containing protein	130	130	1	1	1509				360	360	360	cds-WP_013242510.1	cds-WP_013242510.1	cds-WP_013242510.1	cds-WP_014367513.1	cds-WP_013242510.1	cds-WP_013242510.1	cds-WP_013242510.1	cds-WP_014367513.1	cds-WP_014367513.1	cds-WP_013242510.1	cds-WP_013242510.1	cds-WP_048589198.1	cds-WP_014367513.1	cds-WP_014367513.1	cds-WP_013242510.1	cds-WP_013242510.1	cds-WP_014367513.1	cds-WP_013242510.1	cds-WP_013242510.1	cds-WP_013242510.1	cds-WP_013242510.1	cds-WP_013242510.1	cds-WP_013242510.1	cds-WP_013242510.1	cds-WP_013242510.1	cds-WP_013242510.1	cds-WP_013242510.1	cds-WP_013242510.1	cds-WP_013242510.1	cds-WP_014367513.1	cds-WP_014367513.1	cds-WP_013242510.1	cds-WP_013242510.1	cds-WP_014367513.1	cds-WP_013242510.1	cds-WP_013242510.1
group_1145		DUF4259 domain-containing protein	130	130	1	1	1510				354	354	354	cds-WP_013241371.1	cds-WP_013241371.1	cds-WP_013241371.1	cds-WP_013241371.1	cds-WP_013241371.1	cds-WP_013241371.1	cds-WP_013241371.1	cds-WP_013241371.1	cds-WP_013241371.1	cds-WP_013241371.1	cds-WP_013241371.1	cds-WP_013241371.1	cds-WP_013241371.1	cds-WP_013241371.1	cds-WP_013241371.1	cds-WP_013241371.1	cds-WP_013241371.1	cds-WP_013241371.1	cds-WP_013241371.1	cds-WP_013241371.1	cds-WP_013241371.1	cds-WP_013241371.1	cds-WP_013241371.1	cds-WP_013241371.1	cds-WP_013241371.1	cds-WP_013241371.1	cds-WP_013241371.1	cds-WP_013241371.1	cds-WP_013241371.1	cds-WP_013241371.1	cds-WP_013241371.1	cds-WP_013241371.1	cds-WP_013241371.1	cds-WP_013241371.1	cds-WP_013241371.1	cds-WP_013241371.1
group_1146		hypothetical protein	1	1	1	1	1511				354	354	354												cds-WP_087907548.1
group_1147		hypothetical protein	130	130	1	1	1512				351	351	351	cds-WP_013241104.1	cds-WP_013241104.1	cds-WP_013241104.1	cds-WP_013241104.1	cds-WP_013241104.1	cds-WP_013241104.1	cds-WP_013241104.1	cds-WP_013241104.1	cds-WP_013241104.1	cds-WP_013241104.1	cds-WP_013241104.1	cds-WP_013241104.1	cds-WP_013241104.1	cds-WP_013241104.1	cds-WP_013241104.1	cds-WP_013241104.1	cds-WP_013241104.1	cds-WP_013241104.1	cds-WP_013241104.1	cds-WP_013241104.1	cds-WP_013241104.1	cds-WP_013241104.1	cds-WP_013241104.1	cds-WP_013241104.1	cds-WP_013241104.1	cds-WP_013241104.1	cds-WP_013241104.1	cds-WP_013241104.1	cds-WP_013241104.1	cds-WP_013241104.1	cds-WP_013241104.1	cds-WP_013241104.1	cds-WP_013241104.1	cds-WP_013241104.1	cds-WP_013241104.1	cds-WP_013241104.1
group_1148		hypothetical protein;ABC transporter permease;ABC transporter permease subunit	130	142	109230769230769	1	1513				156	762	693723404255319	cds-WP_013241185.1	cds-WP_231113556.1;cds-WP_231113555.1	cds-WP_013241185.1	cds-WP_014366483.1	cds-WP_013241185.1	cds-WP_013241185.1	cds-WP_013241185.1	cds-WP_014366483.1	cds-WP_014366483.1	cds-WP_013241185.1	cds-WP_013241185.1	cds-WP_048588554.1	cds-WP_014366483.1	13_refound_765	cds-WP_013241185.1	cds-WP_013241185.1	cds-WP_014366483.1	cds-WP_013241185.1	cds-WP_013241185.1	cds-WP_013241185.1	cds-WP_013241185.1	cds-WP_013241185.1	cds-WP_013241185.1	cds-WP_013241185.1	cds-WP_014800016.1	cds-WP_014800016.1	cds-WP_013241185.1	cds-WP_013241185.1	cds-WP_013241185.1	cds-WP_238331476.1;cds-WP_235436926.1	cds-WP_014366483.1	cds-WP_013241185.1	cds-WP_013241185.1	cds-WP_014366483.1	cds-WP_013241185.1	cds-WP_013241185.1
group_1149		iron-sulfur cluster assembly accessory protein	130	130	1	1	1514				348	348	348	cds-WP_013242285.1	cds-WP_013242285.1	cds-WP_013242285.1	cds-WP_013242285.1	cds-WP_013242285.1	cds-WP_013242285.1	cds-WP_013242285.1	cds-WP_013242285.1	cds-WP_013242285.1	cds-WP_013242285.1	cds-WP_013242285.1	cds-WP_013242285.1	cds-WP_013242285.1	cds-WP_013242285.1	cds-WP_013242285.1	cds-WP_013242285.1	cds-WP_013242285.1	cds-WP_013242285.1	cds-WP_013242285.1	cds-WP_013242285.1	cds-WP_013242285.1	cds-WP_013242285.1	cds-WP_013242285.1	cds-WP_013242285.1	cds-WP_013242285.1	cds-WP_013242285.1	cds-WP_013242285.1	cds-WP_013242285.1	cds-WP_013242285.1	cds-WP_013242285.1	cds-WP_013242285.1	cds-WP_013242285.1	cds-WP_013242285.1	cds-WP_013242285.1	cds-WP_013242285.1	cds-WP_013242285.1
group_115		MFS transporter;hypothetical protein	4	5	1.25	1	145				621	1269	1017.6												cds-WP_087907524.1													cds-WP_088238428.1;cds-WP_088238429.1	cds-WP_278072337.1
group_1150		YbhB/YbcL family Raf kinase inhibitor-like protein	129	129	1	1	1515				537	537	537	cds-WP_013241916.1	cds-WP_014367057.1	cds-WP_013241916.1	cds-WP_014367057.1	cds-WP_013241916.1	cds-WP_013241916.1	cds-WP_013241916.1	cds-WP_014367057.1	cds-WP_014367057.1	cds-WP_013241916.1	cds-WP_013241916.1	cds-WP_048588902.1	cds-WP_014367057.1	cds-WP_014367057.1	cds-WP_013241916.1	cds-WP_013241916.1	cds-WP_014367057.1	cds-WP_013241916.1	cds-WP_013241916.1	cds-WP_013241916.1	cds-WP_013241916.1	cds-WP_064430555.1	cds-WP_013241916.1	cds-WP_013241916.1	cds-WP_014800449.1	cds-WP_278072484.1	cds-WP_013241916.1	cds-WP_013241916.1	cds-WP_013241916.1	cds-WP_014367057.1	cds-WP_014367057.1	cds-WP_013241916.1	cds-WP_013241916.1	cds-WP_014367057.1	cds-WP_013241916.1	cds-WP_013241916.1
group_1151		DUF3566 domain-containing protein	130	130	1	1	1516				345	345	345	cds-WP_013240870.1	cds-WP_013240870.1	cds-WP_013240870.1	cds-WP_013240870.1	cds-WP_013240870.1	cds-WP_013240870.1	cds-WP_013240870.1	cds-WP_013240870.1	cds-WP_013240870.1	cds-WP_013240870.1	cds-WP_013240870.1	cds-WP_013240870.1	cds-WP_013240870.1	cds-WP_013240870.1	cds-WP_013240870.1	cds-WP_013240870.1	cds-WP_013240870.1	cds-WP_013240870.1	cds-WP_013240870.1	cds-WP_013240870.1	cds-WP_013240870.1	cds-WP_013240870.1	cds-WP_013240870.1	cds-WP_013240870.1	cds-WP_013240870.1	cds-WP_013240870.1	cds-WP_013240870.1	cds-WP_013240870.1	cds-WP_013240870.1	cds-WP_013240870.1	cds-WP_013240870.1	cds-WP_013240870.1	cds-WP_013240870.1	cds-WP_013240870.1	cds-WP_013240870.1	cds-WP_013240870.1
group_1152		antibiotic biosynthesis monooxygenase	130	130	1	1	1518				345	345	345	cds-WP_014800825.1	cds-WP_014800825.1	cds-WP_014800825.1	cds-WP_014800825.1	cds-WP_014800825.1	cds-WP_014800825.1	cds-WP_014800825.1	cds-WP_014800825.1	cds-WP_014800825.1	cds-WP_014800825.1	cds-WP_014800825.1	cds-WP_014800825.1	cds-WP_014800825.1	cds-WP_014800825.1	cds-WP_014800825.1	cds-WP_014800825.1	cds-WP_014800825.1	cds-WP_014800825.1	cds-WP_014800825.1	cds-WP_014800825.1	cds-WP_014800825.1	cds-WP_014800825.1	cds-WP_014800825.1	cds-WP_014800825.1	cds-WP_014800825.1	cds-WP_014800825.1	cds-WP_014800825.1	cds-WP_014800825.1	cds-WP_014800825.1	cds-WP_014800825.1	cds-WP_014800825.1	cds-WP_014800825.1	cds-WP_014800825.1	cds-WP_014800825.1	cds-WP_014800825.1	cds-WP_014800825.1
group_1153		fluoride efflux transporter family protein	130	130	1	1	1519				345	345	345	cds-WP_013242545.1	cds-WP_014367542.1	cds-WP_013242545.1	cds-WP_014367542.1	cds-WP_013242545.1	cds-WP_013242545.1	cds-WP_013242545.1	cds-WP_014367542.1	cds-WP_014367542.1	cds-WP_013242545.1	cds-WP_013242545.1	cds-WP_048589213.1	cds-WP_014367542.1	cds-WP_014367542.1	cds-WP_013242545.1	cds-WP_013242545.1	cds-WP_014367542.1	cds-WP_013242545.1	cds-WP_013242545.1	cds-WP_013242545.1	cds-WP_013242545.1	cds-WP_013242545.1	cds-WP_013242545.1	cds-WP_013242545.1	cds-WP_014800867.1	cds-WP_014800867.1	cds-WP_013242545.1	cds-WP_013242545.1	cds-WP_013242545.1	cds-WP_014367542.1	cds-WP_014367542.1	cds-WP_013242545.1	cds-WP_013242545.1	cds-WP_014367542.1	cds-WP_013242545.1	cds-WP_013242545.1
group_1154		DUF485 domain-containing protein	130	130	1	1	1520				342	342	342	cds-WP_014366690.1	cds-WP_014366690.1	cds-WP_014366690.1	cds-WP_014366690.1	cds-WP_014366690.1	cds-WP_014366690.1	cds-WP_014366690.1	cds-WP_014366690.1	cds-WP_014366690.1	cds-WP_013241470.1	cds-WP_013241470.1	cds-WP_048588673.1	cds-WP_014366690.1	cds-WP_014366690.1	cds-WP_014366690.1	cds-WP_013241470.1	cds-WP_014366690.1	cds-WP_014366690.1	cds-WP_013241470.1	cds-WP_013241470.1	cds-WP_013241470.1	cds-WP_013241470.1	cds-WP_014366690.1	cds-WP_014366690.1	cds-WP_014366690.1	cds-WP_014366690.1	cds-WP_013241470.1	cds-WP_014366690.1	cds-WP_014366690.1	cds-WP_014366690.1	cds-WP_014366690.1	cds-WP_014366690.1	cds-WP_013241470.1	cds-WP_014366690.1	cds-WP_014366690.1	cds-WP_013241470.1
group_1155		Asp23/Gls24 family envelope stress response protein	130	130	1	1	1522				339	339	339	cds-WP_013241201.1	cds-WP_013241201.1	cds-WP_013241201.1	cds-WP_013241201.1	cds-WP_013241201.1	cds-WP_013241201.1	cds-WP_013241201.1	cds-WP_013241201.1	cds-WP_013241201.1	cds-WP_013241201.1	cds-WP_013241201.1	cds-WP_013241201.1	cds-WP_013241201.1	cds-WP_013241201.1	cds-WP_013241201.1	cds-WP_013241201.1	cds-WP_013241201.1	cds-WP_013241201.1	cds-WP_013241201.1	cds-WP_013241201.1	cds-WP_013241201.1	cds-WP_013241201.1	cds-WP_013241201.1	cds-WP_013241201.1	cds-WP_013241201.1	cds-WP_278072392.1	cds-WP_013241201.1	cds-WP_013241201.1	cds-WP_013241201.1	cds-WP_013241201.1	cds-WP_013241201.1	cds-WP_013241201.1	cds-WP_013241201.1	cds-WP_013241201.1	cds-WP_013241201.1	cds-WP_013241201.1
group_1156		P-II family nitrogen regulator	130	130	1	1	1523				339	339	339	cds-WP_013242187.1	cds-WP_013242187.1	cds-WP_013242187.1	cds-WP_013242187.1	cds-WP_013242187.1	cds-WP_013242187.1	cds-WP_013242187.1	cds-WP_013242187.1	cds-WP_013242187.1	cds-WP_013242187.1	cds-WP_013242187.1	cds-WP_013242187.1	cds-WP_013242187.1	cds-WP_013242187.1	cds-WP_013242187.1	cds-WP_013242187.1	cds-WP_013242187.1	cds-WP_013242187.1	cds-WP_013242187.1	cds-WP_013242187.1	cds-WP_013242187.1	cds-WP_013242187.1	cds-WP_013242187.1	cds-WP_013242187.1	cds-WP_013242187.1	cds-WP_013242187.1	cds-WP_013242187.1	cds-WP_013242187.1	cds-WP_013242187.1	cds-WP_013242187.1	cds-WP_013242187.1	cds-WP_013242187.1	cds-WP_013242187.1	cds-WP_013242187.1	cds-WP_013242187.1	cds-WP_013242187.1
group_1157		helix-turn-helix domain-containing protein	3	3	1	1	1524				339	339	339																									cds-WP_161571211.1	cds-WP_278072253.1
group_1158		hypothetical protein	9	9	1	1	1525				339	339	339
group_1159		hypothetical protein	1	1	1	1	1527				336	336	336
group_116		glycerophosphodiester phosphodiesterase family protein;phospholipase D	130	130	1	1	147				924	924	924	cds-WP_013240889.1	cds-WP_048653243.1	cds-WP_013240889.1	cds-WP_014366232.1	cds-WP_013240889.1	cds-WP_013240889.1	cds-WP_013240889.1	cds-WP_014366232.1	cds-WP_014366232.1	cds-WP_013240889.1	cds-WP_013240889.1	cds-WP_048588395.1	cds-WP_014366232.1	13_refound_724	cds-WP_013240889.1	cds-WP_013240889.1	cds-WP_014366232.1	cds-WP_013240889.1	cds-WP_013240889.1	cds-WP_013240889.1	cds-WP_013240889.1	cds-WP_013240889.1	cds-WP_013240889.1	cds-WP_013240889.1	cds-WP_014799831.1	cds-WP_014799831.1	cds-WP_013240889.1	cds-WP_013240889.1	cds-WP_013240889.1	cds-WP_014366232.1	cds-WP_032802274.1	cds-WP_013240889.1	cds-WP_013240889.1	cds-WP_014366232.1	cds-WP_013240889.1	cds-WP_013240889.1
group_1160		helix-turn-helix transcriptional regulator	130	130	1	1	1528				333	333	333	cds-WP_014401238.1	cds-WP_014401238.1	cds-WP_014401238.1	cds-WP_014523398.1	cds-WP_058093585.1	cds-WP_058093585.1	cds-WP_058093585.1	cds-WP_014523398.1	cds-WP_014523398.1	cds-WP_014401238.1	cds-WP_014401238.1	cds-WP_014401238.1	cds-WP_014523398.1	cds-WP_014523398.1	cds-WP_014401238.1	cds-WP_014401238.1	cds-WP_014523398.1	cds-WP_014401238.1	cds-WP_014401238.1	cds-WP_104993028.1	cds-WP_014401238.1	cds-WP_014401238.1	cds-WP_058093585.1	cds-WP_014401238.1	cds-WP_014401238.1	cds-WP_014401238.1	cds-WP_014401238.1	cds-WP_014401238.1	cds-WP_058093585.1	cds-WP_014523398.1	cds-WP_014523398.1	cds-WP_058093585.1	cds-WP_014401238.1	cds-WP_014523398.1	cds-WP_058093585.1	cds-WP_014401238.1
group_1161		hypothetical protein	45	45	1	1	1529				330	330	330		cds-WP_032802238.1		cds-WP_032802238.1				cds-WP_032802238.1	cds-WP_032802238.1				cds-WP_032802238.1	cds-WP_032802238.1			cds-WP_032802238.1								cds-WP_032802238.1	cds-WP_032802238.1				cds-WP_032802238.1	cds-WP_032802238.1			cds-WP_032802238.1
group_1162		putative quinol monooxygenase	130	130	1	1	1531				324	324	324	cds-WP_013241539.1	cds-WP_013241539.1	cds-WP_013241539.1	cds-WP_013241539.1	cds-WP_013241539.1	cds-WP_013241539.1	cds-WP_013241539.1	cds-WP_013241539.1	cds-WP_013241539.1	cds-WP_013241539.1	cds-WP_013241539.1	cds-WP_048588708.1	cds-WP_013241539.1	cds-WP_013241539.1	cds-WP_013241539.1	cds-WP_013241539.1	cds-WP_013241539.1	cds-WP_013241539.1	cds-WP_013241539.1	cds-WP_013241539.1	cds-WP_013241539.1	cds-WP_013241539.1	cds-WP_013241539.1	cds-WP_013241539.1	cds-WP_013241539.1	cds-WP_013241539.1	cds-WP_013241539.1	cds-WP_013241539.1	cds-WP_013241539.1	cds-WP_013241539.1	cds-WP_013241539.1	cds-WP_013241539.1	cds-WP_013241539.1	cds-WP_013241539.1	cds-WP_013241539.1	cds-WP_013241539.1
group_1163	trxA	thioredoxin	130	130	1	1	1532				324	324	324	cds-WP_014367890.1	cds-WP_014367890.1	cds-WP_014367890.1	cds-WP_014367890.1	cds-WP_014367890.1	cds-WP_014367890.1	cds-WP_014367890.1	cds-WP_014367890.1	cds-WP_014367890.1	cds-WP_013242955.1	cds-WP_013242955.1	cds-WP_048589417.1	cds-WP_014367890.1	cds-WP_014367890.1	cds-WP_014367890.1	cds-WP_013242955.1	cds-WP_014367890.1	cds-WP_014367890.1	cds-WP_013242955.1	cds-WP_013242955.1	cds-WP_013242955.1	cds-WP_013242955.1	cds-WP_014367890.1	cds-WP_014367890.1	cds-WP_014367890.1	cds-WP_014367890.1	cds-WP_013242955.1	cds-WP_014367890.1	cds-WP_014367890.1	cds-WP_014367890.1	cds-WP_014367890.1	cds-WP_014367890.1	cds-WP_013242955.1	cds-WP_014367890.1	cds-WP_014367890.1	cds-WP_013242955.1
group_1164		YbaB/EbfC family nucleoid-associated protein	130	130	1	1	1533				321	321	321	cds-WP_014300400.1	cds-WP_014300400.1	cds-WP_014300400.1	cds-WP_014300400.1	cds-WP_014300400.1	cds-WP_014300400.1	cds-WP_014300400.1	cds-WP_014300400.1	cds-WP_014300400.1	cds-WP_014300400.1	cds-WP_014300400.1	cds-WP_014300400.1	cds-WP_014300400.1	cds-WP_014300400.1	cds-WP_014300400.1	cds-WP_014300400.1	cds-WP_014300400.1	cds-WP_014300400.1	cds-WP_014300400.1	cds-WP_014300400.1	cds-WP_014300400.1	cds-WP_014300400.1	cds-WP_014300400.1	cds-WP_014300400.1	cds-WP_014799902.1	cds-WP_278072357.1	cds-WP_014300400.1	cds-WP_014300400.1	cds-WP_014300400.1	cds-WP_014300400.1	cds-WP_014300400.1	cds-WP_014300400.1	cds-WP_014300400.1	cds-WP_014300400.1	cds-WP_014300400.1	cds-WP_014300400.1
group_1165		Lsr2 family protein	130	130	1	1	1534				321	321	321	cds-WP_013242863.1	1_refound_34	cds-WP_013242863.1	cds-WP_013242863.1	cds-WP_013242863.1	cds-WP_013242863.1	cds-WP_013242863.1	7_refound_314	8_refound_338	cds-WP_013242863.1	cds-WP_013242863.1	cds-WP_013242863.1	cds-WP_013242863.1	13_refound_595	cds-WP_013242863.1	cds-WP_013242863.1	16_refound_816	cds-WP_013242863.1	cds-WP_013242863.1	cds-WP_104992953.1	cds-WP_013242863.1	cds-WP_013242863.1	cds-WP_013242863.1	cds-WP_013242863.1	cds-WP_013242863.1	cds-WP_013242863.1	cds-WP_013242863.1	cds-WP_013242863.1	cds-WP_013242863.1	29_refound_1174	30_refound_1195	cds-WP_013242863.1	cds-WP_013242863.1	cds-WP_013242863.1	cds-WP_013242863.1	cds-WP_013242863.1
group_1166		ferredoxin family protein	130	130	1	1	1535				318	318	318	cds-WP_013241627.1	cds-WP_013241627.1	cds-WP_013241627.1	cds-WP_013241627.1	cds-WP_013241627.1	cds-WP_013241627.1	cds-WP_013241627.1	cds-WP_013241627.1	cds-WP_013241627.1	cds-WP_013241627.1	cds-WP_013241627.1	cds-WP_013241627.1	cds-WP_013241627.1	cds-WP_013241627.1	cds-WP_013241627.1	cds-WP_013241627.1	cds-WP_013241627.1	cds-WP_013241627.1	cds-WP_013241627.1	cds-WP_013241627.1	cds-WP_013241627.1	cds-WP_013241627.1	cds-WP_013241627.1	cds-WP_013241627.1	cds-WP_013241627.1	cds-WP_013241627.1	cds-WP_013241627.1	cds-WP_013241627.1	cds-WP_013241627.1	cds-WP_013241627.1	cds-WP_013241627.1	cds-WP_013241627.1	cds-WP_013241627.1	cds-WP_013241627.1	cds-WP_013241627.1	cds-WP_013241627.1
group_1167		hypothetical protein	9	9	1	1	1536				318	318	318
group_1168		hypothetical protein	10	10	1	1	1537				318	318	318																			18_refound_864		20_refound_922
group_1169		PadR family transcriptional regulator	130	130	1	1	1538				315	315	315	cds-WP_014300970.1	cds-WP_014300970.1	cds-WP_014300970.1	cds-WP_014300970.1	cds-WP_014300970.1	cds-WP_014300970.1	cds-WP_014300970.1	cds-WP_014300970.1	cds-WP_014300970.1	cds-WP_014300970.1	cds-WP_014300970.1	cds-WP_014300970.1	cds-WP_014300970.1	cds-WP_014300970.1	cds-WP_014300970.1	cds-WP_014300970.1	cds-WP_014300970.1	cds-WP_014300970.1	cds-WP_014300970.1	cds-WP_014300970.1	cds-WP_014300970.1	cds-WP_014300970.1	cds-WP_014300970.1	cds-WP_014300970.1	cds-WP_014300970.1	cds-WP_014300970.1	cds-WP_014300970.1	cds-WP_014300970.1	cds-WP_014300970.1	cds-WP_014300970.1	cds-WP_014300970.1	cds-WP_014300970.1	cds-WP_014300970.1	cds-WP_014300970.1	cds-WP_014300970.1	cds-WP_014300970.1
group_117		hypothetical protein;MFS transporter	129	133	103100775193798	1	148				288	1275	122386363636364	cds-WP_013240911.1	cds-WP_104960495.1	cds-WP_013240911.1	cds-WP_104960495.1	cds-WP_058093168.1	cds-WP_058093168.1	cds-WP_058093168.1	cds-WP_104960495.1	cds-WP_104960495.1	cds-WP_013240911.1	cds-WP_013240911.1		cds-WP_104960495.1	cds-WP_104960495.1	cds-WP_013240911.1	cds-WP_013240911.1	cds-WP_104960495.1	cds-WP_013240911.1	cds-WP_013240911.1	cds-WP_013240911.1	cds-WP_013240911.1	cds-WP_013240911.1	cds-WP_058093168.1	cds-WP_013240911.1	cds-WP_155760746.1	cds-WP_155760746.1	cds-WP_013240911.1	cds-WP_013240911.1	cds-WP_058093168.1	cds-WP_238331470.1;cds-WP_238331469.1;cds-WP_238331471.1	cds-WP_254755521.1	cds-WP_058093168.1	cds-WP_013240911.1	cds-WP_232515812.1	cds-WP_058093168.1	cds-WP_013240911.1
group_1170		hypothetical protein	130	130	1	1	1539				315	315	315	cds-WP_013242945.1	cds-WP_014367880.1	cds-WP_013242945.1	cds-WP_014367880.1	cds-WP_013242945.1	cds-WP_013242945.1	cds-WP_013242945.1	cds-WP_014367880.1	cds-WP_014367880.1	cds-WP_013242945.1	cds-WP_013242945.1	cds-WP_013242945.1	cds-WP_014367880.1	cds-WP_014367880.1	cds-WP_013242945.1	cds-WP_013242945.1	cds-WP_014367880.1	cds-WP_013242945.1	cds-WP_013242945.1	cds-WP_013242945.1	cds-WP_013242945.1	cds-WP_064430592.1	cds-WP_013242945.1	cds-WP_013242945.1	cds-WP_041481473.1	cds-WP_041481473.1	cds-WP_013242945.1	cds-WP_013242945.1	cds-WP_013242945.1	cds-WP_014367880.1	cds-WP_014367880.1	cds-WP_013242945.1	cds-WP_013242945.1	cds-WP_014367880.1	cds-WP_013242945.1	cds-WP_013242945.1
group_1171		urease subunit beta	130	130	1	1	1540				312	312	312	cds-WP_014300992.1	cds-WP_014300992.1	cds-WP_071307688.1	cds-WP_014300992.1	cds-WP_014300992.1	cds-WP_014300992.1	cds-WP_014300992.1	cds-WP_014300992.1	cds-WP_014300992.1	cds-WP_014300992.1	cds-WP_014300992.1	cds-WP_048589325.1	cds-WP_014300992.1	cds-WP_014300992.1	cds-WP_014300992.1	cds-WP_014300992.1	cds-WP_014300992.1	cds-WP_014300992.1	cds-WP_014300992.1	cds-WP_014300992.1	cds-WP_014300992.1	cds-WP_014300992.1	cds-WP_014300992.1	cds-WP_014300992.1	cds-WP_014300992.1	cds-WP_014300992.1	cds-WP_014300992.1	cds-WP_014300992.1	cds-WP_014300992.1	cds-WP_014300992.1	cds-WP_014300992.1	cds-WP_014300992.1	cds-WP_014300992.1	cds-WP_014300992.1	cds-WP_014300992.1	cds-WP_014300992.1
group_1172		Na+/H+ antiporter subunit G	130	130	1	1	1541				309	309	309	cds-WP_013241045.1	cds-WP_014366372.1	cds-WP_013241045.1	cds-WP_014366372.1	cds-WP_013241045.1	cds-WP_013241045.1	cds-WP_013241045.1	cds-WP_014366372.1	cds-WP_014366372.1	cds-WP_013241045.1	cds-WP_013241045.1	cds-WP_014799927.1	cds-WP_014366372.1	cds-WP_014366372.1	cds-WP_013241045.1	cds-WP_013241045.1	cds-WP_014366372.1	cds-WP_013241045.1	cds-WP_013241045.1	cds-WP_013241045.1	cds-WP_013241045.1	cds-WP_013241045.1	cds-WP_013241045.1	cds-WP_013241045.1	cds-WP_014799927.1	cds-WP_014799927.1	cds-WP_013241045.1	cds-WP_013241045.1	cds-WP_013241045.1	cds-WP_014366372.1	cds-WP_014366372.1	cds-WP_013241045.1	cds-WP_013241045.1	cds-WP_014366372.1	cds-WP_013241045.1	cds-WP_013241045.1
group_1173		LPXTG cell wall anchor domain-containing protein	130	130	1	1	1542				309	309	309	cds-WP_013241664.1	cds-WP_014523215.1	cds-WP_013241664.1	cds-WP_014366847.1	cds-WP_013241664.1	cds-WP_013241664.1	cds-WP_013241664.1	cds-WP_014523215.1	cds-WP_014523215.1	cds-WP_013241664.1	cds-WP_013241664.1	cds-WP_014523215.1	cds-WP_014366847.1	cds-WP_014523215.1	cds-WP_013241664.1	cds-WP_013241664.1	cds-WP_014366847.1	cds-WP_013241664.1	cds-WP_013241664.1	cds-WP_013241664.1	cds-WP_013241664.1	cds-WP_013241664.1	cds-WP_013241664.1	cds-WP_013241664.1	cds-WP_014800291.1	cds-WP_014800291.1	cds-WP_013241664.1	cds-WP_013241664.1	cds-WP_013241664.1	cds-WP_014523215.1	cds-WP_014523215.1	cds-WP_013241664.1	cds-WP_013241664.1	cds-WP_014523215.1	cds-WP_013241664.1	cds-WP_013241664.1
group_1174		DUF2469 domain-containing protein	130	130	1	1	1545				306	306	306	cds-WP_013242174.1	cds-WP_013242174.1	cds-WP_013242174.1	cds-WP_013242174.1	cds-WP_013242174.1	cds-WP_013242174.1	cds-WP_013242174.1	cds-WP_013242174.1	cds-WP_013242174.1	cds-WP_013242174.1	cds-WP_013242174.1	cds-WP_013242174.1	cds-WP_013242174.1	cds-WP_013242174.1	cds-WP_013242174.1	cds-WP_013242174.1	cds-WP_013242174.1	cds-WP_013242174.1	cds-WP_013242174.1	cds-WP_013242174.1	cds-WP_013242174.1	cds-WP_013242174.1	cds-WP_013242174.1	cds-WP_013242174.1	cds-WP_013242174.1	cds-WP_013242174.1	cds-WP_013242174.1	cds-WP_013242174.1	cds-WP_013242174.1	cds-WP_013242174.1	cds-WP_013242174.1	cds-WP_013242174.1	cds-WP_013242174.1	cds-WP_013242174.1	cds-WP_013242174.1	cds-WP_013242174.1
group_1175		chorismate mutase	130	130	1	1	1547				303	303	303	cds-WP_013241498.1	cds-WP_014366711.1	cds-WP_013241498.1	cds-WP_014366711.1	cds-WP_013241498.1	cds-WP_013241498.1	cds-WP_013241498.1	cds-WP_014366711.1	cds-WP_014366711.1	cds-WP_013241498.1	cds-WP_013241498.1	cds-WP_013241498.1	cds-WP_014366711.1	cds-WP_014366711.1	cds-WP_013241498.1	cds-WP_013241498.1	cds-WP_014366711.1	cds-WP_013241498.1	cds-WP_013241498.1	cds-WP_013241498.1	cds-WP_013241498.1	cds-WP_013241498.1	cds-WP_013241498.1	cds-WP_013241498.1	cds-WP_013241498.1	cds-WP_013241498.1	cds-WP_013241498.1	cds-WP_013241498.1	cds-WP_013241498.1	cds-WP_014366711.1	cds-WP_014366711.1	cds-WP_013241498.1	cds-WP_013241498.1	cds-WP_014366711.1	cds-WP_013241498.1	cds-WP_013241498.1
group_1176		urease subunit gamma	130	130	1	1	1548				303	303	303	cds-WP_013242781.1	cds-WP_013242781.1	cds-WP_013242781.1	cds-WP_014367736.1	cds-WP_013242781.1	cds-WP_013242781.1	cds-WP_013242781.1	cds-WP_013242781.1	cds-WP_013242781.1	cds-WP_013242781.1	cds-WP_013242781.1	cds-WP_013242781.1	cds-WP_014367736.1	cds-WP_013242781.1	cds-WP_013242781.1	cds-WP_013242781.1	cds-WP_014367736.1	cds-WP_013242781.1	cds-WP_013242781.1	cds-WP_013242781.1	cds-WP_013242781.1	cds-WP_013242781.1	cds-WP_013242781.1	cds-WP_013242781.1	cds-WP_013242781.1	cds-WP_013242781.1	cds-WP_013242781.1	cds-WP_013242781.1	cds-WP_013242781.1	cds-WP_013242781.1	cds-WP_013242781.1	cds-WP_013242781.1	cds-WP_013242781.1	cds-WP_013242781.1	cds-WP_013242781.1	cds-WP_013242781.1
group_1177		hypothetical protein	34	34	1	1	1549				303	303	303				cds-WP_129559136.1				cds-WP_129559136.1	cds-WP_129559136.1				cds-WP_129559136.1	cds-WP_129559136.1			cds-WP_129559136.1								cds-WP_129559136.1	cds-WP_129559136.1				cds-WP_129559136.1	cds-WP_129559136.1			cds-WP_129559136.1
group_1178		hypothetical protein	42	42	1	1	1550				294	294	294		cds-WP_071443217.1		cds-WP_071443217.1				cds-WP_071443217.1	cds-WP_071443217.1				cds-WP_071443217.1	13_refound_602			cds-WP_071443217.1													cds-WP_071443217.1	cds-WP_071443217.1			cds-WP_071443217.1
group_1179		DUF2516 family protein	130	130	1	1	1551				291	291	291	cds-WP_013241106.1	cds-WP_013241106.1	cds-WP_013241106.1	cds-WP_013241106.1	cds-WP_013241106.1	cds-WP_013241106.1	cds-WP_013241106.1	cds-WP_013241106.1	cds-WP_013241106.1	cds-WP_013241106.1	cds-WP_013241106.1	cds-WP_013241106.1	cds-WP_013241106.1	cds-WP_013241106.1	cds-WP_013241106.1	cds-WP_013241106.1	cds-WP_013241106.1	cds-WP_013241106.1	cds-WP_013241106.1	cds-WP_013241106.1	cds-WP_013241106.1	cds-WP_013241106.1	cds-WP_013241106.1	cds-WP_013241106.1	cds-WP_013241106.1	cds-WP_013241106.1	cds-WP_013241106.1	cds-WP_013241106.1	cds-WP_013241106.1	cds-WP_013241106.1	cds-WP_013241106.1	cds-WP_013241106.1	cds-WP_013241106.1	cds-WP_013241106.1	cds-WP_013241106.1	cds-WP_013241106.1
group_118		anti-sigma factor	130	130	1	1	149				645	645	645	cds-WP_013240912.1	cds-WP_014654914.1	cds-WP_013240912.1	cds-WP_014366255.1	cds-WP_013240912.1	cds-WP_013240912.1	cds-WP_013240912.1	cds-WP_014523736.1	cds-WP_014523736.1	cds-WP_013240912.1	cds-WP_013240912.1	cds-WP_014366255.1	cds-WP_014366255.1	cds-WP_014523736.1	cds-WP_013240912.1	cds-WP_013240912.1	cds-WP_014366255.1	cds-WP_013240912.1	cds-WP_013240912.1	cds-WP_013240912.1	cds-WP_013240912.1	cds-WP_013240912.1	cds-WP_013240912.1	cds-WP_013240912.1	cds-WP_014799846.1	cds-WP_278072341.1	cds-WP_013240912.1	cds-WP_013240912.1	cds-WP_013240912.1	cds-WP_014366255.1	cds-WP_014366255.1	cds-WP_013240912.1	cds-WP_013240912.1	cds-WP_014523736.1	cds-WP_013240912.1	cds-WP_013240912.1
group_1180		hypothetical protein	130	130	1	1	1552				288	288	288	cds-WP_013241580.1	cds-WP_014366778.1	cds-WP_013241580.1	cds-WP_014366778.1	cds-WP_013241580.1	cds-WP_013241580.1	cds-WP_013241580.1	cds-WP_014366778.1	cds-WP_014366778.1	cds-WP_013241580.1	cds-WP_013241580.1	cds-WP_014366778.1	cds-WP_014366778.1	cds-WP_014366778.1	cds-WP_013241580.1	cds-WP_013241580.1	cds-WP_014366778.1	cds-WP_013241580.1	cds-WP_013241580.1	cds-WP_013241580.1	cds-WP_013241580.1	cds-WP_013241580.1	cds-WP_013241580.1	cds-WP_013241580.1	cds-WP_014366778.1	cds-WP_014366778.1	cds-WP_013241580.1	cds-WP_013241580.1	cds-WP_013241580.1	cds-WP_014366778.1	cds-WP_014366778.1	cds-WP_013241580.1	cds-WP_013241580.1	cds-WP_014366778.1	cds-WP_013241580.1	cds-WP_013241580.1
group_1181		DivIVA domain-containing protein	130	130	1	1	1553				288	288	288	cds-WP_013241639.1	cds-WP_013241639.1	cds-WP_013241639.1	cds-WP_013241639.1	cds-WP_013241639.1	cds-WP_013241639.1	cds-WP_013241639.1	cds-WP_013241639.1	cds-WP_013241639.1	cds-WP_013241639.1	cds-WP_013241639.1	cds-WP_013241639.1	cds-WP_013241639.1	cds-WP_013241639.1	cds-WP_013241639.1	cds-WP_013241639.1	cds-WP_013241639.1	cds-WP_013241639.1	cds-WP_013241639.1	cds-WP_013241639.1	cds-WP_013241639.1	cds-WP_013241639.1	cds-WP_013241639.1	cds-WP_013241639.1	cds-WP_013241639.1	cds-WP_013241639.1	cds-WP_013241639.1	cds-WP_013241639.1	cds-WP_013241639.1	cds-WP_013241639.1	cds-WP_013241639.1	cds-WP_013241639.1	cds-WP_013241639.1	cds-WP_013241639.1	cds-WP_013241639.1	cds-WP_013241639.1
group_1182		HigA family addiction module antitoxin	130	130	1	1	1554				288	288	288	cds-WP_014300695.1	cds-WP_032802540.1	cds-WP_014300695.1	cds-WP_032802540.1	cds-WP_014300695.1	cds-WP_014300695.1	cds-WP_014300695.1	cds-WP_032802540.1	cds-WP_032802540.1	cds-WP_014300695.1	cds-WP_014300695.1	cds-WP_032802540.1	cds-WP_032802540.1	cds-WP_032802540.1	cds-WP_014300695.1	cds-WP_014300695.1	cds-WP_032802540.1	cds-WP_014300695.1	cds-WP_014300695.1	cds-WP_014300695.1	cds-WP_014300695.1	cds-WP_064430554.1	cds-WP_014300695.1	cds-WP_014300695.1	cds-WP_032802540.1	cds-WP_032802540.1	cds-WP_014300695.1	cds-WP_014300695.1	cds-WP_014300695.1	cds-WP_032802540.1	cds-WP_032802540.1	cds-WP_014300695.1	cds-WP_014300695.1	cds-WP_032802540.1	cds-WP_014300695.1	cds-WP_014300695.1
group_1183		hypothetical protein	130	130	1	1	1556				285	285	285	cds-WP_013241709.1	cds-WP_081277234.1	cds-WP_013241709.1	cds-WP_013241709.1	cds-WP_013241709.1	cds-WP_013241709.1	cds-WP_013241709.1	cds-WP_013241709.1	cds-WP_013241709.1	cds-WP_013241709.1	cds-WP_013241709.1	cds-WP_013241709.1	cds-WP_013241709.1	cds-WP_013241709.1	cds-WP_013241709.1	cds-WP_013241709.1	cds-WP_013241709.1	cds-WP_013241709.1	cds-WP_013241709.1	cds-WP_013241709.1	cds-WP_013241709.1	cds-WP_013241709.1	cds-WP_013241709.1	cds-WP_013241709.1	cds-WP_013241709.1	cds-WP_013241709.1	cds-WP_013241709.1	cds-WP_013241709.1	cds-WP_013241709.1	cds-WP_013241709.1	cds-WP_013241709.1	cds-WP_013241709.1	cds-WP_013241709.1	cds-WP_013241709.1	cds-WP_013241709.1	cds-WP_013241709.1
group_1184		WXG100 family type VII secretion target	130	130	1	1	1557				282	282	282	cds-WP_013241259.1	cds-WP_013241259.1	cds-WP_013241259.1	cds-WP_013241259.1	cds-WP_013241259.1	cds-WP_013241259.1	cds-WP_013241259.1	cds-WP_013241259.1	cds-WP_013241259.1	cds-WP_013241259.1	cds-WP_013241259.1	cds-WP_048588587.1	cds-WP_013241259.1	cds-WP_013241259.1	cds-WP_013241259.1	cds-WP_013241259.1	cds-WP_013241259.1	cds-WP_013241259.1	cds-WP_013241259.1	cds-WP_013241259.1	cds-WP_013241259.1	cds-WP_013241259.1	cds-WP_013241259.1	cds-WP_013241259.1	cds-WP_013241259.1	cds-WP_013241259.1	cds-WP_013241259.1	cds-WP_013241259.1	cds-WP_013241259.1	cds-WP_013241259.1	cds-WP_013241259.1	cds-WP_013241259.1	cds-WP_013241259.1	cds-WP_013241259.1	cds-WP_013241259.1	cds-WP_013241259.1
group_1185		hypothetical protein	130	130	1	1	1560				279	279	279	cds-WP_013241486.1	cds-WP_013241486.1	cds-WP_013241486.1	cds-WP_013241486.1	cds-WP_013241486.1	cds-WP_013241486.1	cds-WP_013241486.1	cds-WP_013241486.1	cds-WP_013241486.1	cds-WP_013241486.1	cds-WP_013241486.1	cds-WP_013241486.1	cds-WP_013241486.1	cds-WP_013241486.1	cds-WP_013241486.1	cds-WP_013241486.1	cds-WP_013241486.1	cds-WP_013241486.1	cds-WP_013241486.1	cds-WP_013241486.1	cds-WP_013241486.1	cds-WP_013241486.1	cds-WP_013241486.1	cds-WP_013241486.1	cds-WP_014800193.1	cds-WP_014800193.1	cds-WP_013241486.1	cds-WP_013241486.1	cds-WP_013241486.1	cds-WP_013241486.1	cds-WP_013241486.1	cds-WP_013241486.1	cds-WP_013241486.1	cds-WP_013241486.1	cds-WP_013241486.1	cds-WP_013241486.1
group_1186		DUF3263 domain-containing protein	130	130	1	1	1561				279	279	279	cds-WP_013242673.1	cds-WP_013242673.1	cds-WP_013242673.1	cds-WP_013242673.1	cds-WP_013242673.1	cds-WP_013242673.1	cds-WP_013242673.1	cds-WP_013242673.1	cds-WP_013242673.1	cds-WP_013242673.1	cds-WP_013242673.1	cds-WP_013242673.1	cds-WP_013242673.1	cds-WP_013242673.1	cds-WP_013242673.1	cds-WP_013242673.1	cds-WP_013242673.1	cds-WP_013242673.1	cds-WP_013242673.1	cds-WP_013242673.1	cds-WP_013242673.1	cds-WP_013242673.1	cds-WP_013242673.1	cds-WP_013242673.1	cds-WP_013242673.1	cds-WP_013242673.1	cds-WP_013242673.1	cds-WP_013242673.1	cds-WP_013242673.1	cds-WP_013242673.1	cds-WP_013242673.1	cds-WP_013242673.1	cds-WP_013242673.1	cds-WP_013242673.1	cds-WP_013242673.1	cds-WP_013242673.1
group_1187		DUF3618 domain-containing protein	130	130	1	1	1562				276	276	276	cds-WP_013242498.1	cds-WP_014655719.1	cds-WP_013242498.1	cds-WP_013242498.1	cds-WP_013242498.1	cds-WP_013242498.1	cds-WP_013242498.1	cds-WP_013242498.1	cds-WP_013242498.1	cds-WP_013242498.1	cds-WP_013242498.1	cds-WP_013242498.1	cds-WP_013242498.1	cds-WP_013242498.1	cds-WP_013242498.1	cds-WP_013242498.1	cds-WP_013242498.1	cds-WP_013242498.1	cds-KJZ26_RS08375	cds-WP_013242498.1	cds-KJZ33_RS09140	cds-WP_013242498.1	cds-WP_013242498.1	cds-WP_013242498.1	cds-WP_013242498.1	cds-WP_013242498.1	cds-WP_013242498.1	cds-WP_013242498.1	cds-WP_013242498.1	cds-WP_013242498.1	cds-WP_013242498.1	cds-WP_013242498.1	cds-WP_013242498.1	cds-WP_013242498.1	cds-WP_013242498.1	cds-WP_013242498.1
group_1188		monovalent cation/H+ antiporter complex subunit F	130	130	1	1	1563				273	273	273	cds-WP_013242668.1	cds-WP_014367651.1	cds-WP_013242668.1	cds-WP_014367651.1	cds-WP_013242668.1	cds-WP_013242668.1	cds-WP_013242668.1	cds-WP_014367651.1	cds-WP_014367651.1	cds-WP_013242668.1	cds-WP_013242668.1	cds-WP_013242668.1	cds-WP_014367651.1	cds-WP_014367651.1	cds-WP_013242668.1	cds-WP_013242668.1	cds-WP_014367651.1	cds-WP_013242668.1	cds-WP_013242668.1	cds-WP_013242668.1	cds-WP_013242668.1	cds-WP_013242668.1	cds-WP_013242668.1	cds-WP_013242668.1	cds-WP_013242668.1	cds-WP_013242668.1	cds-WP_013242668.1	cds-WP_013242668.1	cds-WP_013242668.1	cds-WP_014367651.1	cds-WP_014367651.1	cds-WP_013242668.1	cds-WP_013242668.1	cds-WP_014367651.1	cds-WP_013242668.1	cds-WP_013242668.1
group_1189		hypothetical protein	1	1	1	1	1564				273	273	273												cds-WP_199398876.1
group_119		DEAD/DEAH box helicase	130	130	1	1	150				2358	2358	2358	cds-WP_013241083.1	cds-WP_014655006.1	cds-WP_013241083.1	cds-WP_014366394.1	cds-WP_013241083.1	cds-WP_013241083.1	cds-WP_013241083.1	cds-WP_014366394.1	cds-WP_014366394.1	cds-WP_014522098.1	cds-WP_014522098.1	cds-WP_048588498.1	cds-WP_014366394.1	13_refound_444	cds-WP_013241083.1	cds-WP_014522098.1	cds-WP_014366394.1	cds-WP_013241083.1	cds-WP_014522098.1	cds-WP_104992932.1	cds-WP_014522098.1	cds-WP_013241083.1	cds-WP_013241083.1	cds-WP_013241083.1	cds-WP_014799951.1	cds-WP_014799951.1	cds-WP_014522098.1	cds-WP_013241083.1	cds-WP_013241083.1	cds-WP_014366394.1	cds-WP_032802207.1	cds-WP_013241083.1	cds-WP_014522098.1	cds-WP_014366394.1	cds-WP_013241083.1	cds-WP_014522098.1
group_1190		hypothetical protein	130	130	1	1	1565				270	270	270	cds-WP_014522132.1	cds-WP_014366579.1	cds-WP_014522132.1	cds-WP_014366579.1	cds-WP_014522132.1	cds-WP_014522132.1	cds-WP_014522132.1	cds-WP_014366579.1	cds-WP_014366579.1	cds-WP_014522132.1	cds-WP_014522132.1	cds-WP_014522132.1	cds-WP_014366579.1	cds-WP_014366579.1	cds-WP_014522132.1	cds-WP_014522132.1	cds-WP_014366579.1	cds-WP_014522132.1	cds-WP_014522132.1	cds-WP_014522132.1	cds-WP_014522132.1	cds-WP_014522132.1	cds-WP_014522132.1	cds-WP_014522132.1	cds-WP_014366579.1	cds-WP_014366579.1	cds-WP_014522132.1	cds-WP_014522132.1	cds-WP_014522132.1	cds-WP_014366579.1	cds-WP_014366579.1	cds-WP_014522132.1	cds-WP_014522132.1	cds-WP_014366579.1	cds-WP_014522132.1	cds-WP_014522132.1
group_1191		MoaD/ThiS family protein	46	46	1	1	1567				270	270	270		cds-WP_048589435.1		cds-WP_048589435.1				cds-WP_048589435.1	cds-WP_048589435.1			cds-WP_048589435.1	cds-WP_048589435.1	cds-WP_048589435.1			cds-WP_048589435.1								cds-WP_048589435.1	cds-WP_048589435.1				cds-WP_048589435.1	cds-WP_048589435.1			cds-WP_048589435.1
group_1192		hypothetical protein	9	9	1	1	1568				270	270	270
group_1193		cation:proton antiporter	130	130	1	1	1569				267	267	267	cds-WP_013241046.1	cds-WP_013241046.1	cds-WP_013241046.1	cds-WP_013241046.1	cds-WP_013241046.1	cds-WP_013241046.1	cds-WP_013241046.1	cds-WP_013241046.1	cds-WP_013241046.1	cds-WP_013241046.1	cds-WP_013241046.1	cds-WP_013241046.1	cds-WP_013241046.1	cds-WP_013241046.1	cds-WP_013241046.1	cds-WP_013241046.1	cds-WP_013241046.1	cds-WP_013241046.1	cds-WP_013241046.1	cds-WP_013241046.1	cds-WP_013241046.1	cds-WP_013241046.1	cds-WP_013241046.1	cds-WP_013241046.1	cds-WP_013241046.1	cds-WP_013241046.1	cds-WP_013241046.1	cds-WP_013241046.1	cds-WP_013241046.1	cds-WP_013241046.1	cds-WP_013241046.1	cds-WP_013241046.1	cds-WP_013241046.1	cds-WP_013241046.1	cds-WP_013241046.1	cds-WP_013241046.1
group_1194		type B 50S ribosomal protein L31	130	130	1	1	1570				267	267	267	cds-WP_013241514.1	cds-WP_013241514.1	cds-WP_013241514.1	cds-WP_013241514.1	cds-WP_013241514.1	cds-WP_013241514.1	cds-WP_013241514.1	cds-WP_013241514.1	cds-WP_013241514.1	cds-WP_013241514.1	cds-WP_013241514.1	cds-WP_013241514.1	cds-WP_013241514.1	cds-WP_013241514.1	cds-WP_013241514.1	cds-WP_013241514.1	cds-WP_013241514.1	cds-WP_013241514.1	cds-WP_013241514.1	cds-WP_013241514.1	cds-WP_013241514.1	cds-WP_013241514.1	cds-WP_013241514.1	cds-WP_013241514.1	cds-WP_013241514.1	cds-WP_013241514.1	cds-WP_013241514.1	cds-WP_013241514.1	cds-WP_013241514.1	cds-WP_013241514.1	cds-WP_013241514.1	cds-WP_013241514.1	cds-WP_013241514.1	cds-WP_013241514.1	cds-WP_013241514.1	cds-WP_013241514.1
group_1195		HPr family phosphocarrier protein	130	130	1	1	1571				267	267	267	cds-WP_013242094.1	cds-WP_013242094.1	cds-WP_013242094.1	cds-WP_013242094.1	cds-WP_013242094.1	cds-WP_013242094.1	cds-WP_013242094.1	cds-WP_013242094.1	cds-WP_013242094.1	cds-WP_013242094.1	cds-WP_013242094.1	cds-WP_013242094.1	cds-WP_013242094.1	cds-WP_013242094.1	cds-WP_013242094.1	cds-WP_013242094.1	cds-WP_013242094.1	cds-WP_013242094.1	cds-WP_013242094.1	cds-WP_013242094.1	cds-WP_013242094.1	cds-WP_013242094.1	cds-WP_013242094.1	cds-WP_013242094.1	cds-WP_013242094.1	cds-WP_013242094.1	cds-WP_013242094.1	cds-WP_013242094.1	cds-WP_013242094.1	cds-WP_013242094.1	cds-WP_013242094.1	cds-WP_013242094.1	cds-WP_013242094.1	cds-WP_013242094.1	cds-WP_013242094.1	cds-WP_013242094.1
group_1196		hypothetical protein	9	9	1	1	1573				267	267	267
group_1197		hypothetical protein	130	130	1	1	1574				264	264	264	cds-WP_013241429.1	cds-WP_013241429.1	cds-WP_013241429.1	cds-WP_013241429.1	cds-WP_013241429.1	cds-WP_013241429.1	cds-WP_013241429.1	cds-WP_013241429.1	cds-WP_013241429.1	cds-WP_013241429.1	cds-WP_013241429.1	cds-WP_013241429.1	cds-WP_013241429.1	cds-WP_013241429.1	cds-WP_013241429.1	cds-WP_013241429.1	cds-WP_013241429.1	cds-WP_013241429.1	cds-KJZ26_RS03280	cds-WP_013241429.1	cds-KJZ33_RS03285	cds-WP_013241429.1	cds-WP_013241429.1	cds-WP_013241429.1	cds-WP_013241429.1	cds-WP_013241429.1	cds-WP_013241429.1	cds-WP_013241429.1	cds-WP_013241429.1	cds-WP_013241429.1	cds-WP_013241429.1	cds-WP_013241429.1	cds-WP_013241429.1	cds-WP_013241429.1	cds-WP_013241429.1	cds-WP_013241429.1
group_1198		phosphoribosyl-ATP diphosphatase	130	130	1	1	1575				264	264	264	cds-WP_013241905.1	cds-WP_013241905.1	cds-WP_013241905.1	cds-WP_013241905.1	cds-WP_013241905.1	cds-WP_013241905.1	cds-WP_013241905.1	cds-WP_013241905.1	cds-WP_013241905.1	cds-WP_013241905.1	cds-WP_013241905.1	cds-WP_048588895.1	cds-WP_013241905.1	cds-WP_013241905.1	cds-WP_013241905.1	cds-WP_013241905.1	cds-WP_013241905.1	cds-WP_013241905.1	cds-KJZ26_RS04620	cds-WP_013241905.1	cds-KJZ33_RS03785	cds-WP_013241905.1	cds-WP_013241905.1	cds-WP_013241905.1	cds-WP_013241905.1	cds-WP_013241905.1	cds-WP_013241905.1	cds-WP_013241905.1	cds-WP_013241905.1	cds-WP_013241905.1	cds-WP_013241905.1	cds-WP_013241905.1	cds-WP_013241905.1	cds-WP_013241905.1	cds-WP_013241905.1	cds-WP_013241905.1
group_1199		WhiB family transcriptional regulator	130	130	1	1	1577				261	261	261	cds-WP_013241391.1	cds-WP_013241391.1	cds-WP_013241391.1	cds-WP_013241391.1	cds-WP_013241391.1	cds-WP_013241391.1	cds-WP_013241391.1	cds-WP_013241391.1	cds-WP_013241391.1	cds-WP_013241391.1	cds-WP_013241391.1	cds-WP_013241391.1	cds-WP_013241391.1	cds-WP_013241391.1	cds-WP_013241391.1	cds-WP_013241391.1	cds-WP_013241391.1	cds-WP_013241391.1	cds-WP_013241391.1	cds-WP_013241391.1	cds-WP_013241391.1	cds-WP_013241391.1	cds-WP_013241391.1	cds-WP_013241391.1	cds-WP_013241391.1	cds-WP_013241391.1	cds-WP_013241391.1	cds-WP_013241391.1	cds-WP_013241391.1	cds-WP_013241391.1	cds-WP_013241391.1	cds-WP_013241391.1	cds-WP_013241391.1	cds-WP_013241391.1	cds-WP_013241391.1	cds-WP_013241391.1
group_12		type VII secretion protein EccC	130	130	1	1	15				3852	3852	3852	cds-WP_014522350.1	cds-WP_048653330.1	cds-WP_014400996.1	cds-WP_014366528.1	4_refound_91	5_refound_272	cds-WP_013241256.1	cds-WP_014366528.1	cds-WP_014366528.1	cds-WP_014522125.1	cds-WP_014522125.1	11_refound_403	cds-WP_014366528.1	13_refound_460	cds-WP_014400996.1	cds-WP_014522125.1	cds-WP_014366528.1	cds-WP_014522350.1	cds-WP_014522125.1	cds-WP_104992944.1	cds-WP_014522125.1	cds-WP_064430539.1	22_refound_962	cds-WP_014522350.1	cds-WP_041481187.1	25_refound_1070	cds-WP_014522125.1	cds-WP_014522350.1	28_refound_1148	cds-WP_014732901.1	cds-WP_032802133.1	31_refound_1220	cds-WP_014522125.1	cds-WP_014366528.1	34_refound_1342	cds-WP_014522125.1
group_120		excinuclease ABC subunit UvrA	130	130	1	1	151				2325	2325	2325	0_refound_4	cds-WP_014655257.1	2_refound_46	cds-WP_043014386.1	cds-WP_014522172.1	cds-WP_014522172.1	cds-WP_014522172.1	cds-WP_043014386.1	cds-WP_043014386.1	cds-WP_014522172.1	cds-WP_014522172.1	cds-WP_048588741.1	cds-WP_043014386.1	13_refound_599	14_refound_772	cds-WP_014522172.1	cds-WP_043014386.1	17_refound_837	cds-WP_014522172.1	cds-WP_014522172.1	cds-WP_014522172.1	cds-WP_014522172.1	cds-WP_014522172.1	23_refound_1001	cds-WP_014800263.1	cds-WP_278072438.1	cds-WP_014522172.1	27_refound_1126	cds-WP_014522172.1	cds-WP_014523194.1	cds-WP_254755588.1	cds-WP_014522172.1	cds-WP_014522172.1	33_refound_1307	cds-WP_014522172.1	cds-WP_014522172.1
group_1200		hypothetical protein	130	130	1	1	1578				261	261	261	cds-WP_014300838.1	cds-WP_014300838.1	cds-WP_014300838.1	cds-WP_014300838.1	cds-WP_014300838.1	cds-WP_014300838.1	cds-WP_014300838.1	cds-WP_014300838.1	cds-WP_014300838.1	cds-WP_014300838.1	cds-WP_014300838.1	cds-WP_014300838.1	cds-WP_014300838.1	cds-WP_014300838.1	cds-WP_014300838.1	cds-WP_014300838.1	cds-WP_014300838.1	cds-WP_014300838.1	cds-WP_014300838.1	cds-WP_014300838.1	cds-WP_014300838.1	cds-WP_014300838.1	cds-WP_014300838.1	cds-WP_014300838.1	cds-WP_041481267.1	cds-WP_041481267.1	cds-WP_014300838.1	cds-WP_014300838.1	cds-WP_014300838.1	cds-WP_014300838.1	cds-WP_014300838.1	cds-WP_014300838.1	cds-WP_014300838.1	cds-WP_014300838.1	cds-WP_014300838.1	cds-WP_014300838.1
group_1201		GlsB/YeaQ/YmgE family stress response membrane protein	130	130	1	1	1579				258	258	258	cds-WP_013242872.1	cds-WP_013242872.1	cds-WP_013242872.1	cds-WP_013242872.1	cds-WP_013242872.1	cds-WP_013242872.1	cds-WP_013242872.1	cds-WP_013242872.1	cds-WP_013242872.1	cds-WP_013242872.1	cds-WP_013242872.1	cds-WP_013242872.1	cds-WP_013242872.1	cds-WP_013242872.1	cds-WP_013242872.1	cds-WP_013242872.1	cds-WP_013242872.1	cds-WP_013242872.1	cds-WP_013242872.1	cds-WP_013242872.1	cds-WP_013242872.1	cds-WP_013242872.1	cds-WP_013242872.1	cds-WP_013242872.1	cds-WP_013242872.1	cds-WP_013242872.1	cds-WP_013242872.1	cds-WP_013242872.1	cds-WP_013242872.1	cds-WP_013242872.1	cds-WP_013242872.1	cds-WP_013242872.1	cds-WP_013242872.1	cds-WP_013242872.1	cds-WP_013242872.1	cds-WP_013242872.1
group_1202		hypothetical protein	3	3	1	1	1580				258	258	258																									cds-WP_072577720.1	cds-WP_072577720.1
group_1203		mycoredoxin	130	130	1	1	1581				255	255	255	cds-WP_013241488.1	cds-WP_014655200.1	cds-WP_013241488.1	cds-WP_013241488.1	cds-WP_082259802.1	cds-WP_013241488.1	cds-WP_013241488.1	cds-WP_013241488.1	cds-WP_013241488.1	cds-WP_013241488.1	cds-WP_013241488.1	cds-WP_013241488.1	cds-WP_013241488.1	cds-WP_013241488.1	cds-WP_013241488.1	cds-WP_013241488.1	cds-WP_013241488.1	cds-WP_013241488.1	cds-WP_013241488.1	cds-WP_013241488.1	cds-WP_013241488.1	cds-WP_013241488.1	cds-WP_013241488.1	cds-WP_013241488.1	cds-WP_013241488.1	cds-WP_013241488.1	cds-WP_013241488.1	cds-WP_013241488.1	cds-WP_013241488.1	cds-WP_013241488.1	cds-WP_013241488.1	cds-WP_013241488.1	cds-WP_013241488.1	cds-WP_013241488.1	cds-WP_013241488.1	cds-WP_013241488.1
group_1204		hypothetical protein	1	1	1	1	1583				252	252	252												cds-WP_145951876.1
group_1205		hypothetical protein	1	1	1	1	1584				252	252	252												cds-WP_233486555.1
group_1206		acyl-CoA carboxylase subunit epsilon	130	130	1	1	1585				249	249	249	cds-WP_013241346.1	cds-WP_013241346.1	cds-WP_013241346.1	cds-WP_013241346.1	cds-WP_013241346.1	cds-WP_013241346.1	cds-WP_013241346.1	cds-WP_013241346.1	cds-WP_013241346.1	cds-WP_013241346.1	cds-WP_013241346.1	cds-WP_013241346.1	cds-WP_013241346.1	cds-WP_013241346.1	cds-WP_013241346.1	cds-WP_013241346.1	cds-WP_013241346.1	cds-WP_013241346.1	cds-WP_013241346.1	cds-WP_013241346.1	cds-WP_013241346.1	cds-WP_013241346.1	cds-WP_013241346.1	cds-WP_013241346.1	cds-WP_013241346.1	cds-WP_013241346.1	cds-WP_013241346.1	cds-WP_013241346.1	cds-WP_013241346.1	cds-WP_013241346.1	cds-WP_013241346.1	cds-WP_013241346.1	cds-WP_013241346.1	cds-WP_013241346.1	cds-WP_013241346.1	cds-WP_013241346.1
group_1207		hypothetical protein	23	23	1	1	1586				246	246	246							cds-WP_223203364.1				cds-WP_223203364.1				cds-WP_223203364.1	cds-WP_223203364.1				cds-WP_223203364.1				cds-WP_223203364.1								cds-WP_223203364.1			cds-WP_223203364.1
group_1208		hypothetical protein	130	130	1	1	1587				243	243	243	cds-WP_013242367.1	cds-WP_013242367.1	cds-WP_013242367.1	cds-WP_013242367.1	cds-WP_013242367.1	cds-WP_013242367.1	cds-WP_013242367.1	cds-WP_013242367.1	cds-WP_013242367.1	cds-WP_013242367.1	cds-WP_013242367.1	cds-WP_013242367.1	cds-WP_013242367.1	cds-WP_013242367.1	cds-WP_013242367.1	cds-WP_013242367.1	cds-WP_013242367.1	cds-WP_013242367.1	cds-WP_013242367.1	cds-WP_013242367.1	cds-WP_013242367.1	cds-WP_013242367.1	cds-WP_013242367.1	cds-WP_013242367.1	cds-WP_013242367.1	cds-WP_013242367.1	cds-WP_013242367.1	cds-WP_013242367.1	cds-WP_013242367.1	cds-WP_013242367.1	cds-WP_013242367.1	cds-WP_013242367.1	cds-WP_013242367.1	cds-WP_013242367.1	cds-WP_013242367.1	cds-WP_013242367.1
group_1209		hypothetical protein	130	130	1	1	1588				243	243	243	cds-WP_014300878.1	cds-WP_014300878.1	cds-WP_014300878.1	cds-WP_014300878.1	cds-WP_014300878.1	cds-WP_014300878.1	cds-WP_014300878.1	cds-WP_014300878.1	cds-WP_014300878.1	cds-WP_014300878.1	cds-WP_014300878.1	cds-WP_014300878.1	cds-WP_014300878.1	cds-WP_014300878.1	cds-WP_014300878.1	cds-WP_014300878.1	cds-WP_014300878.1	cds-WP_014300878.1	cds-WP_014300878.1	cds-WP_014300878.1	cds-WP_014300878.1	cds-WP_014300878.1	cds-WP_014300878.1	cds-WP_014300878.1	cds-WP_014300878.1	cds-WP_014300878.1	cds-WP_014300878.1	cds-WP_014300878.1	cds-WP_014300878.1	cds-WP_014300878.1	cds-WP_014300878.1	cds-WP_014300878.1	cds-WP_014300878.1	cds-WP_014300878.1	cds-WP_014300878.1	cds-WP_014300878.1
group_121		AAA family ATPase	130	130	1	1	152				2325	2325	2325	0_refound_6	cds-WP_032801991.1	2_refound_47	cds-WP_032801991.1	cds-WP_013241795.1	cds-WP_013241795.1	cds-WP_013241795.1	cds-WP_032801991.1	cds-WP_032801991.1	cds-WP_013241795.1	cds-WP_013241795.1	cds-WP_048588836.1	cds-WP_032801991.1	cds-WP_032801991.1	14_refound_773	cds-WP_013241795.1	cds-WP_032801991.1	17_refound_839	cds-WP_013241795.1	cds-WP_013241795.1	cds-WP_013241795.1	cds-WP_013241795.1	cds-WP_013241795.1	23_refound_1002	cds-WP_072577810.1	cds-WP_278072467.1	cds-WP_013241795.1	27_refound_1127	cds-WP_013241795.1	cds-WP_032801991.1	cds-WP_254755608.1	cds-WP_013241795.1	cds-WP_013241795.1	cds-WP_032801991.1	cds-WP_013241795.1	cds-WP_013241795.1
group_1210		hypothetical protein	2	2	1	1	1589				243	243	243																														cds-WP_161571202.1
group_1211		ATP synthase F0 subunit C	130	130	1	1	1590				240	240	240	cds-WP_013241700.1	cds-WP_013241700.1	cds-WP_013241700.1	cds-WP_013241700.1	4_refound_118	cds-WP_013241700.1	cds-WP_013241700.1	cds-WP_013241700.1	cds-WP_013241700.1	cds-WP_013241700.1	cds-WP_013241700.1	cds-WP_013241700.1	cds-WP_013241700.1	cds-WP_013241700.1	cds-WP_013241700.1	cds-WP_013241700.1	cds-WP_013241700.1	cds-WP_013241700.1	cds-WP_013241700.1	cds-WP_013241700.1	cds-WP_013241700.1	cds-WP_013241700.1	cds-WP_013241700.1	cds-WP_013241700.1	cds-WP_013241700.1	cds-WP_013241700.1	cds-WP_013241700.1	cds-WP_013241700.1	cds-WP_013241700.1	cds-WP_013241700.1	cds-WP_013241700.1	cds-WP_013241700.1	cds-WP_013241700.1	cds-WP_013241700.1	cds-WP_013241700.1	cds-WP_013241700.1
group_1212		DUF3039 domain-containing protein	130	130	1	1	1591				240	240	240	cds-WP_013242069.1	cds-WP_013242069.1	cds-WP_013242069.1	cds-WP_013242069.1	cds-WP_013242069.1	cds-WP_013242069.1	cds-WP_013242069.1	cds-WP_013242069.1	cds-WP_013242069.1	cds-WP_013242069.1	cds-WP_013242069.1	cds-WP_013242069.1	cds-WP_013242069.1	cds-WP_013242069.1	cds-WP_013242069.1	cds-WP_013242069.1	cds-WP_013242069.1	cds-WP_013242069.1	cds-KJZ26_RS03785	cds-WP_013242069.1	cds-KJZ33_RS04620	cds-WP_013242069.1	cds-WP_013242069.1	cds-WP_013242069.1	cds-WP_013242069.1	cds-WP_013242069.1	cds-WP_013242069.1	cds-WP_013242069.1	cds-WP_013242069.1	cds-WP_013242069.1	cds-WP_013242069.1	cds-WP_013242069.1	cds-WP_013242069.1	cds-WP_013242069.1	cds-WP_013242069.1	cds-WP_013242069.1
group_1213		hypothetical protein	1	1	1	1	1592				240	240	240												cds-WP_158521264.1
group_1214		hypothetical protein	2	2	1	1	1593				240	240	240																									cds-WP_238823860.1	cds-WP_155760761.1
group_1215		holin	9	9	1	1	1594				240	240	240
group_1216		helix-turn-helix transcriptional regulator	9	9	1	1	1596				237	237	237
group_1217		hypothetical protein	130	130	1	1	1597				234	234	234	cds-WP_013242231.1	cds-WP_013242231.1	cds-WP_013242231.1	cds-WP_013242231.1	cds-WP_013242231.1	cds-WP_013242231.1	cds-WP_013242231.1	cds-WP_013242231.1	cds-WP_013242231.1	cds-WP_013242231.1	cds-WP_013242231.1	cds-WP_013242231.1	cds-WP_013242231.1	cds-WP_013242231.1	cds-WP_013242231.1	cds-WP_013242231.1	cds-WP_013242231.1	cds-WP_013242231.1	cds-WP_013242231.1	cds-WP_013242231.1	cds-WP_013242231.1	cds-WP_013242231.1	cds-WP_013242231.1	cds-WP_013242231.1	cds-WP_014800634.1	cds-WP_013242231.1	cds-WP_013242231.1	cds-WP_013242231.1	cds-WP_013242231.1	cds-WP_013242231.1	cds-WP_013242231.1	cds-WP_013242231.1	cds-WP_013242231.1	cds-WP_013242231.1	cds-WP_013242231.1	cds-WP_013242231.1
group_1218		hypothetical protein	9	9	1	1	1599				234	234	234
group_1219		DUF3107 domain-containing protein	130	130	1	1	1601				228	228	228	cds-WP_013241396.1	cds-WP_013241396.1	cds-WP_013241396.1	cds-WP_013241396.1	cds-WP_013241396.1	cds-WP_013241396.1	cds-WP_013241396.1	cds-WP_013241396.1	cds-WP_013241396.1	cds-WP_013241396.1	cds-WP_013241396.1	cds-WP_013241396.1	cds-WP_013241396.1	cds-WP_013241396.1	cds-WP_013241396.1	cds-WP_013241396.1	cds-WP_013241396.1	cds-WP_013241396.1	cds-WP_013241396.1	cds-WP_013241396.1	cds-WP_013241396.1	cds-WP_013241396.1	cds-WP_013241396.1	cds-WP_013241396.1	cds-WP_013241396.1	cds-WP_013241396.1	cds-WP_013241396.1	cds-WP_013241396.1	cds-WP_013241396.1	cds-WP_013241396.1	cds-WP_013241396.1	cds-WP_013241396.1	cds-WP_013241396.1	cds-WP_013241396.1	cds-WP_013241396.1	cds-WP_013241396.1
group_122		hypothetical protein;histidine kinase;two-component sensor histidine kinase	130	151	116153846153846	1	153				384	1119	905	cds-WP_228026785.1	cds-WP_014655722.1	cds-WP_227985931.1	cds-WP_014367507.1	4_refound_238	cds-WP_223201520.1;cds-WP_223201519.1	cds-WP_227985931.1	cds-WP_014655722.1	cds-WP_267933810.1;cds-WP_267933809.1	cds-WP_227985931.1	cds-WP_227985931.1	cds-WP_233486526.1	cds-WP_104960514.1	cds-WP_014523552.1	cds-WP_228026785.1	cds-WP_227985931.1	cds-WP_014367507.1	cds-WP_014401340.1	cds-WP_250544465.1	cds-WP_254048857.1;cds-WP_254048856.1	cds-WP_250544465.1	cds-WP_227985931.1	cds-WP_223201520.1;cds-WP_223201519.1	cds-WP_228026785.1	cds-WP_014800832.1	cds-WP_278234410.1	cds-WP_227985931.1	cds-WP_228026785.1	cds-WP_223201520.1;cds-WP_223201519.1	cds-WP_014655722.1	cds-WP_232038092.1	cds-WP_223201519.1;cds-WP_223201520.1	cds-WP_227985931.1	cds-WP_231128600.1	cds-WP_223201519.1;cds-WP_223201520.1	cds-WP_227985931.1
group_1220		hypothetical protein	83	83	1	1	1602				228	228	228	cds-WP_013242313.1		cds-WP_013242313.1		cds-WP_013242313.1	cds-WP_013242313.1	cds-WP_013242313.1			cds-WP_013242313.1	cds-WP_013242313.1				cds-WP_013242313.1	cds-WP_013242313.1		cds-WP_013242313.1	cds-WP_013242313.1	cds-WP_013242313.1	cds-WP_013242313.1	cds-WP_013242313.1	cds-WP_013242313.1	cds-WP_013242313.1			cds-WP_013242313.1	cds-WP_013242313.1	cds-WP_013242313.1			cds-WP_013242313.1	cds-WP_013242313.1		cds-WP_013242313.1	cds-WP_013242313.1
group_1221		hypothetical protein	43	43	1	1	1603				228	228	228		cds-WP_032802527.1		cds-WP_032802527.1				cds-WP_032802527.1	cds-WP_032802527.1			cds-WP_032802527.1	cds-WP_032802527.1				cds-WP_032802527.1								cds-WP_032802527.1	cds-WP_032802527.1				cds-WP_032802527.1	cds-WP_032802527.1			33_refound_1309
group_1222		hypothetical protein	4	4	1	1	1604				228	228	228												cds-WP_072577918.1													cds-WP_072577918.1	cds-WP_072577918.1
group_1223		hypothetical protein	9	9	1	1	1605				225	225	225
group_1224		hypothetical protein	9	9	1	1	1606				225	225	225
group_1225		hypothetical protein	130	130	1	1	1608				219	219	219	cds-WP_014300857.1	cds-WP_014300857.1	cds-WP_014300857.1	cds-WP_014300857.1	cds-WP_014300857.1	cds-WP_014300857.1	cds-WP_014300857.1	cds-WP_014300857.1	cds-WP_014300857.1	cds-WP_014300857.1	cds-WP_014300857.1	cds-WP_048589133.1	cds-WP_014300857.1	cds-WP_014300857.1	cds-WP_014300857.1	cds-WP_014300857.1	cds-WP_014300857.1	cds-WP_014300857.1	cds-WP_014300857.1	cds-WP_014300857.1	cds-WP_014300857.1	cds-WP_014300857.1	cds-WP_014300857.1	cds-WP_014300857.1	cds-WP_014300857.1	cds-WP_014300857.1	cds-WP_014300857.1	cds-WP_014300857.1	cds-WP_014300857.1	cds-WP_014300857.1	cds-WP_014300857.1	cds-WP_014300857.1	cds-WP_014300857.1	cds-WP_014300857.1	cds-WP_014300857.1	cds-WP_014300857.1
group_1226		hypothetical protein	44	44	1	1	1609				216	216	216		cds-WP_032802533.1		cds-WP_032802533.1				cds-WP_032802533.1	cds-WP_032802533.1				cds-WP_032802533.1	cds-WP_032802533.1			cds-WP_032802533.1								cds-WP_032802533.1	cds-WP_032802533.1				cds-WP_032802533.1	cds-WP_032802533.1			cds-WP_032802533.1
group_1227		acetyl-CoA carboxylase biotin carboxyl carrier protein subunit	130	130	1	1	1610				213	213	213	cds-WP_014522521.1	cds-WP_014523259.1	cds-WP_014522521.1	cds-WP_014523259.1	cds-WP_014522521.1	cds-WP_014522521.1	cds-WP_014522521.1	cds-WP_014523259.1	cds-WP_014523259.1	cds-WP_014522521.1	cds-WP_014522521.1	cds-WP_014522521.1	cds-WP_014523259.1	cds-WP_014523259.1	cds-WP_014522521.1	cds-WP_014522521.1	cds-WP_014523259.1	cds-WP_014522521.1	cds-WP_014522521.1	cds-WP_014300647.1	cds-WP_014522521.1	cds-WP_014522521.1	cds-WP_014522521.1	cds-WP_014522521.1	cds-WP_014523259.1	cds-WP_014523259.1	cds-WP_014522521.1	cds-WP_014522521.1	cds-WP_014522521.1	cds-WP_014523259.1	cds-WP_014523259.1	cds-WP_014522521.1	cds-WP_014522521.1	cds-WP_014523259.1	cds-WP_014522521.1	cds-WP_014522521.1
group_1228		DUF3046 domain-containing protein	130	130	1	1	1611				213	213	213	cds-WP_013242110.1	cds-WP_013242110.1	cds-WP_013242110.1	cds-WP_013242110.1	cds-WP_013242110.1	cds-WP_013242110.1	cds-WP_013242110.1	cds-WP_013242110.1	cds-WP_013242110.1	cds-WP_013242110.1	cds-WP_013242110.1	cds-WP_048589007.1	cds-WP_013242110.1	cds-WP_013242110.1	cds-WP_013242110.1	cds-WP_013242110.1	cds-WP_013242110.1	cds-WP_013242110.1	cds-WP_013242110.1	cds-WP_013242110.1	cds-WP_013242110.1	cds-WP_013242110.1	cds-WP_013242110.1	cds-WP_013242110.1	cds-WP_013242110.1	cds-WP_013242110.1	cds-WP_013242110.1	cds-WP_013242110.1	cds-WP_013242110.1	cds-WP_013242110.1	cds-WP_013242110.1	cds-WP_013242110.1	cds-WP_013242110.1	cds-WP_013242110.1	cds-WP_013242110.1	cds-WP_013242110.1
group_1229		replication initiation protein	1	1	1	1	1612				213	213	213												cds-WP_233486576.1
group_123		nitric-oxide reductase large subunit	129	129	1	1	154				2319	2319	2319	cds-WP_042437314.1	cds-WP_045421293.1	cds-WP_042437314.1	cds-WP_045421293.1	cds-WP_014400914.1	cds-WP_042437314.1	cds-WP_042437314.1	cds-WP_045421293.1	cds-WP_045421293.1	cds-WP_042437314.1	cds-WP_042437314.1	cds-WP_048589425.1	cds-WP_045421293.1	cds-WP_014366322.1	cds-WP_042437314.1	cds-WP_042437314.1	cds-WP_045421293.1	cds-WP_042437314.1	cds-WP_042437314.1	cds-WP_042437314.1	cds-WP_042437314.1	cds-WP_042437314.1	cds-WP_042437314.1	cds-WP_042437314.1	cds-WP_050926156.1	cds-WP_050926156.1	cds-WP_042437314.1	cds-WP_042437314.1	cds-WP_042437314.1	cds-WP_045421293.1	cds-WP_045421293.1	cds-WP_042437314.1	cds-WP_042437314.1	cds-WP_045421293.1	cds-WP_042437314.1	cds-WP_042437314.1
group_1230		helix-turn-helix domain-containing protein	83	83	1	1	1613				210	210	210	cds-WP_014300532.1		cds-WP_014300532.1		cds-WP_014300532.1	cds-WP_014300532.1	cds-WP_014300532.1			cds-WP_014522144.1	10_refound_379				cds-WP_014300532.1	cds-WP_014522144.1		cds-WP_014300532.1	cds-WP_014522144.1	19_refound_884	cds-WP_014522144.1	cds-WP_014300532.1	22_refound_963	23_refound_987			cds-WP_014522144.1	cds-WP_014300532.1	28_refound_1149			cds-WP_014300532.1	cds-WP_014522144.1		cds-WP_014300532.1	35_refound_1368
group_1231		LapA family protein	83	83	1	1	1614				210	210	210	cds-WP_013242305.1		cds-WP_013242305.1		cds-WP_013242305.1	cds-WP_013242305.1	cds-WP_013242305.1			cds-WP_013242305.1	cds-WP_013242305.1				cds-WP_013242305.1	cds-WP_013242305.1		cds-WP_013242305.1	cds-WP_013242305.1	cds-WP_013242305.1	cds-WP_013242305.1	cds-WP_013242305.1	cds-WP_013242305.1	cds-WP_013242305.1			cds-WP_013242305.1	cds-WP_013242305.1	cds-WP_013242305.1			cds-WP_013242305.1	cds-WP_013242305.1		cds-WP_013242305.1	cds-WP_013242305.1
group_1232		hypothetical protein	9	9	1	1	1615				210	210	210
group_1233		type II toxin-antitoxin system Phd/YefM family antitoxin	42	42	1	1	1616				207	207	207		cds-WP_041480174.1		cds-WP_041480174.1				cds-WP_041480174.1	cds-WP_041480174.1				cds-WP_041480174.1	cds-WP_087121954.1			cds-WP_041480174.1													cds-WP_041480174.1	cds-WP_041480174.1			cds-WP_041480174.1
group_1234		cold-shock protein	130	130	1	1	1617				204	204	204	cds-WP_013241084.1	cds-WP_013241084.1	cds-WP_013241084.1	cds-WP_013241084.1	cds-WP_013241084.1	cds-WP_013241084.1	cds-WP_013241084.1	cds-WP_013241084.1	cds-WP_013241084.1	cds-WP_013241084.1	cds-WP_013241084.1	cds-WP_013241084.1	cds-WP_013241084.1	cds-WP_013241084.1	cds-WP_013241084.1	cds-WP_013241084.1	cds-WP_013241084.1	cds-WP_013241084.1	cds-WP_013241084.1	cds-WP_104992933.1	cds-WP_013241084.1	cds-WP_013241084.1	cds-WP_013241084.1	cds-WP_013241084.1	cds-WP_013241084.1	cds-WP_013241084.1	cds-WP_013241084.1	cds-WP_013241084.1	cds-WP_013241084.1	cds-WP_013241084.1	cds-WP_013241084.1	cds-WP_013241084.1	cds-WP_013241084.1	cds-WP_013241084.1	cds-WP_013241084.1	cds-WP_013241084.1
group_1235		hypothetical protein	130	130	1	1	1618				204	204	204	cds-WP_013241355.1	cds-WP_014366599.1	cds-WP_013241355.1	cds-WP_014366599.1	cds-WP_013241355.1	cds-WP_013241355.1	cds-WP_013241355.1	cds-WP_014366599.1	cds-WP_014366599.1	cds-WP_013241355.1	cds-WP_013241355.1	cds-WP_013241355.1	cds-WP_014366599.1	cds-WP_014366599.1	cds-WP_013241355.1	cds-WP_013241355.1	cds-WP_014366599.1	cds-WP_013241355.1	cds-WP_013241355.1	cds-WP_013241355.1	cds-WP_013241355.1	cds-WP_013241355.1	cds-WP_013241355.1	cds-WP_013241355.1	cds-WP_013241355.1	cds-WP_013241355.1	cds-WP_013241355.1	cds-WP_013241355.1	cds-WP_013241355.1	cds-WP_014366599.1	cds-WP_014366599.1	cds-WP_013241355.1	cds-WP_013241355.1	cds-WP_014366599.1	cds-WP_013241355.1	cds-WP_013241355.1
group_1236		hypothetical protein	130	130	1	1	1619				204	204	204	cds-WP_013242217.1	cds-WP_014523442.1	cds-WP_013242217.1	cds-WP_014523442.1	cds-WP_013242217.1	cds-WP_013242217.1	cds-WP_013242217.1	cds-WP_014523442.1	cds-WP_014523442.1	cds-WP_013242217.1	cds-WP_013242217.1	cds-WP_014523442.1	cds-WP_014523442.1	cds-WP_014523442.1	cds-WP_013242217.1	cds-WP_013242217.1	cds-WP_014523442.1	cds-WP_013242217.1	cds-WP_013242217.1	cds-WP_013242217.1	cds-WP_013242217.1	cds-WP_013242217.1	cds-WP_013242217.1	cds-WP_013242217.1	cds-WP_014523442.1	cds-WP_014523442.1	cds-WP_013242217.1	cds-WP_013242217.1	cds-WP_013242217.1	cds-WP_014523442.1	cds-WP_014523442.1	cds-WP_013242217.1	cds-WP_013242217.1	cds-WP_014523442.1	cds-WP_013242217.1	cds-WP_013242217.1
group_1237		heavy-metal-associated domain-containing protein	130	130	1	1	1620				204	204	204	cds-WP_013242881.1	cds-WP_014367821.1	cds-WP_013242881.1	cds-WP_014367821.1	cds-WP_013242881.1	cds-WP_013242881.1	cds-WP_013242881.1	cds-WP_014367821.1	cds-WP_014367821.1	cds-WP_013242881.1	cds-WP_013242881.1	cds-WP_048589377.1	cds-WP_014367821.1	cds-WP_014367821.1	cds-WP_013242881.1	cds-WP_013242881.1	cds-WP_014367821.1	cds-WP_013242881.1	cds-WP_013242881.1	cds-WP_013242881.1	cds-WP_013242881.1	cds-WP_013242881.1	cds-WP_013242881.1	cds-WP_013242881.1	cds-WP_013242881.1	cds-WP_013242881.1	cds-WP_013242881.1	cds-WP_013242881.1	cds-WP_013242881.1	cds-WP_014367821.1	cds-WP_014367821.1	cds-WP_013242881.1	cds-WP_013242881.1	cds-WP_014367821.1	cds-WP_013242881.1	cds-WP_013242881.1
group_1238		hypothetical protein	1	1	1	1	1621				204	204	204
group_1239		hypothetical protein	83	83	1	1	1622				201	201	201	cds-WP_013242325.1		cds-WP_013242325.1		cds-WP_013242325.1	cds-WP_013242325.1	cds-WP_013242325.1			cds-WP_013242325.1	cds-WP_013242325.1				cds-WP_013242325.1	cds-WP_013242325.1		cds-WP_013242325.1	cds-WP_250544446.1	cds-WP_013242325.1	cds-WP_250544446.1	cds-WP_013242325.1	cds-WP_013242325.1	cds-WP_013242325.1			cds-WP_013242325.1	cds-WP_013242325.1	cds-WP_013242325.1			cds-WP_013242325.1	cds-WP_013242325.1		cds-WP_013242325.1	cds-WP_013242325.1
group_124		Ig-like domain-containing protein;LPXTG cell wall anchor domain-containing protein;DUF5979 domain-containing protein	43	45	104651162790698	1	155				609	3567	316273333333333		cds-WP_048653296.1		cds-WP_048653296.1				cds-WP_161588358.1	cds-WP_161588358.1				cds-WP_048653296.1	cds-WP_014366360.1			cds-WP_048653296.1													cds-WP_048653296.1	cds-WP_048653296.1			cds-WP_161588358.1
group_1240		YbdD/YjiX family protein	130	130	1	1	1623				201	201	201	cds-WP_014401336.1	cds-WP_014401336.1	cds-WP_014401336.1	cds-WP_014367489.1	cds-WP_014401336.1	cds-WP_014401336.1	cds-WP_014401336.1	cds-WP_014367489.1	cds-WP_014367489.1	cds-WP_014401336.1	cds-WP_014401336.1	cds-WP_014401336.1	cds-WP_014367489.1	cds-WP_014367489.1	cds-WP_014401336.1	cds-WP_014401336.1	cds-WP_014367489.1	cds-WP_014401336.1	cds-WP_014401336.1	cds-WP_014401336.1	cds-WP_014401336.1	cds-WP_014401336.1	cds-WP_014401336.1	cds-WP_014401336.1	cds-WP_014401336.1	cds-WP_014401336.1	cds-WP_014401336.1	cds-WP_014401336.1	cds-WP_014401336.1	cds-WP_014401336.1	cds-WP_014401336.1	cds-WP_014401336.1	cds-WP_014401336.1	cds-WP_014367489.1	cds-WP_014401336.1	cds-WP_014401336.1
group_1241		transposon-encoded TnpW family protein	3	3	1	1	1624				198	198	198																									cds-WP_072577875.1	cds-WP_072577875.1
group_1242		helix-turn-helix domain-containing protein	9	9	1	1	1625				198	198	198
group_1243		hypothetical protein	1	1	1	1	1627				192	192	192												cds-WP_158521267.1
group_1244		hypothetical protein	1	1	1	1	1628				192	192	192																										cds-WP_278072401.1
group_1245		hypothetical protein	1	1	1	1	1629				192	192	192
group_1246		hypothetical protein	123	123	1	1	1630				189	189	189	cds-WP_014836117.1	cds-WP_014836117.1	cds-WP_014836117.1	cds-WP_014836117.1		cds-WP_014836117.1	cds-WP_014836117.1	cds-WP_014836117.1	cds-WP_014836117.1	cds-WP_014836117.1	cds-WP_014836117.1	cds-WP_014836117.1	cds-WP_014836117.1		cds-WP_014836117.1	cds-WP_014836117.1	cds-WP_014836117.1	cds-WP_014836117.1	cds-WP_014836117.1	cds-WP_014836117.1	cds-WP_014836117.1	cds-WP_014836117.1	cds-WP_014836117.1	cds-WP_014836117.1	cds-WP_014836117.1	cds-WP_014836117.1	cds-WP_014836117.1	cds-WP_014836117.1	cds-WP_014836117.1	cds-WP_014836117.1	cds-WP_014836117.1	cds-WP_014836117.1	cds-WP_014836117.1	cds-WP_014836117.1	cds-WP_014836117.1	cds-WP_014836117.1
group_1247		type I restriction-modification system subunit M N-terminal domain-containing protein	83	83	1	1	1631				189	189	189	cds-WP_013242326.1		cds-WP_013242326.1		cds-WP_013242326.1	cds-WP_013242326.1	cds-WP_013242326.1			cds-WP_013242326.1	cds-WP_013242326.1				cds-WP_013242326.1	cds-WP_013242326.1		cds-WP_013242326.1	cds-WP_013242326.1	cds-WP_013242326.1	cds-WP_013242326.1	cds-WP_013242326.1	cds-WP_013242326.1	cds-WP_013242326.1			cds-WP_013242326.1	cds-WP_013242326.1	cds-WP_013242326.1			cds-WP_013242326.1	cds-WP_013242326.1		cds-WP_013242326.1	cds-WP_013242326.1
group_1248		DUF2613 domain-containing protein	130	130	1	1	1632				189	189	189	cds-WP_014301001.1	cds-WP_014301001.1	cds-WP_014301001.1	cds-WP_014301001.1	cds-WP_014301001.1	cds-WP_014301001.1	cds-WP_014301001.1	cds-WP_014301001.1	cds-WP_014301001.1	cds-WP_014301001.1	cds-WP_014301001.1	cds-WP_014301001.1	cds-WP_014301001.1	cds-WP_014301001.1	cds-WP_014301001.1	cds-WP_014301001.1	cds-WP_014301001.1	cds-WP_014301001.1	cds-WP_014301001.1	cds-WP_014301001.1	cds-WP_014301001.1	cds-WP_014301001.1	cds-WP_014301001.1	cds-WP_014301001.1	cds-WP_014301001.1	cds-WP_014301001.1	cds-WP_014301001.1	cds-WP_014301001.1	cds-WP_014301001.1	cds-WP_014301001.1	cds-WP_014301001.1	cds-WP_014301001.1	cds-WP_014301001.1	cds-WP_014301001.1	cds-WP_014301001.1	cds-WP_014301001.1
group_1249		recombinase family protein	45	45	1	1	1633				189	189	189		cds-WP_250636941.1		cds-WP_250636941.1				cds-WP_250636941.1	cds-WP_250636941.1				cds-WP_250636941.1	13_refound_603			cds-WP_250636941.1								cds-WP_250636941.1	25_refound_1080				cds-WP_250636941.1	cds-WP_250636941.1			cds-WP_250636941.1
group_125		asparaginase	130	130	1	1	156				942	1077	96953488372093	cds-WP_042437326.1	cds-WP_014655592.1	cds-WP_042437326.1	cds-WP_050794433.1	cds-WP_077141202.1	cds-WP_077141202.1	cds-WP_042437326.1	cds-WP_061405857.1	cds-WP_014655592.1	cds-WP_042437326.1	cds-WP_042437326.1	cds-WP_014655592.1	cds-WP_050794433.1	cds-WP_061405857.1	cds-WP_042437326.1	cds-WP_042437326.1	cds-WP_014655592.1	cds-WP_042437326.1	cds-WP_042437326.1	cds-WP_042437326.1	cds-WP_042437326.1	cds-WP_042437326.1	cds-WP_077141202.1	cds-WP_042437326.1	cds-WP_041481257.1	cds-WP_041481257.1	cds-WP_042437326.1	cds-WP_042437326.1	cds-WP_077141202.1	cds-WP_014655592.1	cds-WP_014655592.1	cds-WP_077141202.1	cds-WP_042437326.1	cds-WP_198433379.1	cds-WP_077141202.1	cds-WP_042437326.1
group_1250		Trm112 family protein	130	130	1	1	1635				186	186	186	cds-WP_013241817.1	cds-WP_013241817.1	cds-WP_013241817.1	cds-WP_013241817.1	cds-WP_013241817.1	cds-WP_013241817.1	cds-WP_013241817.1	cds-WP_013241817.1	cds-WP_013241817.1	cds-WP_013241817.1	cds-WP_013241817.1	cds-WP_013241817.1	cds-WP_013241817.1	cds-WP_013241817.1	cds-WP_013241817.1	cds-WP_013241817.1	cds-WP_013241817.1	cds-WP_013241817.1	cds-WP_013241817.1	cds-WP_013241817.1	cds-WP_013241817.1	cds-WP_013241817.1	cds-WP_013241817.1	cds-WP_013241817.1	cds-WP_013241817.1	cds-WP_013241817.1	cds-WP_013241817.1	cds-WP_013241817.1	cds-WP_013241817.1	cds-WP_013241817.1	cds-WP_013241817.1	cds-WP_013241817.1	cds-WP_013241817.1	cds-WP_013241817.1	cds-WP_013241817.1	cds-WP_013241817.1
group_1251		hypothetical protein	130	130	1	1	1636				186	186	186	cds-WP_013242347.1	cds-WP_013242347.1	cds-WP_013242347.1	cds-WP_013242347.1	cds-WP_013242347.1	cds-WP_013242347.1	cds-WP_013242347.1	cds-WP_013242347.1	cds-WP_013242347.1	cds-WP_013242347.1	cds-WP_013242347.1	cds-WP_013242347.1	cds-WP_013242347.1	cds-WP_013242347.1	cds-WP_013242347.1	cds-WP_013242347.1	cds-WP_013242347.1	cds-WP_013242347.1	cds-WP_013242347.1	cds-WP_013242347.1	cds-WP_013242347.1	cds-WP_013242347.1	cds-WP_013242347.1	cds-WP_013242347.1	cds-WP_013242347.1	cds-WP_013242347.1	cds-WP_013242347.1	cds-WP_013242347.1	cds-WP_013242347.1	cds-WP_013242347.1	cds-WP_013242347.1	cds-WP_013242347.1	cds-WP_013242347.1	cds-WP_013242347.1	cds-WP_013242347.1	cds-WP_013242347.1
group_1252		hypothetical protein	130	130	1	1	1637				183	183	183	cds-WP_013242890.1	cds-WP_013242890.1	cds-WP_013242890.1	cds-WP_013242890.1	cds-WP_058093561.1	cds-WP_058093561.1	cds-WP_058093561.1	cds-WP_013242890.1	cds-WP_013242890.1	cds-WP_013242890.1	cds-WP_013242890.1	cds-WP_013242890.1	cds-WP_013242890.1	cds-WP_013242890.1	cds-WP_013242890.1	cds-WP_013242890.1	cds-WP_013242890.1	cds-WP_013242890.1	cds-WP_013242890.1	cds-WP_013242890.1	cds-WP_013242890.1	cds-WP_013242890.1	cds-WP_058093561.1	cds-WP_013242890.1	cds-WP_013242890.1	cds-WP_013242890.1	cds-WP_013242890.1	cds-WP_013242890.1	cds-WP_058093561.1	cds-WP_013242890.1	cds-WP_013242890.1	cds-WP_058093561.1	cds-WP_013242890.1	cds-WP_013242890.1	cds-WP_058093561.1	cds-WP_013242890.1
group_1253		hypothetical protein	130	130	1	1	1638				180	180	180	cds-WP_013241321.1	cds-WP_013241321.1	cds-WP_013241321.1	cds-WP_013241321.1	cds-WP_013241321.1	cds-WP_013241321.1	cds-WP_013241321.1	cds-WP_013241321.1	cds-WP_013241321.1	cds-WP_013241321.1	cds-WP_013241321.1	cds-WP_013241321.1	cds-WP_013241321.1	cds-WP_013241321.1	cds-WP_014522511.1	cds-WP_013241321.1	cds-WP_013241321.1	cds-WP_013241321.1	cds-WP_013241321.1	cds-WP_013241321.1	cds-WP_013241321.1	cds-WP_013241321.1	cds-WP_013241321.1	cds-WP_013241321.1	cds-WP_013241321.1	cds-WP_013241321.1	cds-WP_013241321.1	cds-WP_013241321.1	cds-WP_013241321.1	cds-WP_013241321.1	cds-WP_013241321.1	cds-WP_013241321.1	cds-WP_013241321.1	cds-WP_013241321.1	cds-WP_013241321.1	cds-WP_013241321.1
group_1254		DUF1508 domain-containing protein	130	130	1	1	1639				180	180	180	cds-WP_013242930.1	cds-WP_013242930.1	cds-WP_013242930.1	cds-WP_013242930.1	cds-WP_013242930.1	cds-WP_013242930.1	cds-WP_013242930.1	cds-WP_013242930.1	cds-WP_013242930.1	cds-WP_013242930.1	cds-WP_013242930.1	cds-WP_048589401.1	cds-WP_013242930.1	cds-WP_013242930.1	cds-WP_013242930.1	cds-WP_013242930.1	cds-WP_013242930.1	cds-WP_013242930.1	cds-WP_013242930.1	cds-WP_013242930.1	cds-WP_013242930.1	cds-WP_013242930.1	cds-WP_013242930.1	cds-WP_013242930.1	cds-WP_013242930.1	cds-WP_013242930.1	cds-WP_013242930.1	cds-WP_013242930.1	cds-WP_013242930.1	cds-WP_013242930.1	cds-WP_013242930.1	cds-WP_013242930.1	cds-WP_013242930.1	cds-WP_013242930.1	cds-WP_013242930.1	cds-WP_013242930.1
group_1255		hypothetical protein	34	34	1	1	1640				180	180	180		cds-WP_014732961.1		3_refound_60				cds-WP_014732961.1	cds-WP_014732961.1				cds-WP_014732961.1				cds-WP_014732961.1														cds-WP_014732961.1			33_refound_1308
group_1256		hypothetical protein	42	42	1	1	1641				177	177	177		cds-WP_014366953.1		cds-WP_014366953.1				cds-WP_014366953.1	cds-WP_014366953.1				cds-WP_014366953.1	13_refound_601			cds-WP_014366953.1													cds-WP_014366953.1	cds-WP_014366953.1			cds-WP_014366953.1
group_1257		hypothetical protein	1	1	1	1	1642				177	177	177												cds-WP_158521272.1
group_1258		hypothetical protein	83	83	1	1	1644				174	174	174	cds-WP_014300834.1		cds-WP_014300834.1		4_refound_146	cds-WP_014300834.1	cds-WP_014300834.1			cds-WP_014300834.1	cds-WP_014300834.1				cds-WP_014300834.1	cds-WP_014300834.1		cds-WP_014300834.1	cds-WP_014300834.1	cds-WP_014300834.1	cds-WP_014300834.1	cds-WP_014300834.1	cds-WP_014300834.1	cds-WP_014300834.1			cds-WP_014300834.1	cds-WP_014300834.1	cds-WP_014300834.1			cds-WP_014300834.1	cds-WP_014300834.1		cds-WP_014300834.1	cds-WP_014300834.1
group_1259		hypothetical protein	9	9	1	1	1645				174	174	174
group_126		2-oxo acid dehydrogenase subunit E2;pyruvate dehydrogenase complex dihydrolipoyllysine-residue acetyltransferase	4	4	1	1	157				150	489	319.5																								cds-CPPAT10_RS11080
group_1260		hypothetical protein	1	1	1	1	1646				171	171	171												cds-WP_158521265.1
group_1261		hypothetical protein	1	1	1	1	1647				171	171	171												cds-WP_158521266.1
group_1262		hypothetical protein	9	9	1	1	1648				171	171	171
group_1263		DUF3117 domain-containing protein	130	130	1	1	1649				168	168	168	cds-WP_013241640.1	cds-WP_013241640.1	cds-WP_013241640.1	cds-WP_013241640.1	cds-WP_013241640.1	cds-WP_013241640.1	cds-WP_013241640.1	cds-WP_013241640.1	cds-WP_013241640.1	cds-WP_013241640.1	cds-WP_013241640.1	cds-WP_013241640.1	cds-WP_013241640.1	cds-WP_013241640.1	cds-WP_013241640.1	cds-WP_013241640.1	cds-WP_013241640.1	cds-WP_013241640.1	cds-WP_013241640.1	cds-WP_013241640.1	cds-WP_013241640.1	cds-WP_013241640.1	cds-WP_013241640.1	cds-WP_013241640.1	cds-WP_013241640.1	cds-WP_013241640.1	cds-WP_013241640.1	cds-WP_013241640.1	cds-WP_013241640.1	cds-WP_013241640.1	cds-WP_013241640.1	cds-WP_013241640.1	cds-WP_013241640.1	cds-WP_013241640.1	cds-WP_013241640.1	cds-WP_013241640.1
group_1264		hypothetical protein	130	130	1	1	1650				168	168	168	cds-WP_014367670.1	cds-WP_014367670.1	cds-WP_014367670.1	cds-WP_014367670.1	4_refound_163	cds-WP_014367670.1	cds-WP_014367670.1	cds-WP_014367670.1	cds-WP_014367670.1	cds-WP_013242693.1	cds-WP_013242693.1	cds-WP_014367670.1	cds-WP_014367670.1	13_refound_581	cds-WP_014367670.1	cds-WP_013242693.1	cds-WP_014367670.1	cds-WP_014367670.1	cds-WP_013242693.1	cds-WP_013242693.1	cds-WP_013242693.1	cds-WP_013242693.1	cds-WP_014367670.1	cds-WP_014367670.1	cds-WP_014367670.1	cds-WP_014367670.1	cds-WP_013242693.1	cds-WP_014367670.1	cds-WP_014367670.1	cds-WP_014367670.1	cds-WP_014367670.1	cds-WP_014367670.1	cds-WP_013242693.1	cds-WP_014367670.1	cds-WP_014367670.1	cds-WP_013242693.1
group_1265		hypothetical protein	15	15	1	1	1652				165	165	165											cds-WP_014300945.1				cds-WP_014300945.1							cds-WP_014300945.1
group_1266		hypothetical protein	1	1	1	1	1653				165	165	165												cds-WP_158521269.1
group_1267		DUF4177 domain-containing protein	130	130	1	1	1654				156	156	156	cds-WP_013241062.1	cds-WP_013241062.1	cds-WP_013241062.1	cds-WP_013241062.1	cds-WP_013241062.1	cds-WP_013241062.1	cds-WP_013241062.1	cds-WP_013241062.1	cds-WP_013241062.1	cds-WP_013241062.1	cds-WP_013241062.1	cds-WP_013241062.1	cds-WP_013241062.1	cds-WP_013241062.1	cds-WP_013241062.1	cds-WP_013241062.1	cds-WP_013241062.1	cds-WP_013241062.1	cds-WP_013241062.1	cds-WP_013241062.1	cds-WP_013241062.1	cds-WP_013241062.1	cds-WP_013241062.1	cds-WP_013241062.1	cds-WP_013241062.1	cds-WP_013241062.1	cds-WP_013241062.1	cds-WP_013241062.1	cds-WP_013241062.1	cds-WP_013241062.1	cds-WP_013241062.1	cds-WP_013241062.1	cds-WP_013241062.1	cds-WP_013241062.1	cds-WP_013241062.1	cds-WP_013241062.1
group_1268		hypothetical protein	4	4	1	1	1655				156	156	156												cds-WP_199398862.1													cds-WP_193565517.1	cds-WP_193565517.1
group_1269		hypothetical protein	1	1	1	1	1656				153	153	153												cds-WP_158521262.1
group_127		DEAD/DEAH box helicase	130	130	1	1	158				2241	2766	276109345794393	cds-WP_014522421.1	cds-A4R64_RS05865	cds-WP_013242010.1	cds-WP_014523358.1	cds-WP_058093374.1	cds-WP_058093374.1	cds-WP_058093374.1	7_refound_327	8_refound_353	cds-WP_013242010.1	cds-WP_013242010.1	cds-WP_048588952.1	cds-WP_104960507.1	13_refound_725	cds-WP_013242010.1	cds-WP_013242010.1	16_refound_828	cds-WP_014522421.1	cds-WP_013242010.1	cds-WP_013242010.1	cds-WP_214308158.1	cds-WP_013242010.1	cds-WP_058093374.1	cds-WP_013242010.1	24_refound_1062	25_refound_1093	cds-WP_013242010.1	cds-WP_013242010.1	cds-WP_058093374.1	cds-WP_014523358.1	cds-WP_014523358.1	cds-WP_058093374.1	cds-WP_013242010.1	cds-WP_014523358.1	cds-WP_058093374.1	cds-WP_013242010.1
group_1270		hypothetical protein	46	46	1	1	1657				147	147	147		cds-WP_227000410.1		cds-WP_227000410.1				cds-WP_227000410.1	cds-WP_227000410.1			cds-WP_227000410.1	cds-WP_227000410.1	13_refound_604			cds-WP_227000410.1								cds-WP_227000410.1	cds-WP_227000410.1				cds-WP_227000410.1	cds-WP_227000410.1			cds-WP_227000410.1
group_1271		hypothetical protein	9	9	1	1	1658				147	147	147
group_1272		hypothetical protein	126	126	1	1	1659				144	144	144	cds-WP_014301029.1	cds-WP_014301029.1	cds-WP_014301029.1	cds-WP_014301029.1	4_refound_169	cds-WP_014301029.1	cds-WP_014301029.1	cds-WP_014301029.1	cds-WP_014301029.1	cds-WP_014301029.1	cds-WP_014301029.1	cds-WP_014301029.1	cds-WP_014301029.1		cds-WP_014301029.1	cds-WP_014301029.1	cds-WP_014301029.1	cds-WP_014301029.1	cds-WP_014301029.1	cds-WP_014301029.1	cds-WP_014301029.1	cds-WP_014301029.1	cds-WP_014301029.1	cds-WP_014301029.1	cds-WP_014301029.1	cds-WP_014301029.1	cds-WP_014301029.1	cds-WP_014301029.1	cds-WP_014301029.1	cds-WP_014301029.1	cds-WP_014301029.1	cds-WP_014301029.1	cds-WP_014301029.1	cds-WP_014301029.1	cds-WP_014301029.1	cds-WP_014301029.1
group_1273		hypothetical protein	125	125	1	1	1661				141	141	141	cds-WP_013242338.1	cds-WP_013242338.1	cds-WP_013242338.1	cds-WP_013242338.1	4_refound_147	cds-WP_013242338.1	cds-WP_013242338.1	cds-WP_013242338.1	cds-WP_013242338.1	cds-WP_013242338.1	cds-WP_013242338.1	cds-WP_013242338.1	cds-WP_013242338.1		cds-WP_013242338.1	cds-WP_013242338.1	cds-WP_013242338.1	cds-WP_013242338.1	cds-WP_013242338.1	cds-WP_013242338.1	cds-WP_013242338.1	cds-WP_013242338.1	cds-WP_013242338.1	cds-WP_013242338.1	cds-WP_013242338.1	cds-WP_013242338.1	cds-WP_013242338.1	cds-WP_013242338.1	cds-WP_013242338.1	cds-WP_013242338.1	cds-WP_013242338.1	cds-WP_013242338.1	cds-WP_013242338.1	cds-WP_013242338.1	cds-WP_013242338.1	cds-WP_013242338.1
group_1274		hypothetical protein	1	1	1	1	1662				138	138	138																									cds-WP_231131458.1
group_1275		hypothetical protein	130	130	1	1	1663				135	135	135	cds-WP_013241098.1	cds-WP_013241098.1	cds-WP_013241098.1	cds-WP_013241098.1	4_refound_79	cds-WP_013241098.1	cds-WP_013241098.1	cds-WP_013241098.1	cds-WP_013241098.1	cds-WP_013241098.1	cds-WP_013241098.1	cds-WP_013241098.1	cds-WP_013241098.1	13_refound_448	cds-WP_013241098.1	cds-WP_013241098.1	cds-WP_013241098.1	cds-WP_013241098.1	cds-WP_013241098.1	19_refound_883	cds-WP_013241098.1	cds-WP_013241098.1	cds-WP_013241098.1	cds-WP_013241098.1	cds-WP_013241098.1	cds-WP_013241098.1	cds-WP_013241098.1	cds-WP_013241098.1	cds-WP_013241098.1	cds-WP_013241098.1	30_refound_1189	cds-WP_013241098.1	cds-WP_013241098.1	cds-WP_013241098.1	cds-WP_013241098.1	35_refound_1366
group_1276		hypothetical protein	130	130	1	1	1664				135	135	135	cds-WP_014401314.1	cds-WP_014401314.1	cds-WP_014401314.1	cds-WP_014401314.1	4_refound_154	cds-WP_014401314.1	cds-WP_014401314.1	cds-WP_014401314.1	cds-WP_014401314.1	cds-WP_014401314.1	cds-WP_014401314.1	cds-WP_014401314.1	cds-WP_014401314.1	13_refound_561	cds-WP_014401314.1	cds-WP_014401314.1	cds-WP_014401314.1	cds-WP_014401314.1	cds-WP_014401314.1	19_refound_886	cds-WP_014401314.1	cds-WP_014401314.1	cds-WP_014401314.1	cds-WP_014401314.1	cds-WP_014401314.1	cds-WP_014401314.1	cds-WP_014401314.1	cds-WP_014401314.1	cds-WP_014401314.1	cds-WP_014401314.1	30_refound_1191	cds-WP_014401314.1	cds-WP_014401314.1	cds-WP_014401314.1	cds-WP_014401314.1	35_refound_1371
group_1277		hypothetical protein	1	1	1	1	1665				135	135	135												cds-WP_257993856.1
group_1278		hypothetical protein	3	3	1	1	1666				135	135	135																									cds-WP_269199430.1	cds-WP_269199430.1
group_1279		hypothetical protein	2	2	1	1	1667				132	132	132																																	cds-WP_268750573.1
group_128		polyribonucleotide nucleotidyltransferase	130	130	1	1	160				2304	2304	2304	cds-WP_014522221.1	cds-WP_014367223.1	cds-WP_014522545.1	cds-WP_014367223.1	cds-WP_014300766.1	cds-WP_014522221.1	cds-WP_014522221.1	cds-WP_014367223.1	cds-WP_014367223.1	cds-WP_014522221.1	cds-WP_014522221.1	cds-WP_048589016.1	cds-WP_014367223.1	cds-WP_014655535.1	cds-WP_014522545.1	cds-WP_014522221.1	cds-WP_014367223.1	cds-WP_014522221.1	cds-WP_014522221.1	cds-WP_014522221.1	cds-WP_014522221.1	cds-WP_064430556.1	cds-WP_014522221.1	cds-WP_014522221.1	cds-WP_014800572.1	cds-WP_014800572.1	cds-WP_014522221.1	cds-WP_014522221.1	cds-WP_014522221.1	cds-WP_014523407.1	cds-WP_254755422.1	cds-WP_014522221.1	cds-WP_014522221.1	cds-WP_014367223.1	cds-WP_014522221.1	cds-WP_014522221.1
group_1280		hypothetical protein	130	130	1	1	1668				129	129	129	cds-WP_013241014.1	cds-WP_013241014.1	cds-WP_013241014.1	cds-WP_013241014.1	4_refound_75	cds-WP_013241014.1	cds-WP_013241014.1	cds-WP_013241014.1	cds-WP_013241014.1	cds-WP_013241014.1	cds-WP_013241014.1	cds-WP_013241014.1	cds-WP_013241014.1	13_refound_437	cds-WP_013241014.1	cds-WP_013241014.1	cds-WP_013241014.1	cds-WP_013241014.1	cds-WP_013241014.1	19_refound_881	cds-WP_013241014.1	cds-WP_013241014.1	cds-WP_013241014.1	cds-WP_013241014.1	cds-WP_013241014.1	cds-WP_013241014.1	cds-WP_013241014.1	cds-WP_013241014.1	cds-WP_013241014.1	cds-WP_013241014.1	30_refound_1188	cds-WP_013241014.1	cds-WP_013241014.1	cds-WP_013241014.1	cds-WP_013241014.1	35_refound_1365
group_1281		hypothetical protein	9	9	1	1	1669				129	129	129
group_1282		helix-turn-helix domain-containing protein	1	1	1	1	1670				129	129	129
group_1283		hypothetical protein	1	1	1	1	1671				126	126	126																									cds-WP_275060758.1
group_1284		hypothetical protein	1	1	1	1	1672				126	126	126
group_1285		hypothetical protein	3	3	1	1	1674				123	123	123																									cds-WP_269199428.1	cds-WP_269199428.1
group_1286		AURKAIP1/COX24 domain-containing protein	130	130	1	1	1675				102	102	102	cds-WP_003402602.1	cds-WP_003402602.1	cds-WP_003402602.1	cds-WP_003402602.1	cds-WP_003402602.1	cds-WP_003402602.1	cds-WP_003402602.1	cds-WP_003402602.1	cds-WP_003402602.1	cds-WP_003402602.1	cds-WP_003402602.1	cds-WP_003402602.1	cds-WP_003402602.1	cds-WP_003402602.1	cds-WP_003402602.1	cds-WP_003402602.1	cds-WP_003402602.1	cds-WP_003402602.1	cds-WP_003402602.1	cds-WP_003402602.1	cds-WP_003402602.1	cds-WP_003402602.1	cds-WP_003402602.1	cds-WP_003402602.1	cds-WP_003402602.1	cds-WP_003402602.1	cds-WP_003402602.1	cds-WP_003402602.1	cds-WP_003402602.1	cds-WP_003402602.1	cds-WP_003402602.1	cds-WP_003402602.1	cds-WP_003402602.1	cds-WP_003402602.1	cds-WP_003402602.1	cds-WP_003402602.1
group_1287		YPDG domain-containing protein	1	1	1	1	1676				516	516	516					cds-WP_014300357.1-2
group_1288		substrate-binding domain-containing protein	2	2	1	1	1677				1002	1002	1002					cds-WP_014300358.1-2
group_1289		type I-E CRISPR-associated protein Cas5/CasD	1	1	1	1	1678				354	354	354					cds-WP_058093163.1-2
group_129		hypothetical protein	126	126	1	1	161				300	732	33264406779661	cds-WP_013242535.1	cds-WP_061405853.1	cds-WP_013242535.1	cds-WP_061405853.1	4_refound_239	cds-WP_054251024.1	cds-WP_013242535.1	cds-WP_061405853.1	cds-WP_061405853.1	cds-WP_013242535.1	cds-WP_013242535.1		cds-WP_061405853.1	13_refound_726	cds-WP_041477859.1	cds-WP_013242535.1	cds-WP_061405853.1	cds-WP_013242535.1	cds-WP_013242535.1	cds-WP_013242535.1	cds-WP_013242535.1	cds-WP_013242535.1	cds-WP_054251024.1	cds-WP_013242535.1			cds-WP_013242535.1	cds-WP_013242535.1	cds-WP_054251024.1	cds-WP_061405853.1	cds-WP_061405853.1	cds-WP_054251024.1	cds-WP_013242535.1	cds-WP_061405853.1	cds-WP_054251024.1	cds-WP_013242535.1
group_1290		transposase	1	1	1	1	1679				1041	1041	1041					cds-WP_013240888.1-2
group_1291		phospholipase D	1	1	1	1	1680				924	924	924					cds-WP_013240889.1-2
group_1292		ABC transporter ATP-binding protein	1	1	1	1	1681				867	867	867					cds-WP_058093164.1-2
group_1293		iron chelate uptake ABC transporter family permease subunit	1	1	1	1	1682				990	990	990					cds-WP_013240891.1-2
group_1294		iron chelate uptake ABC transporter family permease subunit	1	1	1	1	1683				1068	1068	1068					cds-WP_013240892.1-2
group_1295		iron-siderophore ABC transporter substrate-binding protein	1	1	1	1	1684				1053	1053	1053					cds-WP_058093165.1-2
group_1296		serine/threonine-protein kinase	1	1	1	1	1686				1521	1521	1521					cds-WP_013240896.1-2
group_1297		penicillin-binding transpeptidase domain-containing protein	1	1	1	1	1687				1461	1461	1461					cds-WP_013240897.1-2
group_1298		FtsW/RodA/SpoVE family cell cycle protein	1	1	1	1	1688				1374	1374	1374					cds-WP_013240898.1-2
group_1299		protein phosphatase 2C domain-containing protein	1	1	1	1	1689				1512	1512	1512					cds-WP_054250849.1-2
group_13		glycosyltransferase family 87 protein	130	130	1	1	17				1281	1308	130779230769231	cds-WP_013242050.1	cds-WP_014367173.1	cds-WP_013242050.1	cds-WP_014367173.1	cds-WP_013242050.1	cds-WP_013242050.1	cds-WP_013242050.1	cds-WP_014367173.1	cds-WP_014367173.1	cds-WP_013242050.1	cds-WP_013242050.1	cds-WP_048588977.1	cds-WP_014367173.1	cds-WP_014367173.1	cds-WP_013242050.1	cds-WP_013242050.1	cds-WP_014367173.1	cds-WP_013242050.1	cds-WP_013242050.1	cds-WP_104992988.1	cds-WP_013242050.1	cds-WP_013242050.1	cds-WP_013242050.1	cds-WP_013242050.1	cds-WP_014800534.1	cds-WP_014800534.1	cds-WP_013242050.1	cds-WP_013242050.1	cds-WP_013242050.1	cds-WP_014367173.1	cds-WP_032802433.1	cds-WP_013242050.1	cds-WP_047225372.1	cds-WP_014367173.1	cds-WP_013242050.1	cds-WP_013242050.1
group_130		heavy metal translocating P-type ATPase	130	130	1	1	164				2289	2289	2289	cds-WP_014401465.1	cds-WP_014523698.1	cds-WP_014401465.1	cds-WP_014523698.1	cds-WP_014401465.1	cds-WP_014401465.1	cds-WP_014401465.1	cds-WP_014523698.1	cds-WP_014523698.1	cds-WP_039697575.1	cds-WP_039697575.1	cds-WP_048589378.1	cds-WP_014523698.1	cds-WP_014523698.1	cds-WP_014401465.1	cds-WP_039697575.1	cds-WP_014523698.1	cds-WP_014401465.1	cds-WP_039697575.1	cds-WP_014401465.1	cds-WP_039697575.1	cds-WP_014401465.1	cds-WP_014401465.1	cds-WP_014401465.1	cds-WP_014801146.1	cds-WP_278072319.1	cds-WP_039697575.1	cds-WP_014401465.1	cds-WP_014401465.1	cds-WP_014523698.1	cds-WP_014523698.1	cds-WP_014401465.1	cds-WP_039697575.1	cds-WP_014523698.1	cds-WP_014401465.1	cds-WP_039697575.1
group_1300		FHA domain-containing protein	1	1	1	1	1690				480	480	480					cds-WP_013240900.1-2
group_1301		DUF3662 and FHA domain-containing protein	1	1	1	1	1691				954	954	954					cds-WP_058093166.1-2
group_1302		CPBP family intramembrane metalloprotease	1	1	1	1	1692				714	714	714					cds-WP_013240902.1-2
group_1303		DUF2812 domain-containing protein	1	1	1	1	1693				534	534	534					cds-WP_013240903.1-2
group_1304		PadR family transcriptional regulator	1	1	1	1	1694				324	324	324					cds-WP_013240904.1-2
group_1305		ABC transporter ATP-binding protein	1	1	1	1	1695				771	771	771					cds-WP_058093167.1-2
group_1306		iron ABC transporter permease	1	1	1	1	1696				1137	1137	1137					cds-WP_013240907.1-2
group_1307		magnesium transporter	1	1	1	1	1697				1386	1386	1386					cds-WP_013240908.1-2
group_1308		alpha-amylase family glycosyl hydrolase	1	1	1	1	1698				1599	1599	1599					cds-WP_014400890.1-2
group_1309		hypothetical protein	1	1	1	1	1699				291	291	291					cds-WP_013240910.1-2
group_131		trypsin-like serine protease;hypothetical protein	130	131	100769230769231	1	165				240	681	63746511627907	cds-WP_227985917.1	cds-WP_227000458.1	cds-WP_227985917.1	cds-WP_227000458.1	4_refound_240	cds-WP_058093267.1	cds-WP_058093267.1	cds-WP_227000458.1	cds-WP_227000458.1	cds-WP_227985917.1	cds-WP_227985917.1	cds-WP_230937846.1	cds-WP_227000458.1	13_refound_727	cds-WP_227985917.1	cds-WP_227985917.1	cds-WP_227000458.1	cds-WP_227985917.1	cds-WP_227985917.1	cds-WP_227985917.1	cds-WP_227985917.1	cds-WP_227985917.1	cds-WP_058093267.1	cds-WP_227985917.1	cds-WP_238823897.1;cds-WP_238823884.1	cds-WP_014800148.1	cds-WP_227985917.1	cds-WP_227985917.1	cds-WP_058093267.1	cds-WP_227000458.1	cds-WP_227000458.1	cds-WP_058093267.1	cds-WP_227985917.1	cds-WP_227000458.1	cds-WP_058093267.1	cds-WP_227985917.1
group_1310		MFS transporter	1	1	1	1	1700				1275	1275	1275					cds-WP_058093168.1-2
group_1311		hypothetical protein	1	1	1	1	1701				210	210	210					cds-WP_014300367.1-2
group_1312		anti-sigma factor	1	1	1	1	1702				645	645	645					cds-WP_013240912.1-2
group_1313		sigma-70 family RNA polymerase sigma factor	1	1	1	1	1703				588	588	588					cds-WP_013240913.1-2
group_1314		hypothetical protein	1	1	1	1	1704				294	294	294					cds-WP_014400893.1-2
group_1315		hypothetical protein	1	1	1	1	1705				627	627	627					cds-WP_013240916.1-2
group_1316		ABC transporter permease subunit	1	1	1	1	1706				663	663	663					cds-WP_058093169.1-2
group_1317		ABC transporter permease	1	1	1	1	1707				639	639	639					cds-WP_058093170.1-2
group_1318		ATP-binding cassette domain-containing protein	1	1	1	1	1708				888	888	888					cds-WP_014400895.1-2
group_1319		antitoxin	1	1	1	1	1709				168	168	168					cds-WP_013240920.1-2
group_132		DUF3054 domain-containing protein	130	130	1	1	166				348	393	348346153846154	cds-WP_013242804.1	cds-WP_014367760.1	cds-WP_013242804.1	cds-WP_014367760.1	cds-WP_013242804.1	cds-WP_013242804.1	cds-WP_013242804.1	cds-WP_014367760.1	cds-WP_014367760.1	cds-WP_013242804.1	cds-WP_013242804.1	cds-WP_048589336.1	cds-WP_014367760.1	cds-WP_014367760.1	cds-WP_013242804.1	cds-WP_013242804.1	cds-WP_014367760.1	cds-WP_013242804.1	cds-WP_013242804.1	cds-WP_013242804.1	cds-WP_013242804.1	cds-WP_013242804.1	cds-WP_013242804.1	cds-WP_013242804.1	cds-WP_013242804.1	cds-WP_013242804.1	cds-WP_013242804.1	cds-WP_013242804.1	cds-WP_013242804.1	cds-WP_014367760.1	cds-WP_014367760.1	cds-WP_013242804.1	cds-WP_013242804.1	cds-WP_014367760.1	cds-WP_013242804.1	cds-WP_013242804.1
group_1320		M20/M25/M40 family metallo-hydrolase	1	1	1	1	1710				1338	1338	1338					cds-WP_013240921.1-2
group_1321	bioB	biotin synthase BioB	1	1	1	1	1711				996	996	996					cds-WP_013240922.1-2
group_1322		hypothetical protein	1	1	1	1	1712				255	255	255					cds-WP_013240923.1-2
group_1323		MepB family protein	1	1	1	1	1713				432	432	432					cds-WP_013240924.1-2
group_1324		hypothetical protein	1	1	1	1	1715				1410	1410	1410					cds-WP_058093172.1-2
group_1325		glycoside hydrolase family 25 protein	1	1	1	1	1716				1137	1137	1137					cds-WP_058093173.1-2
group_1326		VIT family protein	1	1	1	1	1717				738	738	738					cds-WP_013240929.1-2
group_1327		triacylglycerol lipase	1	1	1	1	1718				807	807	807					cds-WP_014300374.1-2
group_1328		nitroreductase family protein	1	1	1	1	1719				588	588	588					cds-WP_058093174.1-2
group_1329		gamma carbonic anhydrase family protein	1	1	1	1	1720				558	558	558					cds-WP_013240932.1-2
group_133		YcaO-like family protein	130	130	1	1	167				1140	1539	153286153846154	cds-WP_013242479.1	cds-WP_014367477.1	cds-WP_013242479.1	cds-WP_014367477.1	cds-WP_013242479.1	cds-WP_013242479.1	cds-WP_013242479.1	cds-WP_014367477.1	cds-WP_014367477.1	cds-WP_013242479.1	cds-WP_013242479.1	cds-WP_048589178.1	cds-WP_014367477.1	cds-WP_061409829.1	cds-WP_013242479.1	cds-WP_013242479.1	cds-WP_014367477.1	cds-WP_013242479.1	cds-WP_013242479.1	cds-WP_013242479.1	cds-WP_013242479.1	cds-WP_013242479.1	cds-WP_013242479.1	cds-WP_013242479.1	cds-WP_014800808.1	cds-WP_014800808.1	cds-WP_013242479.1	cds-WP_013242479.1	cds-WP_013242479.1	cds-WP_014367477.1	cds-WP_014367477.1	cds-WP_013242479.1	cds-WP_013242479.1	cds-WP_014367477.1	cds-WP_013242479.1	cds-WP_013242479.1
group_1330		ROK family protein	1	1	1	1	1721				1020	1020	1020					cds-WP_058093175.1-2
group_1331		PepSY domain-containing protein	1	1	1	1	1722				1479	1479	1479					cds-WP_058093176.1-2
group_1332		DUF885 domain-containing protein	1	1	1	1	1723				1671	1671	1671					cds-WP_014400901.1-2
group_1333		MarR family transcriptional regulator	1	1	1	1	1724				417	417	417					cds-WP_013240937.1-2
group_1334		hypothetical protein	1	1	1	1	1725				357	357	357					cds-WP_013240938.1-2
group_1335		AbrB family transcriptional regulator	1	1	1	1	1726				1083	1083	1083					cds-WP_013240940.1-2
group_1336		hypothetical protein	1	1	1	1	1727				597	597	597					cds-WP_014300379.1-2
group_1337		TSUP family transporter	1	1	1	1	1728				813	813	813					cds-WP_013240942.1-2
group_1338		PTS sugar transporter subunit IIA	1	1	1	1	1729				816	816	816					cds-WP_013240943.1-2
group_1339	hrpB	ATP-dependent helicase HrpB	1	1	1	1	1730				2457	2457	2457					cds-WP_058093178.1-2
group_134		lantibiotic dehydratase	130	130	1	1	168				2604	2607	260596062992126	cds-WP_013242481.1	cds-WP_014655706.1	cds-WP_014401332.1	cds-WP_014367479.1	cds-WP_013242481.1	cds-WP_013242481.1	cds-WP_013242481.1	cds-WP_014367479.1	cds-WP_014367479.1	cds-WP_014522248.1	cds-WP_142782898.1	cds-WP_048589180.1	cds-WP_014367479.1	13_refound_728	cds-WP_014401332.1	cds-WP_014522248.1	cds-WP_014367479.1	cds-WP_013242481.1	cds-WP_014522248.1	cds-WP_013242481.1	cds-WP_014522248.1	cds-WP_013242481.1	cds-WP_013242481.1	23_refound_1017	cds-WP_041481327.1	cds-WP_041481327.1	cds-WP_014522248.1	cds-WP_013242481.1	cds-WP_013242481.1	cds-WP_014367479.1	cds-WP_014367479.1	cds-WP_013242481.1	cds-WP_014522248.1	cds-WP_014367479.1	cds-WP_013242481.1	cds-WP_014522248.1
group_1340		alpha-ketoglutarate-dependent dioxygenase AlkB	1	1	1	1	1731				744	744	744					cds-WP_014400904.1-2
group_1341		DNA-3-methyladenine glycosylase I	1	1	1	1	1732				663	663	663					cds-WP_013240947.1-2
group_1342		heavy metal-binding domain-containing protein	1	1	1	1	1733				321	321	321					cds-WP_013240949.1-2
group_1343		RNA-binding S4 domain-containing protein	1	1	1	1	1734				291	291	291					cds-WP_013240950.1-2
group_1344		VOC family protein	1	1	1	1	1735				825	825	825					cds-WP_013240951.1-2
group_1345		MGMT family protein	1	1	1	1	1736				291	291	291					cds-WP_058093179.1-2
group_1346		hypothetical protein	1	1	1	1	1737				285	285	285					cds-WP_014400905.1-2
group_1347		HNH endonuclease signature motif containing protein	1	1	1	1	1738				996	996	996					cds-WP_058093180.1-2
group_1348	glpK	glycerol kinase GlpK	1	1	1	1	1739				1530	1530	1530					cds-WP_058093181.1-2
group_1349		MIP/aquaporin family protein	1	1	1	1	1740				726	726	726					cds-WP_013240955.1-2
group_135		bifunctional (p)ppGpp synthetase/guanosine-3'5'-bis(diphosphate) 3'-pyrophosphohydrolase	130	130	1	1	169				2280	2280	2280	cds-WP_014522423.1	cds-WP_048653548.1	cds-WP_014522423.1	cds-WP_014522423.1	cds-WP_058093583.1	cds-WP_058093583.1	cds-WP_058093583.1	cds-WP_014522423.1	cds-WP_014522423.1	cds-WP_013242025.1	cds-WP_013242025.1	cds-WP_048589474.1	cds-WP_014522423.1	13_refound_534	cds-WP_014522423.1	cds-WP_013242025.1	cds-WP_014522423.1	cds-WP_014522423.1	cds-WP_013242025.1	cds-WP_013242025.1	cds-WP_013242025.1	cds-WP_014522423.1	cds-WP_058093583.1	cds-WP_014522423.1	cds-WP_014522423.1	cds-WP_014522423.1	cds-WP_013242025.1	cds-WP_014522423.1	cds-WP_058093583.1	cds-WP_041480227.1	cds-WP_014522423.1	cds-WP_058093583.1	cds-WP_013242025.1	cds-WP_014522423.1	cds-WP_058093583.1	cds-WP_013242025.1
group_1350		alpha/beta hydrolase	1	1	1	1	1741				861	861	861					cds-WP_013240956.1-2
group_1351		M13-type metalloendopeptidase	1	1	1	1	1742				1872	1872	1872					cds-WP_013240957.1-2
group_1352		hypothetical protein	1	1	1	1	1743				543	543	543					cds-WP_014400909.1-2
group_1353		PrsW family intramembrane metalloprotease	1	1	1	1	1744				903	903	903					cds-WP_013240959.1-2
group_1354		ABC transporter substrate-binding protein	1	1	1	1	1745				876	876	876					cds-WP_013240960.1-2
group_1355		arabinosyltransferase domain-containing protein	1	1	1	1	1746				3285	3285	3285					cds-WP_058093182.1-2
group_1356		decaprenylphospho-beta-D-erythro-pentofuranosid-2-ulose 2-reductase	1	1	1	1	1747				762	762	762					cds-WP_013240963.1-2
group_1357		FAD-binding oxidoreductase	1	1	1	1	1748				1467	1467	1467					cds-WP_013240964.1-2
group_1358		hypothetical protein	1	1	1	1	1749				225	225	225					cds-WP_013240965.1-2
group_1359		hypothetical protein	1	1	1	1	1750				462	462	462					cds-WP_013240966.1-2
group_136		phosphatase PAP2 family protein	130	130	1	1	170				366	507	489642857142857	cds-WP_013242820.1	cds-WP_014367773.1	cds-WP_013242820.1	cds-WP_227000435.1	cds-WP_058093278.1	cds-WP_058093278.1	cds-WP_058093278.1	cds-WP_227000435.1	cds-WP_227000435.1	cds-WP_013242820.1	cds-WP_013242820.1	cds-WP_013242820.1	cds-WP_233995808.1	13_refound_729	cds-WP_013242820.1	cds-WP_013242820.1	cds-WP_227000435.1	cds-WP_013242820.1	cds-KJZ26_RS06390	cds-WP_013242820.1	cds-KJZ33_RS05300	cds-WP_013242820.1	cds-WP_058093278.1	cds-WP_013242820.1	cds-WP_041481437.1	cds-WP_041481437.1	cds-WP_013242820.1	cds-WP_013242820.1	cds-WP_058093278.1	cds-WP_227000435.1	cds-WP_227000435.1	cds-WP_058093278.1	cds-WP_013242820.1	cds-WP_100086604.1	cds-WP_058093278.1	cds-WP_013242820.1
group_1360		hypothetical protein	1	1	1	1	1751				531	531	531					cds-WP_013240967.1-2
group_1361		hypothetical protein	1	1	1	1	1752				897	897	897					cds-WP_013240968.1-2
group_1362		GtrA family protein	1	1	1	1	1753				459	459	459					cds-WP_013240969.1-2
group_1363		glycosyltransferase family 2 protein	1	1	1	1	1754				903	903	903					cds-WP_014522312.1-2
group_1364		metal ABC transporter ATP-binding protein	1	1	1	1	1755				726	726	726					cds-WP_013240973.1-2
group_1365		metal ABC transporter permease	1	1	1	1	1756				879	879	879					cds-WP_048588442.1-2
group_1366		metal ABC transporter substrate-binding protein	1	1	1	1	1757				993	993	993					cds-WP_013240976.1-2
group_1367		phosphatase PAP2 family protein	1	1	1	1	1758				735	735	735					cds-WP_013240977.1-2
group_1368		ABC transporter ATP-binding protein	1	1	1	1	1759				795	795	795					cds-WP_013240978.1-2
group_1369		ABC transporter permease	1	1	1	1	1760				906	906	906					cds-WP_013240979.1-2
group_137		penicillin-binding protein;transglycosylase domain-containing protein	130	130	1	1	171				2310	2373	236762790697674	cds-WP_013241060.1	cds-WP_014655001.1	cds-WP_013241060.1	cds-WP_014366379.1	4_refound_241	cds-WP_058093204.1	cds-WP_058093204.1	cds-WP_014366379.1	cds-WP_014366379.1	cds-WP_013241060.1	cds-WP_013241060.1	cds-WP_048588488.1	cds-WP_014366379.1	cds-WP_014366379.1	cds-WP_013241060.1	cds-WP_013241060.1	cds-WP_014366379.1	cds-WP_013241060.1	cds-KJZ26_RS01465	cds-WP_013241060.1	cds-KJZ33_RS01470	cds-WP_014400937.1	cds-WP_058093204.1	cds-WP_013241060.1	cds-WP_014799934.1	cds-WP_278072363.1	cds-WP_013241060.1	cds-WP_013241060.1	cds-WP_058093204.1	cds-WP_014366379.1	cds-WP_014366379.1	cds-WP_058093204.1	cds-WP_013241060.1	cds-WP_014366379.1	cds-WP_058093204.1	cds-WP_014400937.1
group_1370		aminotransferase class V-fold PLP-dependent enzyme	1	1	1	1	1761				1194	1194	1194					cds-WP_014300389.1-2
group_1371		NAD(P)H-quinone oxidoreductase	1	1	1	1	1762				960	960	960					cds-WP_013240981.1-2
group_1372	hisC	histidinol-phosphate transaminase	1	1	1	1	1763				1032	1032	1032					cds-WP_013240982.1-2
group_1373		IS110 family transposase	1	1	1	1	1764				1212	1212	1212																									cds-WP_048653436.1-6
group_1374		IS110 family transposase	1	1	1	1	1765				1212	1212	1212																									cds-WP_048653436.1-9
group_1375		YwiC-like family protein	130	130	1	1	1766				780	780	780	cds-WP_014400880.1	cds-WP_014366217.1	cds-WP_014400880.1	cds-WP_014366217.1	cds-WP_014400880.1-2	cds-WP_014400880.1	cds-WP_014400880.1	cds-WP_014366217.1	cds-WP_014366217.1	cds-WP_014400880.1	cds-WP_014400880.1	cds-WP_048588388.1	cds-WP_014366217.1	cds-WP_014366217.1	cds-WP_014400880.1	cds-WP_014400880.1	cds-WP_014366217.1	cds-WP_014400880.1	cds-WP_014400880.1	cds-WP_014400880.1	cds-WP_014400880.1	cds-WP_014400880.1	cds-WP_014400880.1	cds-WP_014400880.1	cds-WP_014366217.1	cds-WP_278072335.1	cds-WP_014400880.1	cds-WP_014400880.1	cds-WP_014400880.1	cds-WP_014366217.1	cds-WP_014366217.1	cds-WP_014400880.1	cds-WP_014400880.1	cds-WP_014366217.1	cds-WP_014400880.1	cds-WP_014400880.1
group_1376		YPDG domain-containing protein	130	130	1	1	1767				516	516	516	cds-WP_014300357.1	cds-WP_014654885.1	cds-WP_014300357.1	cds-WP_014300357.1	cds-WP_014300357.1	cds-WP_014300357.1	cds-WP_014300357.1	cds-WP_014300357.1	cds-WP_014300357.1	cds-WP_014300357.1	cds-WP_014300357.1	cds-WP_014300357.1	cds-WP_014300357.1	cds-WP_014300357.1	cds-WP_014300357.1	cds-WP_014300357.1	cds-WP_014300357.1	cds-WP_014300357.1	cds-WP_014300357.1	cds-WP_014300357.1	cds-WP_014300357.1	cds-WP_014300357.1	cds-WP_014300357.1	cds-WP_014300357.1	cds-WP_014799820.1	cds-WP_014300357.1	cds-WP_014300357.1	cds-WP_014300357.1	cds-WP_014300357.1	cds-WP_014300357.1	cds-WP_014300357.1	cds-WP_014300357.1	cds-WP_014300357.1	cds-WP_014300357.1	cds-WP_014300357.1	cds-WP_014300357.1
group_1377		substrate-binding domain-containing protein	129	129	1	1	1768				1002	1002	1002	cds-WP_014300358.1	cds-WP_014300358.1	cds-WP_014300358.1	cds-WP_064792953.1	cds-WP_014300358.1	cds-WP_014300358.1	cds-WP_014300358.1	cds-WP_014300358.1	cds-WP_014300358.1	cds-WP_014300358.1	cds-WP_014300358.1	cds-WP_048588389.1	cds-WP_014300358.1	13_refound_606	cds-WP_014300358.1	cds-WP_014300358.1	cds-WP_014300358.1	cds-WP_014300358.1	cds-KJZ26_RS00530	cds-WP_014300358.1	cds-KJZ33_RS00530	cds-WP_054250847.1	cds-WP_014300358.1	cds-WP_014300358.1	cds-WP_014300358.1	cds-WP_014300358.1	cds-WP_014300358.1	cds-WP_014300358.1	cds-WP_014300358.1	cds-WP_014300358.1	cds-WP_014300358.1	cds-WP_014300358.1	cds-WP_014300358.1	cds-WP_014300358.1	cds-WP_014300358.1	cds-WP_014300358.1
group_1378		ABC transporter permease	129	129	1	1	1769				1092	1092	1092	cds-WP_013240875.1	cds-WP_048488835.1	cds-WP_013240875.1	cds-WP_014523730.1	cds-WP_058093160.1	cds-WP_058093160.1	cds-WP_058093160.1	cds-WP_014523730.1	cds-WP_014523730.1	cds-WP_013240875.1	cds-WP_013240875.1	cds-WP_014523730.1	cds-WP_014523730.1	cds-WP_014523730.1	cds-WP_013240875.1	cds-WP_013240875.1	cds-WP_014523730.1	cds-WP_013240875.1	cds-WP_013240875.1	cds-WP_013240875.1	cds-WP_013240875.1	cds-WP_013240875.1	cds-WP_058093160.1	cds-WP_013240875.1	cds-WP_014799822.1	cds-WP_014523730.1	cds-WP_013240875.1	cds-WP_013240875.1	cds-WP_058093160.1	cds-WP_014732865.1	cds-WP_014523730.1	cds-WP_058093160.1	cds-WP_013240875.1	cds-WP_014523730.1	cds-WP_058093160.1	cds-WP_013240875.1
group_1379		ABC transporter permease	2	2	1	1	1770				1092	1092	1092					cds-WP_058093160.1-2
group_138		hypothetical protein	130	130	1	1	172				273	273	273	cds-WP_013241081.1	cds-WP_014366392.1	cds-WP_013241081.1	cds-WP_014366392.1	cds-WP_013241081.1	cds-WP_013241081.1	cds-WP_013241081.1	cds-WP_014366392.1	cds-WP_014366392.1	cds-WP_013241081.1	cds-WP_013241081.1	cds-WP_013241081.1	cds-WP_014366392.1	cds-WP_014366392.1	cds-WP_013241081.1	cds-WP_013241081.1	cds-WP_014366392.1	cds-WP_013241081.1	cds-WP_013241081.1	cds-WP_013241081.1	cds-WP_013241081.1	cds-WP_013241081.1	cds-WP_013241081.1	cds-WP_013241081.1	cds-WP_014799949.1	cds-WP_278072366.1	cds-WP_013241081.1	cds-WP_013241081.1	cds-WP_013241081.1	cds-WP_014523011.1	cds-WP_014366392.1	cds-WP_013241081.1	cds-WP_013241081.1	cds-WP_014366392.1	cds-WP_013241081.1	cds-WP_013241081.1
group_1380		ATP-binding cassette domain-containing protein	129	129	1	1	1771				774	774	774	cds-WP_014400882.1	cds-WP_014654889.1	cds-WP_014400882.1	cds-WP_014366220.1	cds-WP_058093161.1	cds-WP_058093161.1	cds-WP_058093161.1	cds-WP_014366220.1	cds-WP_014366220.1	cds-WP_013240876.1	cds-WP_013240876.1	cds-WP_048588390.1	cds-WP_014366220.1	cds-WP_014366220.1	cds-WP_014400882.1	cds-WP_013240876.1	cds-WP_014366220.1	cds-WP_014400882.1	cds-WP_013240876.1	cds-WP_013240876.1	cds-WP_013240876.1	cds-WP_013240876.1	cds-WP_058093161.1	cds-WP_014400882.1	cds-WP_014366220.1	cds-WP_014366220.1	cds-WP_013240876.1	cds-WP_014400882.1	cds-WP_058093161.1	cds-WP_014366220.1	cds-WP_014366220.1	cds-WP_058093161.1	cds-WP_013240876.1	cds-WP_014366220.1	cds-WP_058093161.1	cds-WP_013240876.1
group_1381		ATP-binding cassette domain-containing protein	2	2	1	1	1772				774	774	774					cds-WP_058093161.1-2
group_1382		hypothetical protein	129	129	1	1	1773				678	678	678	cds-WP_014522309.1	cds-WP_014654890.1	cds-WP_013240877.1	cds-WP_014366221.1	cds-WP_013240877.1	cds-WP_013240877.1	cds-WP_013240877.1	cds-WP_014366221.1	cds-WP_014366221.1	cds-WP_013240877.1	cds-WP_013240877.1	cds-WP_014366221.1	cds-WP_014366221.1	cds-WP_014366221.1	cds-WP_013240877.1	cds-WP_013240877.1	cds-WP_014366221.1	cds-WP_014522309.1	cds-WP_013240877.1	cds-WP_013240877.1	cds-WP_013240877.1	cds-WP_013240877.1	cds-WP_013240877.1	cds-WP_013240877.1	cds-WP_014366221.1	cds-WP_014366221.1	cds-WP_013240877.1	cds-WP_013240877.1	cds-WP_013240877.1	cds-WP_014366221.1	cds-WP_014366221.1	cds-WP_013240877.1	cds-WP_013240877.1	cds-WP_014366221.1	cds-WP_013240877.1	cds-WP_013240877.1
group_1383		hypothetical protein	2	2	1	1	1774				678	678	678					cds-WP_013240877.1-2
group_1384		peptidylprolyl isomerase	129	129	1	1	1775				537	537	537	cds-WP_013240878.1	cds-WP_014366222.1	cds-WP_013240878.1	cds-WP_014366222.1	cds-WP_013240878.1	cds-WP_013240878.1	cds-WP_013240878.1	cds-WP_014366222.1	cds-WP_014366222.1	cds-WP_013240878.1	cds-WP_013240878.1	cds-WP_013240878.1	cds-WP_014366222.1	cds-WP_014366222.1	cds-WP_013240878.1	cds-WP_013240878.1	cds-WP_014366222.1	cds-WP_013240878.1	cds-WP_013240878.1	cds-WP_013240878.1	cds-WP_013240878.1	cds-WP_013240878.1	cds-WP_013240878.1	cds-WP_013240878.1	cds-WP_014799823.1	cds-WP_014366222.1	cds-WP_013240878.1	cds-WP_013240878.1	cds-WP_013240878.1	cds-WP_014366222.1	cds-WP_014366222.1	cds-WP_013240878.1	cds-WP_013240878.1	cds-WP_014366222.1	cds-WP_013240878.1	cds-WP_013240878.1
group_1385		peptidylprolyl isomerase	2	2	1	1	1776				537	537	537					cds-WP_013240878.1-2
group_1386		rhomboid family intramembrane serine protease	129	129	1	1	1777				771	771	771	cds-WP_013240879.1	cds-WP_014522924.1	cds-WP_013240879.1	cds-WP_014522924.1	cds-WP_013240879.1	cds-WP_013240879.1	cds-WP_013240879.1	cds-WP_014523731.1	cds-WP_014523731.1	cds-WP_013240879.1	cds-WP_013240879.1	cds-WP_048588391.1	cds-WP_014522924.1	cds-WP_014523731.1	cds-WP_013240879.1	cds-WP_013240879.1	cds-WP_014522924.1	cds-WP_013240879.1	cds-WP_013240879.1	cds-WP_013240879.1	cds-WP_013240879.1	cds-WP_013240879.1	cds-WP_013240879.1	cds-WP_013240879.1	cds-WP_014799824.1	cds-WP_014799824.1	cds-WP_013240879.1	cds-WP_013240879.1	cds-WP_013240879.1	cds-WP_014522924.1	cds-WP_014522924.1	cds-WP_013240879.1	cds-WP_013240879.1	cds-WP_014523731.1	cds-WP_013240879.1	cds-WP_013240879.1
group_1387		rhomboid family intramembrane serine protease	2	2	1	1	1778				771	771	771					cds-WP_013240879.1-2
group_1388		DUF5979 domain-containing protein	1	1	1	1	1779				348	348	348					cds-WP_013240882.1-2
group_1389		iron chelate uptake ABC transporter family permease subunit	130	130	1	1	1780				990	990	990	cds-WP_013240891.1	cds-WP_014366234.1	cds-WP_013240891.1	cds-WP_014366234.1	cds-WP_013240891.1	cds-WP_013240891.1	cds-WP_013240891.1	cds-WP_014366234.1	cds-WP_014366234.1	cds-WP_014522073.1	cds-WP_014522073.1	cds-WP_013240891.1	cds-WP_014366234.1	13_refound_607	cds-WP_013240891.1	cds-WP_014522073.1	cds-WP_014366234.1	cds-WP_013240891.1	cds-WP_014522073.1	cds-WP_013240891.1	cds-WP_014522073.1	cds-WP_013240891.1	cds-WP_013240891.1	cds-WP_013240891.1	cds-WP_014799832.1	cds-WP_014799832.1	cds-WP_014522073.1	cds-WP_013240891.1	cds-WP_013240891.1	cds-WP_014366234.1	cds-WP_014366234.1	cds-WP_013240891.1	cds-WP_014522073.1	cds-WP_014366234.1	cds-WP_013240891.1	cds-WP_014522073.1
group_139		PLP-dependent aminotransferase family protein;winged helix-turn-helix domain-containing protein	129	134	103875968992248	1	173				279	1395	133320454545455	cds-WP_014522086.1	cds-WP_014522978.1	cds-WP_014522086.1	cds-WP_043014366.1	cds-WP_014522086.1	cds-WP_014522086.1	cds-WP_014522086.1	cds-WP_043014366.1	cds-WP_043014366.1	cds-WP_126084096.1	cds-WP_014522086.1	cds-WP_048589426.1	cds-WP_043014366.1	cds-WP_043014366.1	cds-WP_014522086.1	cds-WP_014522086.1	cds-WP_043014366.1	cds-WP_014522086.1	cds-WP_014522086.1	cds-WP_104993025.1	cds-WP_014522086.1	cds-WP_064430593.1	cds-WP_014522086.1	cds-WP_014522086.1	cds-WP_072577984.1	cds-WP_278072354.1	cds-WP_014522086.1	cds-WP_014522086.1	cds-WP_014522086.1	cds-WP_014522978.1	cds-WP_014522978.1	cds-WP_014522086.1	cds-WP_014522086.1	cds-WP_043014366.1	cds-WP_014522086.1	cds-WP_014522086.1
group_1390		iron chelate uptake ABC transporter family permease subunit	130	130	1	1	1781				1068	1068	1068	cds-WP_013240892.1	cds-WP_014654897.1	cds-WP_013240892.1	cds-WP_014523733.1	cds-WP_013240892.1	cds-WP_013240892.1	cds-WP_013240892.1	cds-WP_014523733.1	cds-WP_014523733.1	cds-WP_013240892.1	cds-WP_013240892.1	cds-WP_048588397.1	cds-WP_014523733.1	13_refound_608	cds-WP_013240892.1	cds-WP_013240892.1	cds-WP_014523733.1	cds-WP_013240892.1	cds-WP_013240892.1	cds-WP_013240892.1	cds-WP_013240892.1	cds-WP_013240892.1	cds-WP_013240892.1	cds-WP_013240892.1	cds-WP_041481155.1	cds-WP_041481155.1	cds-WP_013240892.1	cds-WP_013240892.1	cds-WP_013240892.1	cds-WP_014522932.1	cds-WP_014522932.1	cds-WP_013240892.1	cds-WP_013240892.1	cds-WP_014523733.1	cds-WP_013240892.1	cds-WP_013240892.1
group_1391	crgA	cell division protein CrgA	130	130	1	1	1782				270	270	270	cds-WP_013240894.1	cds-WP_013240894.1	cds-WP_013240894.1	cds-WP_013240894.1	cds-WP_013240894.1	cds-WP_013240894.1	cds-WP_013240894.1	cds-WP_013240894.1	cds-WP_013240894.1	cds-WP_013240894.1	cds-WP_013240894.1	cds-WP_013240894.1	cds-WP_013240894.1	cds-WP_013240894.1	cds-WP_013240894.1	cds-WP_013240894.1	cds-WP_013240894.1	cds-WP_013240894.1	cds-WP_013240894.1	cds-WP_013240894.1	cds-WP_013240894.1	cds-WP_013240894.1	cds-WP_013240894.1	cds-WP_013240894.1	cds-WP_013240894.1	cds-WP_013240894.1	cds-WP_013240894.1	cds-WP_013240894.1	cds-WP_013240894.1	cds-WP_014522934.1	cds-WP_013240894.1	cds-WP_013240894.1	cds-WP_013240894.1	cds-WP_013240894.1	cds-WP_013240894.1	cds-WP_013240894.1
group_1392		serine/threonine-protein kinase	130	130	1	1	1783				1521	1521	1521	cds-WP_013240896.1	cds-WP_013240896.1	cds-WP_013240896.1	cds-WP_013240896.1	cds-WP_013240896.1	cds-WP_013240896.1	cds-WP_013240896.1	cds-WP_013240896.1	cds-WP_013240896.1	cds-WP_013240896.1	cds-WP_013240896.1	cds-WP_048588399.1	cds-WP_013240896.1	cds-WP_013240896.1	cds-WP_013240896.1	cds-WP_013240896.1	cds-WP_013240896.1	cds-WP_013240896.1	cds-WP_013240896.1	cds-WP_104992920.1	cds-WP_013240896.1	cds-WP_013240896.1	cds-WP_013240896.1	cds-WP_013240896.1	cds-WP_014799836.1	cds-WP_072577710.1	cds-WP_013240896.1	cds-WP_013240896.1	cds-WP_013240896.1	cds-WP_013240896.1	cds-WP_013240896.1	cds-WP_013240896.1	cds-WP_013240896.1	cds-WP_013240896.1	cds-WP_013240896.1	cds-WP_013240896.1
group_1393		penicillin-binding transpeptidase domain-containing protein	130	130	1	1	1784				1461	1461	1461	cds-WP_013240897.1	cds-WP_014654899.1	cds-WP_013240897.1	cds-WP_014366238.1	cds-WP_013240897.1	cds-WP_013240897.1	cds-WP_013240897.1	cds-WP_014366238.1	cds-WP_014366238.1	cds-WP_013240897.1	cds-WP_013240897.1	cds-WP_048588400.1	cds-WP_014366238.1	cds-WP_014366238.1	cds-WP_013240897.1	cds-WP_013240897.1	cds-WP_014366238.1	cds-WP_013240897.1	cds-WP_013240897.1	cds-WP_013240897.1	cds-WP_013240897.1	cds-WP_013240897.1	cds-WP_013240897.1	cds-WP_013240897.1	cds-WP_014366238.1	cds-WP_014366238.1	cds-WP_013240897.1	cds-WP_013240897.1	cds-WP_013240897.1	cds-WP_014366238.1	cds-WP_014366238.1	cds-WP_013240897.1	cds-WP_013240897.1	cds-WP_014366238.1	cds-WP_013240897.1	cds-WP_013240897.1
group_1394		protein phosphatase 2C domain-containing protein	130	130	1	1	1785				1512	1512	1512	cds-WP_014400889.1	cds-WP_014366240.1	cds-WP_014400889.1	cds-WP_014366240.1	cds-WP_054250849.1	cds-WP_054250849.1	cds-WP_054250849.1	cds-WP_043014334.1	cds-WP_043014334.1	cds-WP_013240899.1	cds-WP_013240899.1	cds-WP_048588401.1	cds-WP_014366240.1	cds-WP_043014334.1	cds-WP_014400889.1	cds-WP_013240899.1	cds-WP_014366240.1	cds-WP_014400889.1	cds-WP_013240899.1	cds-WP_013240899.1	cds-WP_013240899.1	cds-WP_054250849.1	cds-WP_054250849.1	cds-WP_014400889.1	cds-WP_014799837.1	cds-WP_014799837.1	cds-WP_013240899.1	cds-WP_014400889.1	cds-WP_054250849.1	cds-WP_014366240.1	cds-WP_014366240.1	cds-WP_054250849.1	cds-WP_013240899.1	cds-WP_043014334.1	cds-WP_054250849.1	cds-WP_013240899.1
group_1395		DUF3662 and FHA domain-containing protein	130	130	1	1	1786				954	954	954	cds-WP_013240901.1	cds-WP_014522937.1	cds-WP_013240901.1	cds-WP_014522937.1	cds-WP_058093166.1	cds-WP_058093166.1	cds-WP_058093166.1	cds-WP_014522937.1	cds-WP_014522937.1	cds-WP_013240901.1	cds-WP_013240901.1	cds-WP_013240901.1	cds-WP_014522937.1	cds-WP_014522937.1	cds-WP_013240901.1	cds-WP_013240901.1	cds-WP_014522937.1	cds-WP_013240901.1	cds-WP_013240901.1	cds-WP_013240901.1	cds-WP_013240901.1	cds-WP_013240901.1	cds-WP_058093166.1	cds-WP_013240901.1	cds-WP_013240901.1	cds-WP_013240901.1	cds-WP_013240901.1	cds-WP_013240901.1	cds-WP_058093166.1	cds-WP_014522937.1	cds-WP_032802270.1	cds-WP_058093166.1	cds-WP_013240901.1	cds-WP_014522937.1	cds-WP_058093166.1	cds-WP_013240901.1
group_1396		CPBP family intramembrane metalloprotease	130	130	1	1	1787				714	714	714	cds-WP_013240902.1	cds-WP_014522938.1	cds-WP_013240902.1	cds-WP_014522938.1	cds-WP_013240902.1	cds-WP_013240902.1	cds-WP_013240902.1	cds-WP_014522938.1	cds-WP_014522938.1	cds-WP_013240902.1	cds-WP_013240902.1	cds-WP_048588402.1	cds-WP_014522938.1	cds-WP_014522938.1	cds-WP_013240902.1	cds-WP_013240902.1	cds-WP_014522938.1	cds-WP_013240902.1	cds-WP_013240902.1	cds-WP_013240902.1	cds-WP_013240902.1	cds-WP_013240902.1	cds-WP_013240902.1	cds-WP_013240902.1	cds-WP_041481156.1	cds-WP_041481156.1	cds-WP_013240902.1	cds-WP_013240902.1	cds-WP_013240902.1	cds-WP_014522938.1	cds-WP_014522938.1	cds-WP_013240902.1	cds-WP_013240902.1	cds-WP_014522938.1	cds-WP_013240902.1	cds-WP_013240902.1
group_1397		alpha-amylase family glycosyl hydrolase	130	130	1	1	1788				1599	1599	1599	cds-WP_014400890.1	cds-WP_014654909.1	cds-WP_014400890.1	cds-WP_014366251.1	cds-WP_014400890.1	cds-WP_014400890.1	cds-WP_014400890.1	cds-WP_014366251.1	cds-WP_014366251.1	cds-WP_013240909.1	cds-WP_013240909.1	cds-WP_048588407.1	cds-WP_014366251.1	cds-WP_014366251.1	cds-WP_014400890.1	cds-WP_013240909.1	cds-WP_014366251.1	cds-WP_014400890.1	cds-WP_013240909.1	cds-WP_013240909.1	cds-WP_013240909.1	cds-WP_013240909.1	cds-WP_014400890.1	cds-WP_014400890.1	cds-WP_014799844.1	cds-WP_014799844.1	cds-WP_013240909.1	cds-WP_014400890.1	cds-WP_014400890.1	cds-WP_014366251.1	cds-WP_014366251.1	cds-WP_014400890.1	cds-WP_013240909.1	cds-WP_014366251.1	cds-WP_014400890.1	cds-WP_013240909.1
group_1398		ABC transporter permease subunit	130	130	1	1	1789				663	663	663	cds-WP_014300370.1	cds-WP_014366260.1	cds-WP_014300370.1	cds-WP_014366260.1	cds-WP_058093169.1	cds-WP_058093169.1	cds-WP_058093169.1	cds-WP_014366260.1	cds-WP_014366260.1	cds-WP_014300370.1	cds-WP_014300370.1	cds-WP_014366260.1	cds-WP_014366260.1	cds-WP_014366260.1	cds-WP_014300370.1	cds-WP_014300370.1	cds-WP_014366260.1	cds-WP_014300370.1	cds-WP_014300370.1	cds-WP_014300370.1	cds-WP_014300370.1	cds-WP_014300370.1	cds-WP_058093169.1	cds-WP_014300370.1	cds-WP_014799849.1	cds-WP_278072343.1	cds-WP_014300370.1	cds-WP_014300370.1	cds-WP_058093169.1	cds-WP_014522947.1	cds-WP_014366260.1	cds-WP_058093169.1	cds-WP_014300370.1	cds-WP_014366260.1	cds-WP_058093169.1	cds-WP_014300370.1
group_1399		ABC transporter permease	130	130	1	1	1790				639	639	639	cds-WP_013240918.1	cds-WP_014654919.1	cds-WP_013240918.1	cds-WP_013240918.1	cds-WP_058093170.1	cds-WP_058093170.1	cds-WP_058093170.1	cds-WP_013240918.1	cds-WP_013240918.1	cds-WP_013240918.1	cds-WP_013240918.1	cds-WP_013240918.1	cds-WP_013240918.1	cds-WP_013240918.1	cds-WP_013240918.1	cds-WP_013240918.1	cds-WP_013240918.1	cds-WP_013240918.1	cds-WP_013240918.1	cds-WP_013240918.1	cds-WP_013240918.1	cds-WP_013240918.1	cds-WP_058093170.1	cds-WP_013240918.1	cds-WP_013240918.1	cds-WP_013240918.1	cds-WP_013240918.1	cds-WP_013240918.1	cds-WP_058093170.1	cds-WP_013240918.1	cds-WP_013240918.1	cds-WP_058093170.1	cds-WP_013240918.1	cds-WP_013240918.1	cds-WP_058093170.1	cds-WP_013240918.1
group_14		TetR family transcriptional regulator;hypothetical protein;TetR/AcrR family transcriptional regulator	130	133	102307692307692	1	18				264	675	655351145038168	cds-WP_223201524.1	cds-WP_231113566.1	cds-WP_223201524.1	cds-WP_227000462.1	cds-WP_013241586.1	cds-WP_223201524.1	cds-WP_223201524.1	cds-WP_227000462.1	cds-WP_227000462.1	cds-WP_223201524.1	cds-WP_223201524.1	cds-WP_233486571.1	cds-WP_227000462.1	cds-WP_014366783.1	cds-WP_223201524.1	cds-WP_223201524.1	cds-WP_227000462.1	cds-WP_223201524.1	cds-WP_013241586.1	cds-WP_223201524.1	cds-WP_013241586.1	cds-WP_223201524.1	cds-WP_223201524.1	cds-WP_223201524.1	cds-WP_231131399.1;cds-WP_231131400.1	cds-WP_231131399.1;cds-WP_231131400.1	cds-WP_223201524.1	cds-WP_223201524.1	cds-WP_223201524.1	cds-WP_227000462.1	cds-WP_227000462.1	cds-WP_223201524.1	cds-WP_223201524.1	cds-WP_227000462.1	cds-WP_223201524.1	cds-WP_223201524.1
group_140		serine/threonine protein kinase	129	129	1	1	174				2250	2250	2250	cds-WP_013242683.1	cds-WP_014655816.1	cds-WP_013242683.1	cds-WP_014367662.1	cds-WP_013242683.1	cds-WP_013242683.1	cds-WP_013242683.1	cds-WP_014367662.1	cds-WP_014367662.1	cds-WP_013242683.1	cds-WP_013242683.1	cds-WP_048589271.1	cds-WP_014367662.1	cds-WP_014367662.1	cds-WP_013242683.1	cds-WP_013242683.1	cds-WP_014367662.1	cds-WP_013242683.1	cds-WP_013242683.1	cds-WP_013242683.1	cds-WP_013242683.1	cds-WP_013242683.1	cds-WP_013242683.1	cds-WP_013242683.1	cds-WP_041481395.1	cds-WP_041481395.1	cds-WP_013242683.1	cds-WP_013242683.1	cds-WP_013242683.1	cds-WP_014523621.1	cds-WP_014523621.1	cds-WP_013242683.1	cds-WP_013242683.1	cds-WP_014367662.1	cds-WP_013242683.1	cds-WP_013242683.1
group_1400		ATP-binding cassette domain-containing protein	130	130	1	1	1791				888	888	888	cds-WP_014400895.1	cds-WP_014366261.1	cds-WP_014400895.1	cds-WP_014366261.1	cds-WP_014400895.1	cds-WP_014400895.1	cds-WP_014400895.1	cds-WP_014366261.1	cds-WP_014366261.1	cds-WP_013240919.1	cds-WP_013240919.1	cds-WP_014400895.1	cds-WP_014366261.1	cds-WP_014366261.1	cds-WP_014400895.1	cds-WP_013240919.1	cds-WP_014366261.1	cds-WP_014400895.1	cds-WP_013240919.1	cds-WP_013240919.1	cds-WP_013240919.1	cds-WP_014400895.1	cds-WP_014400895.1	cds-WP_014400895.1	cds-WP_014799850.1	cds-WP_014799850.1	cds-WP_013240919.1	cds-WP_014400895.1	cds-WP_014400895.1	cds-WP_014366261.1	cds-WP_014366261.1	cds-WP_014400895.1	cds-WP_013240919.1	cds-WP_014366261.1	cds-WP_014400895.1	cds-WP_013240919.1
group_1401		antitoxin	130	130	1	1	1792				168	168	168	cds-WP_013240920.1	cds-WP_013240920.1	cds-WP_013240920.1	cds-WP_013240920.1	cds-WP_013240920.1	cds-WP_013240920.1	cds-WP_013240920.1	cds-WP_013240920.1	cds-WP_013240920.1	cds-WP_013240920.1	cds-WP_013240920.1	cds-WP_013240920.1	cds-WP_013240920.1	cds-WP_013240920.1	cds-WP_013240920.1	cds-WP_013240920.1	cds-WP_013240920.1	cds-WP_013240920.1	cds-WP_013240920.1	cds-WP_013240920.1	cds-WP_013240920.1	cds-WP_013240920.1	cds-WP_013240920.1	cds-WP_013240920.1	cds-WP_013240920.1	cds-WP_013240920.1	cds-WP_013240920.1	cds-WP_013240920.1	cds-WP_013240920.1	cds-WP_013240920.1	cds-WP_013240920.1	cds-WP_013240920.1	cds-WP_013240920.1	cds-WP_013240920.1	cds-WP_013240920.1	cds-WP_013240920.1
group_1402		M20/M25/M40 family metallo-hydrolase	130	130	1	1	1793				1338	1338	1338	cds-WP_013240921.1	cds-WP_014366263.1	cds-WP_013240921.1	cds-WP_014366263.1	cds-WP_013240921.1	cds-WP_013240921.1	cds-WP_013240921.1	cds-WP_014366263.1	cds-WP_014366263.1	cds-WP_013240921.1	cds-WP_013240921.1	cds-WP_048588411.1	cds-WP_014366263.1	13_refound_609	cds-WP_013240921.1	cds-WP_013240921.1	cds-WP_014366263.1	cds-WP_013240921.1	cds-WP_013240921.1	cds-WP_013240921.1	cds-WP_013240921.1	cds-WP_054250852.1	cds-WP_013240921.1	cds-WP_013240921.1	24_refound_1045	cds-WP_081368723.1	cds-WP_013240921.1	cds-WP_013240921.1	cds-WP_013240921.1	cds-WP_014366263.1	cds-WP_014366263.1	cds-WP_013240921.1	cds-WP_013240921.1	cds-WP_014366263.1	cds-WP_013240921.1	cds-WP_013240921.1
group_1403	bioB	biotin synthase BioB	130	130	1	1	1794				996	996	996	cds-WP_013240922.1	cds-WP_013240922.1	cds-WP_013240922.1	cds-WP_013240922.1	cds-WP_013240922.1	cds-WP_013240922.1	cds-WP_013240922.1	cds-WP_013240922.1	cds-WP_013240922.1	cds-WP_013240922.1	cds-WP_013240922.1	cds-WP_013240922.1	cds-WP_013240922.1	cds-WP_013240922.1	cds-WP_013240922.1	cds-WP_013240922.1	cds-WP_013240922.1	cds-WP_013240922.1	cds-WP_013240922.1	cds-WP_013240922.1	cds-WP_013240922.1	cds-WP_013240922.1	cds-WP_013240922.1	cds-WP_013240922.1	cds-WP_088238431.1	cds-WP_072577716.1	cds-WP_013240922.1	cds-WP_013240922.1	cds-WP_013240922.1	cds-WP_013240922.1	cds-WP_013240922.1	cds-WP_013240922.1	cds-WP_013240922.1	cds-WP_013240922.1	cds-WP_013240922.1	cds-WP_013240922.1
group_1404		hypothetical protein	130	130	1	1	1795				255	255	255	cds-WP_013240923.1	cds-WP_013240923.1	cds-WP_013240923.1	cds-WP_013240923.1	cds-WP_013240923.1	cds-WP_013240923.1	cds-WP_013240923.1	cds-WP_013240923.1	cds-WP_013240923.1	cds-WP_013240923.1	cds-WP_013240923.1	cds-WP_013240923.1	cds-WP_013240923.1	cds-WP_013240923.1	cds-WP_013240923.1	cds-WP_013240923.1	cds-WP_013240923.1	cds-WP_013240923.1	cds-WP_013240923.1	cds-WP_013240923.1	cds-WP_013240923.1	cds-WP_013240923.1	cds-WP_013240923.1	cds-WP_013240923.1	cds-WP_013240923.1	cds-WP_013240923.1	cds-WP_013240923.1	cds-WP_013240923.1	cds-WP_013240923.1	cds-WP_013240923.1	cds-WP_013240923.1	cds-WP_013240923.1	cds-WP_013240923.1	cds-WP_013240923.1	cds-WP_013240923.1	cds-WP_013240923.1
group_1405	amn	AMP nucleosidase	130	130	1	1	1796				1413	1413	1413	cds-WP_014300371.1	cds-WP_071417228.1	cds-WP_014300371.1	cds-WP_014366266.1	cds-WP_058093171.1	cds-WP_058093171.1	cds-WP_058093171.1	cds-WP_014366266.1	cds-WP_014366266.1	cds-WP_014300371.1	cds-WP_014300371.1	cds-WP_048588412.1	cds-WP_014366266.1	cds-WP_014366266.1	cds-WP_014300371.1	cds-WP_014300371.1	cds-WP_014366266.1	cds-WP_014300371.1	cds-WP_014300371.1	cds-WP_014300371.1	cds-WP_014300371.1	cds-WP_014300371.1	cds-WP_058093171.1	cds-WP_014300371.1	cds-WP_014300371.1	cds-WP_014300371.1	cds-WP_014300371.1	cds-WP_014300371.1	cds-WP_058093171.1	cds-WP_014366266.1	cds-WP_014366266.1	cds-WP_058093171.1	cds-WP_014300371.1	cds-WP_014366266.1	cds-WP_058093171.1	cds-WP_014300371.1
group_1406		hypothetical protein	130	130	1	1	1797				1410	1410	1410	cds-WP_013240926.1	cds-WP_048653246.1	cds-WP_013240926.1	cds-WP_014366267.1	cds-WP_058093172.1	cds-WP_058093172.1	cds-WP_058093172.1	cds-WP_014366267.1	cds-WP_014366267.1	cds-WP_013240926.1	cds-WP_013240926.1	cds-WP_048588413.1	cds-WP_014366267.1	cds-WP_014366267.1	cds-WP_013240926.1	cds-WP_013240926.1	cds-WP_014366267.1	cds-WP_013240926.1	cds-WP_013240926.1	cds-WP_104992921.1	cds-WP_013240926.1	cds-WP_013240926.1	cds-WP_058093172.1	cds-WP_013240926.1	cds-WP_014799854.1	cds-WP_014799854.1	cds-WP_013240926.1	cds-WP_013240926.1	cds-WP_058093172.1	cds-WP_014522948.1	cds-WP_014366267.1	cds-WP_058093172.1	cds-WP_013240926.1	cds-WP_014366267.1	cds-WP_058093172.1	cds-WP_013240926.1
group_1407		glycoside hydrolase family 25 protein	130	130	1	1	1798				1137	1137	1137	cds-WP_013240927.1	cds-WP_032802342.1	cds-WP_013240927.1	cds-WP_032802342.1	cds-WP_058093173.1	cds-WP_058093173.1	cds-WP_058093173.1	cds-WP_032802342.1	cds-WP_032802342.1	cds-WP_013240927.1	cds-WP_013240927.1	cds-WP_048588414.1	cds-WP_032802342.1	cds-WP_032802342.1	cds-WP_013240927.1	cds-WP_013240927.1	cds-WP_032802342.1	cds-WP_013240927.1	cds-WP_013240927.1	cds-WP_013240927.1	cds-WP_013240927.1	cds-WP_013240927.1	cds-WP_058093173.1	cds-WP_013240927.1	24_refound_1046	cds-WP_058093173.1	cds-WP_013240927.1	cds-WP_013240927.1	cds-WP_058093173.1	cds-WP_032802342.1	cds-WP_032802342.1	cds-WP_058093173.1	cds-WP_013240927.1	cds-WP_032802342.1	cds-WP_058093173.1	cds-WP_013240927.1
group_1408		VIT family protein	130	130	1	1	1799				738	738	738	cds-WP_013240929.1	cds-WP_014522951.1	cds-WP_013240929.1	cds-WP_014522951.1	cds-WP_013240929.1	cds-WP_013240929.1	cds-WP_013240929.1	cds-WP_014522951.1	cds-WP_014522951.1	cds-WP_013240929.1	cds-WP_013240929.1	cds-WP_014522951.1	cds-WP_014522951.1	cds-WP_014522951.1	cds-WP_013240929.1	cds-WP_013240929.1	cds-WP_014522951.1	cds-WP_013240929.1	cds-WP_013240929.1	cds-WP_013240929.1	cds-WP_013240929.1	cds-WP_013240929.1	cds-WP_013240929.1	cds-WP_013240929.1	cds-WP_014799856.1	cds-WP_014799856.1	cds-WP_013240929.1	cds-WP_013240929.1	cds-WP_013240929.1	cds-WP_014522951.1	cds-WP_014522951.1	cds-WP_013240929.1	cds-WP_013240929.1	cds-WP_014522951.1	cds-WP_013240929.1	cds-WP_013240929.1
group_1409		triacylglycerol lipase	130	130	1	1	1800				807	807	807	cds-WP_014300374.1	cds-WP_014654926.1	cds-WP_014300374.1	cds-WP_014654926.1	cds-WP_014300374.1	cds-WP_014300374.1	cds-WP_014300374.1	cds-WP_014654926.1	cds-WP_014654926.1	cds-WP_014300374.1	cds-WP_014300374.1	cds-WP_048588416.1	cds-WP_014654926.1	13_refound_610	cds-WP_014300374.1	cds-WP_014300374.1	cds-WP_014654926.1	cds-WP_014300374.1	cds-WP_014300374.1	cds-WP_014300374.1	cds-WP_014300374.1	cds-WP_014300374.1	cds-WP_014300374.1	cds-WP_014300374.1	cds-WP_072577717.1	cds-WP_278072345.1	cds-WP_014300374.1	cds-WP_014300374.1	cds-WP_014300374.1	cds-WP_014654926.1	cds-WP_014654926.1	cds-WP_014300374.1	32_refound_1256	cds-WP_014654926.1	cds-WP_014300374.1	cds-WP_014300374.1
group_141		heme A synthase	130	130	1	1	175				915	996	992261538461538	cds-WP_013241954.1	cds-WP_014367095.1	cds-WP_013241954.1	cds-WP_014367095.1	cds-WP_013241954.1	cds-WP_013241954.1	cds-WP_013241954.1	cds-WP_014367095.1	cds-WP_014367095.1	cds-WP_013241954.1	cds-WP_013241954.1	cds-WP_014367095.1	cds-WP_014367095.1	cds-WP_014367095.1	cds-WP_014522530.1	cds-WP_013241954.1	cds-WP_014367095.1	cds-WP_013241954.1	cds-WP_250544354.1	cds-WP_013241954.1	cds-WP_250544354.1	cds-WP_013241954.1	cds-WP_013241954.1	cds-WP_013241954.1	cds-WP_014367095.1	cds-WP_014367095.1	cds-WP_013241954.1	cds-WP_013241954.1	cds-WP_013241954.1	cds-WP_014367095.1	cds-WP_014367095.1	cds-WP_013241954.1	cds-WP_013241954.1	cds-WP_014367095.1	cds-WP_013241954.1	cds-WP_013241954.1
group_1410		ROK family protein	130	130	1	1	1801				1020	1020	1020	cds-WP_013240933.1	cds-WP_014523741.1	cds-WP_013240933.1	cds-WP_014523741.1	cds-WP_058093175.1	cds-WP_058093175.1	cds-WP_058093175.1	cds-WP_014523741.1	cds-WP_014523741.1	cds-WP_013240933.1	cds-WP_013240933.1	cds-WP_041481159.1	cds-WP_014523741.1	13_refound_611	cds-WP_013240933.1	cds-WP_013240933.1	cds-WP_014523741.1	cds-WP_013240933.1	cds-WP_013240933.1	cds-WP_013240933.1	cds-WP_013240933.1	cds-WP_013240933.1	cds-WP_058093175.1	cds-WP_013240933.1	cds-WP_041481159.1	cds-WP_041481159.1	cds-WP_013240933.1	cds-WP_013240933.1	cds-WP_058093175.1	cds-WP_014523741.1	cds-WP_032802256.1	cds-WP_131406034.1	cds-WP_013240933.1	cds-WP_014523741.1	cds-WP_058093175.1	cds-WP_013240933.1
group_1411		PepSY domain-containing protein	130	130	1	1	1802				1479	1479	1479	cds-WP_014400900.1	cds-WP_014522955.1	cds-WP_014400900.1	cds-WP_014366275.1	cds-WP_058093176.1	cds-WP_058093176.1	cds-WP_058093176.1	cds-WP_014366275.1	cds-WP_014366275.1	cds-WP_013240934.1	cds-WP_013240934.1	cds-WP_048588419.1	cds-WP_014366275.1	cds-WP_014366275.1	cds-WP_014400900.1	cds-WP_013240934.1	cds-WP_014366275.1	cds-WP_014400900.1	cds-WP_013240934.1	cds-WP_013240934.1	cds-WP_013240934.1	cds-WP_013240934.1	cds-WP_058093176.1	cds-WP_014400900.1	cds-WP_014799859.1	cds-WP_014799859.1	cds-WP_013240934.1	cds-WP_014400900.1	cds-WP_058093176.1	cds-WP_014522955.1	cds-WP_032802252.1	cds-WP_058093176.1	cds-WP_013240934.1	cds-WP_014366275.1	cds-WP_058093176.1	cds-WP_013240934.1
group_1412		DUF885 domain-containing protein	130	130	1	1	1803				1671	1671	1671	cds-WP_014400901.1	cds-WP_014522957.1	cds-WP_014400901.1	cds-WP_014522957.1	cds-WP_014400901.1	cds-WP_014400901.1	cds-WP_014400901.1	cds-WP_014522957.1	cds-WP_014522957.1	cds-WP_014400901.1	cds-WP_014400901.1	cds-WP_048588421.1	cds-WP_014522957.1	cds-WP_014522957.1	cds-WP_014400901.1	cds-WP_014400901.1	cds-WP_014522957.1	cds-WP_014400901.1	cds-WP_014400901.1	cds-WP_014400901.1	cds-WP_014400901.1	cds-WP_054250853.1	cds-WP_014400901.1	cds-WP_014400901.1	cds-WP_014799860.1	cds-WP_014799860.1	cds-WP_014400901.1	cds-WP_014400901.1	cds-WP_014400901.1	cds-WP_014522957.1	cds-WP_014522957.1	cds-WP_014400901.1	cds-WP_014400901.1	cds-WP_014522957.1	cds-WP_014400901.1	cds-WP_014400901.1
group_1413		TSUP family transporter	130	130	1	1	1804				813	813	813	cds-WP_014400902.1	cds-WP_014366284.1	cds-WP_014400902.1	cds-WP_014366284.1	cds-WP_013240942.1	cds-WP_013240942.1	cds-WP_013240942.1	cds-WP_014366284.1	cds-WP_014366284.1	cds-WP_013240942.1	cds-WP_013240942.1	cds-WP_048588426.1	cds-WP_014366284.1	cds-WP_014366284.1	cds-WP_014400902.1	cds-WP_013240942.1	cds-WP_014366284.1	cds-WP_014400902.1	cds-WP_013240942.1	cds-WP_013240942.1	cds-WP_013240942.1	cds-WP_013240942.1	cds-WP_013240942.1	cds-WP_014400902.1	cds-WP_014799863.1	cds-WP_014799863.1	cds-WP_013240942.1	cds-WP_014400902.1	cds-WP_013240942.1	cds-WP_014366284.1	cds-WP_014366284.1	cds-WP_013240942.1	cds-WP_013240942.1	cds-WP_014366284.1	cds-WP_013240942.1	cds-WP_013240942.1
group_1414		PTS sugar transporter subunit IIA	130	130	1	1	1805				816	816	816	cds-WP_013240943.1	cds-WP_014366285.1	cds-WP_013240943.1	cds-WP_014366285.1	cds-WP_013240943.1	cds-WP_013240943.1	cds-WP_013240943.1	cds-WP_014366285.1	cds-WP_014366285.1	cds-WP_013240943.1	cds-WP_013240943.1	cds-WP_013240943.1	cds-WP_014366285.1	cds-WP_014366285.1	cds-WP_013240943.1	cds-WP_013240943.1	cds-WP_014366285.1	cds-WP_013240943.1	cds-WP_013240943.1	cds-WP_013240943.1	cds-WP_013240943.1	cds-WP_013240943.1	cds-WP_013240943.1	cds-WP_013240943.1	24_refound_1047	25_refound_1081	cds-WP_013240943.1	cds-WP_013240943.1	cds-WP_013240943.1	cds-WP_014366285.1	cds-WP_014366285.1	cds-WP_013240943.1	cds-WP_013240943.1	cds-WP_014366285.1	cds-WP_013240943.1	cds-WP_013240943.1
group_1415		RNA-binding S4 domain-containing protein	129	129	1	1	1806				291	291	291	cds-WP_013240950.1	cds-WP_013240950.1	cds-WP_013240950.1	cds-WP_013240950.1	cds-WP_013240950.1	cds-WP_013240950.1	cds-WP_013240950.1	cds-WP_013240950.1	cds-WP_013240950.1	cds-WP_013240950.1	cds-WP_013240950.1	cds-WP_013240950.1	cds-WP_013240950.1	cds-WP_013240950.1	cds-WP_013240950.1	cds-WP_013240950.1	cds-WP_013240950.1	cds-WP_013240950.1	cds-WP_013240950.1	cds-WP_013240950.1	cds-WP_013240950.1	cds-WP_013240950.1	cds-WP_013240950.1		cds-WP_013240950.1	cds-WP_013240950.1	cds-WP_013240950.1	cds-WP_013240950.1	cds-WP_013240950.1	cds-WP_013240950.1	cds-WP_013240950.1	cds-WP_013240950.1	cds-WP_013240950.1	cds-WP_013240950.1	cds-WP_013240950.1	cds-WP_013240950.1
group_1416		VOC family protein	130	130	1	1	1807				825	825	825	cds-WP_013240951.1	cds-WP_014654941.1	cds-WP_014799869.1	cds-WP_014523743.1	cds-WP_013240951.1	cds-WP_013240951.1	cds-WP_013240951.1	cds-WP_014523743.1	cds-WP_014523743.1	cds-WP_013240951.1	cds-WP_013240951.1	cds-WP_013240951.1	cds-WP_014523743.1	cds-WP_014523743.1	cds-WP_013240951.1	cds-WP_013240951.1	cds-WP_014523743.1	cds-WP_013240951.1	cds-WP_013240951.1	cds-WP_013240951.1	cds-WP_013240951.1	cds-WP_013240951.1	cds-WP_013240951.1	cds-WP_013240951.1	cds-WP_014799869.1	cds-WP_014799869.1	cds-WP_013240951.1	cds-WP_013240951.1	cds-WP_013240951.1	cds-WP_014522963.1	cds-WP_014522963.1	cds-WP_013240951.1	cds-WP_013240951.1	cds-WP_014523743.1	cds-WP_013240951.1	cds-WP_013240951.1
group_1417		MIP/aquaporin family protein	130	130	1	1	1808				726	726	726	cds-WP_013240955.1	cds-WP_014366296.1	cds-WP_013240955.1	cds-WP_014366296.1	cds-WP_013240955.1	cds-WP_013240955.1	cds-WP_013240955.1	cds-WP_014366296.1	cds-WP_014366296.1	cds-WP_013240955.1	cds-WP_013240955.1	cds-WP_048588433.1	cds-WP_014366296.1	cds-WP_014366296.1	cds-WP_013240955.1	cds-WP_013240955.1	cds-WP_014366296.1	cds-WP_013240955.1	cds-WP_013240955.1	cds-WP_013240955.1	cds-WP_013240955.1	cds-WP_013240955.1	cds-WP_013240955.1	cds-WP_013240955.1	cds-WP_014799872.1	cds-WP_014799872.1	cds-WP_013240955.1	cds-WP_013240955.1	cds-WP_013240955.1	cds-WP_014366296.1	cds-WP_014366296.1	cds-WP_013240955.1	cds-WP_013240955.1	cds-WP_014366296.1	cds-WP_013240955.1	cds-WP_013240955.1
group_1418		M13-type metalloendopeptidase	119	119	1	1	1809				1872	1872	1872	cds-WP_013240957.1		cds-WP_041477694.1	cds-WP_014523746.1	cds-WP_013240957.1	cds-WP_013240957.1	cds-WP_013240957.1	cds-WP_014523746.1	cds-WP_014523746.1	cds-WP_013240957.1	cds-WP_013240957.1	cds-WP_048588435.1	cds-WP_014523746.1	cds-WP_014523746.1	cds-WP_041477694.1	cds-WP_013240957.1	cds-WP_014523746.1	cds-WP_013240957.1	cds-WP_013240957.1	cds-WP_013240957.1	cds-WP_013240957.1	cds-WP_013240957.1	cds-WP_013240957.1	cds-WP_013240957.1	cds-WP_041481162.1	cds-WP_041481162.1	cds-WP_013240957.1	cds-WP_013240957.1	cds-WP_013240957.1	cds-WP_014523746.1	cds-WP_014523746.1	cds-WP_013240957.1	cds-WP_013240957.1	cds-WP_014523746.1	cds-WP_013240957.1	cds-WP_013240957.1
group_1419		ABC transporter substrate-binding protein	130	130	1	1	1810				876	876	876	cds-WP_013240960.1	cds-WP_048653248.1	cds-WP_013240960.1	cds-WP_013240960.1	cds-WP_013240960.1	cds-WP_013240960.1	cds-WP_013240960.1	cds-WP_013240960.1	cds-WP_013240960.1	cds-WP_014522084.1	cds-WP_014522084.1	cds-WP_013240960.1	cds-WP_013240960.1	cds-WP_013240960.1	cds-WP_013240960.1	cds-WP_014522084.1	cds-WP_013240960.1	cds-WP_013240960.1	cds-WP_014522084.1	cds-WP_013240960.1	cds-WP_014522084.1	cds-WP_013240960.1	cds-WP_013240960.1	cds-WP_013240960.1	cds-WP_013240960.1	cds-WP_013240960.1	cds-WP_014522084.1	cds-WP_013240960.1	cds-WP_013240960.1	cds-WP_013240960.1	cds-WP_013240960.1	cds-WP_013240960.1	cds-WP_014522084.1	cds-WP_013240960.1	cds-WP_013240960.1	cds-WP_014522084.1
group_142		deoxyguanosinetriphosphate triphosphohydrolase	130	130	1	1	176				1260	1287	12866976744186	cds-WP_014300851.1	cds-WP_014655649.1	cds-WP_014300851.1	cds-WP_014524001.1	cds-WP_014300851.1	cds-WP_014300851.1	cds-WP_014300851.1	cds-WP_014524001.1	cds-WP_014524001.1	cds-WP_014300851.1	cds-WP_014300851.1	cds-WP_048589123.1	cds-WP_014524001.1	cds-WP_014524001.1	cds-WP_014300851.1	cds-WP_014300851.1	cds-WP_014524001.1	cds-WP_014300851.1	cds-WP_014300851.1	cds-WP_014300851.1	cds-WP_014300851.1	cds-WP_014300851.1	cds-WP_014300851.1	cds-WP_014300851.1	cds-WP_088238494.1	cds-WP_088238494.1	cds-WP_014300851.1	cds-WP_014300851.1	cds-WP_014300851.1	cds-WP_014524001.1	cds-WP_014524001.1	cds-WP_014300851.1	cds-WP_014300851.1	cds-WP_014524001.1	cds-WP_014300851.1	cds-WP_014300851.1
group_1420		decaprenylphospho-beta-D-erythro-pentofuranosid-2-ulose 2-reductase	130	130	1	1	1811				762	762	762	cds-WP_013240963.1	cds-WP_013240963.1	cds-WP_013240963.1	cds-WP_013240963.1	cds-WP_013240963.1	cds-WP_013240963.1	cds-WP_013240963.1	cds-WP_013240963.1	cds-WP_013240963.1	cds-WP_013240963.1	cds-WP_013240963.1	cds-WP_013240963.1	cds-WP_013240963.1	cds-WP_013240963.1	cds-WP_013240963.1	cds-WP_013240963.1	cds-WP_013240963.1	cds-WP_013240963.1	cds-WP_013240963.1	cds-WP_013240963.1	cds-WP_013240963.1	cds-WP_064430527.1	cds-WP_013240963.1	cds-WP_014522667.1	cds-WP_013240963.1	cds-WP_013240963.1	cds-WP_013240963.1	cds-WP_014522667.1	cds-WP_013240963.1	cds-WP_013240963.1	cds-WP_013240963.1	cds-WP_013240963.1	cds-WP_013240963.1	cds-WP_013240963.1	cds-WP_013240963.1	cds-WP_013240963.1
group_1421		FAD-binding oxidoreductase	130	130	1	1	1812				1467	1467	1467	cds-WP_013240964.1	cds-WP_014366301.1	cds-WP_013240964.1	cds-WP_014366301.1	cds-WP_013240964.1	cds-WP_013240964.1	cds-WP_013240964.1	cds-WP_014366301.1	cds-WP_014366301.1	cds-WP_013240964.1	cds-WP_013240964.1	cds-WP_048588438.1	cds-WP_014366301.1	cds-WP_014366301.1	cds-WP_013240964.1	cds-WP_013240964.1	cds-WP_014366301.1	cds-WP_013240964.1	cds-WP_013240964.1	cds-WP_104992924.1	cds-WP_013240964.1	cds-WP_013240964.1	cds-WP_013240964.1	cds-WP_013240964.1	cds-WP_014366301.1	cds-WP_014366301.1	cds-WP_013240964.1	cds-WP_013240964.1	cds-WP_013240964.1	cds-WP_014366301.1	cds-WP_014366301.1	cds-WP_013240964.1	cds-WP_013240964.1	cds-WP_014366301.1	cds-WP_013240964.1	cds-WP_013240964.1
group_1422		hypothetical protein	130	130	1	1	1813				225	225	225	cds-WP_013240965.1	cds-WP_013240965.1	cds-WP_013240965.1	cds-WP_013240965.1	cds-WP_013240965.1	cds-WP_013240965.1	cds-WP_013240965.1	cds-WP_013240965.1	cds-WP_013240965.1	cds-WP_013240965.1	cds-WP_013240965.1	cds-WP_013240965.1	cds-WP_013240965.1	cds-WP_013240965.1	cds-WP_013240965.1	cds-WP_013240965.1	cds-WP_013240965.1	cds-WP_013240965.1	cds-WP_013240965.1	cds-WP_013240965.1	cds-WP_013240965.1	cds-WP_013240965.1	cds-WP_013240965.1	cds-WP_013240965.1	cds-WP_013240965.1	cds-WP_013240965.1	cds-WP_013240965.1	cds-WP_013240965.1	cds-WP_013240965.1	cds-WP_013240965.1	cds-WP_013240965.1	cds-WP_013240965.1	cds-WP_013240965.1	cds-WP_013240965.1	cds-WP_013240965.1	cds-WP_013240965.1
group_1423		hypothetical protein	130	130	1	1	1814				531	531	531	cds-WP_013240967.1	cds-WP_014366303.1	cds-WP_013240967.1	cds-WP_014366303.1	cds-WP_013240967.1	cds-WP_013240967.1	cds-WP_013240967.1	cds-WP_014366303.1	cds-WP_014366303.1	cds-WP_013240967.1	cds-WP_013240967.1	cds-WP_048588440.1	cds-WP_014366303.1	cds-WP_014366303.1	cds-WP_013240967.1	cds-WP_013240967.1	cds-WP_014366303.1	cds-WP_013240967.1	cds-KJZ26_RS00985	cds-WP_013240967.1	cds-KJZ33_RS00990	cds-WP_013240967.1	cds-WP_013240967.1	cds-WP_013240967.1	cds-WP_014799877.1	cds-WP_014799877.1	cds-WP_013240967.1	cds-WP_013240967.1	cds-WP_013240967.1	cds-WP_014522969.1	cds-WP_014366303.1	cds-WP_013240967.1	cds-WP_013240967.1	cds-WP_014366303.1	cds-WP_013240967.1	cds-WP_013240967.1
group_1424		glycosyltransferase family 2 protein	130	130	1	1	1815				903	903	903	cds-WP_014522312.1	cds-WP_014522970.1	cds-WP_014522312.1	cds-WP_014522970.1	cds-WP_014522312.1	cds-WP_014522312.1	cds-WP_014522312.1	cds-WP_014522970.1	cds-WP_014522970.1	cds-WP_014522312.1	cds-WP_014522312.1	cds-WP_048589423.1	cds-WP_014522970.1	cds-WP_014522970.1	cds-WP_014522312.1	cds-WP_014522312.1	cds-WP_014522970.1	cds-WP_014522312.1	cds-WP_014522312.1	cds-WP_014522312.1	cds-WP_014522312.1	cds-WP_014522312.1	cds-WP_014522312.1	cds-WP_014522312.1	cds-WP_014522970.1	cds-WP_014522970.1	cds-WP_014522312.1	cds-WP_014522312.1	cds-WP_014522312.1	cds-WP_014522970.1	cds-WP_014522970.1	cds-WP_014522312.1	cds-WP_014522312.1	cds-WP_014522970.1	cds-WP_014522312.1	cds-WP_014522312.1
group_1425		metal ABC transporter permease	130	130	1	1	1816				879	879	879	cds-WP_014400913.1	cds-WP_014366310.1	cds-WP_014400913.1	cds-WP_014366310.1	cds-WP_048588442.1	cds-WP_048588442.1	cds-WP_048588442.1	cds-WP_014366310.1	cds-WP_014366310.1	cds-WP_013240975.1	cds-WP_013240975.1	cds-WP_048588442.1	cds-WP_014366310.1	cds-WP_014366310.1	cds-WP_014400913.1	cds-WP_013240975.1	cds-WP_014366310.1	cds-WP_014400913.1	cds-WP_013240975.1	cds-WP_013240975.1	cds-WP_013240975.1	cds-WP_054250856.1	cds-WP_048588442.1	cds-WP_014400913.1	cds-WP_014799883.1	cds-WP_014799883.1	cds-WP_013240975.1	cds-WP_014400913.1	cds-WP_048588442.1	cds-WP_014366310.1	cds-WP_014366310.1	cds-WP_048588442.1	cds-WP_013240975.1	cds-WP_014366310.1	cds-WP_048588442.1	cds-WP_013240975.1
group_1426		ABC transporter ATP-binding protein	129	129	1	1	1817				795	795	795	cds-WP_013240978.1	cds-WP_013240978.1	cds-WP_013240978.1	cds-WP_013240978.1	cds-WP_013240978.1	cds-WP_013240978.1	cds-WP_013240978.1	cds-WP_013240978.1	cds-WP_013240978.1	cds-WP_013240978.1	cds-WP_013240978.1	cds-WP_013240978.1	cds-WP_013240978.1	cds-WP_013240978.1	cds-WP_013240978.1	cds-WP_013240978.1	cds-WP_013240978.1	cds-WP_013240978.1	cds-WP_013240978.1	cds-WP_013240978.1	cds-WP_013240978.1	cds-WP_013240978.1	cds-WP_013240978.1	cds-WP_013240978.1	cds-WP_013240978.1	cds-WP_278072350.1	cds-WP_013240978.1	cds-WP_013240978.1	cds-WP_013240978.1	cds-WP_013240978.1	cds-WP_013240978.1	cds-WP_013240978.1	cds-WP_013240978.1	cds-WP_013240978.1	cds-WP_013240978.1	cds-WP_013240978.1
group_1427		aminotransferase class V-fold PLP-dependent enzyme	130	130	1	1	1818				1194	1194	1194	cds-WP_014300389.1	cds-WP_014366315.1	cds-WP_014300389.1	cds-WP_014366315.1	cds-WP_014300389.1	cds-WP_014300389.1	cds-WP_014300389.1	cds-WP_014366315.1	cds-WP_014366315.1	cds-WP_014300389.1	cds-WP_014300389.1	cds-WP_048588444.1	cds-WP_014366315.1	cds-WP_014366315.1	cds-WP_014300389.1	cds-WP_014300389.1	cds-WP_014366315.1	cds-WP_014300389.1	cds-WP_014300389.1	cds-WP_014300389.1	cds-WP_014300389.1	cds-WP_014300389.1	cds-WP_014300389.1	cds-WP_014522669.1	cds-WP_014799886.1	cds-WP_014799886.1	cds-WP_014300389.1	cds-WP_014522669.1	cds-WP_014300389.1	cds-WP_014366315.1	cds-WP_032802242.1	cds-WP_014300389.1	cds-WP_014300389.1	cds-WP_014366315.1	cds-WP_014300389.1	cds-WP_014300389.1
group_1428		nitroreductase family protein	130	130	1	1	1819				588	588	588	0_refound_11	cds-WP_013240931.1	cds-WP_013240931.1	cds-WP_013240931.1	cds-WP_058093174.1	cds-WP_058093174.1	cds-WP_058093174.1	cds-WP_013240931.1	cds-WP_013240931.1	cds-WP_013240931.1	cds-WP_013240931.1	cds-WP_048588417.1	cds-WP_013240931.1	cds-WP_013240931.1	cds-WP_013240931.1	cds-WP_013240931.1	cds-WP_013240931.1	17_refound_843	cds-KJZ26_RS00800	cds-WP_013240931.1	cds-KJZ33_RS00805	cds-WP_013240931.1	cds-WP_058093174.1	23_refound_1006	cds-WP_013240931.1	cds-WP_013240931.1	cds-WP_013240931.1	27_refound_1131	cds-WP_058093174.1	cds-WP_013240931.1	cds-WP_013240931.1	cds-WP_058093174.1	cds-WP_013240931.1	cds-WP_013240931.1	cds-WP_058093174.1	cds-WP_078117697.1
group_1429		IS110 family transposase	2	2	1	1	1820				1212	1212	1212																									cds-WP_048653436.1	cds-WP_278072234.1
group_143		YhgE/Pip family protein;YhgE/Pip domain-containing protein	130	130	1	1	177				897	2022	201334615384615	cds-WP_013242011.1	cds-A4R64_RS05870	cds-WP_013242011.1	cds-WP_014367138.1	cds-WP_013242011.1	cds-WP_013242011.1	cds-WP_013242011.1	cds-WP_014367138.1	cds-WP_014367138.1	cds-WP_013242011.1	cds-WP_013242011.1	cds-WP_048588953.1	cds-WP_014367138.1	cds-WP_014367138.1	cds-WP_013242011.1	cds-WP_013242011.1	cds-WP_014367138.1	cds-WP_013242011.1	cds-KJZ26_RS04085	cds-WP_013242011.1	cds-KJZ33_RS04320	cds-WP_013242011.1	cds-WP_013242011.1	cds-WP_013242011.1	cds-WP_014800507.1	cds-WP_014800507.1	cds-WP_013242011.1	cds-WP_013242011.1	cds-WP_013242011.1	cds-WP_014367138.1	cds-WP_014367138.1	cds-WP_013242011.1	cds-WP_013242011.1	cds-WP_014367138.1	cds-WP_013242011.1	cds-WP_013242011.1
group_1430		IS110 family transposase	3	3	1	1	1821				1212	1212	1212																									cds-WP_048653436.1-10	cds-WP_048653436.1-2
group_1431		hypothetical protein	47	47	1	1	1822				399	399	399		1_refound_35		cds-WP_014366672.1				cds-WP_014366672.1	cds-WP_014366672.1			11_refound_415	cds-WP_014366672.1	cds-WP_014366672.1			cds-WP_014366672.1								24_refound_1048	25_refound_1082				cds-WP_014523270.1	cds-WP_014366672.1			33_refound_1310
group_1432		hypothetical protein	37	37	1	1	1823				399	399	399		1_refound_36		3_refound_61				cds-WP_014366672.1-3	cds-WP_014366672.1-3				cds-WP_014366672.1-2				cds-WP_014366672.1-3													cds-WP_014523270.1-3	cds-WP_014366672.1-3			cds-WP_014366672.1-2
group_1433		hypothetical protein	35	35	1	1	1824				399	399	399				cds-WP_014366672.1-2				cds-WP_014366672.1-4	cds-WP_014366672.1-4				cds-WP_014366672.1-3	13_refound_612			cds-WP_014366672.1-4								24_refound_1049	25_refound_1083				cds-WP_014523270.1-4	cds-WP_014366672.1-4			cds-WP_014366672.1-3
group_1434		hypothetical protein	83	83	1	1	1825				459	480	459253012048193	cds-WP_161588350.1		cds-WP_014300535.1		cds-WP_014300535.1	cds-WP_014300535.1	cds-WP_014300535.1			cds-WP_014300535.1	cds-WP_014300535.1				cds-WP_014300535.1	cds-WP_014300535.1		cds-WP_014300535.1	cds-WP_014300535.1	cds-WP_014300535.1	cds-WP_014300535.1	cds-WP_014300535.1	cds-WP_014300535.1	cds-WP_013241413.1			cds-WP_014300535.1	cds-WP_014300535.1	cds-WP_014300535.1			cds-WP_014300535.1	cds-WP_014300535.1		cds-WP_014300535.1	cds-WP_014300535.1
group_1435		hypothetical protein	130	130	1	1	1826				783	1029	102710769230769	cds-WP_013242084.1	cds-WP_014367195.1	cds-WP_013242084.1	cds-WP_014367195.1	cds-WP_058093584.1	cds-WP_058093584.1	cds-WP_058093584.1	cds-WP_014367195.1	cds-WP_014367195.1	cds-WP_013242084.1	cds-WP_013242084.1	cds-WP_048589476.1	cds-WP_014367195.1	cds-WP_014367195.1	cds-WP_013242084.1	cds-WP_013242084.1	cds-WP_014367195.1	cds-WP_013242084.1	cds-WP_013242084.1	cds-WP_013242084.1	cds-WP_013242084.1	cds-WP_013242084.1	cds-WP_058093584.1	cds-WP_013242084.1	cds-WP_014367195.1	cds-WP_014367195.1	cds-WP_013242084.1	cds-WP_013242084.1	cds-WP_058093584.1	cds-WP_014732977.1	cds-WP_014367195.1	cds-WP_058093584.1	cds-WP_013242084.1	cds-WP_014367195.1	cds-WP_058093584.1	cds-WP_013242084.1
group_1436		hypothetical protein	130	130	1	1	1828				384	441	440109375	cds-WP_014401177.1	cds-WP_014401177.1	cds-WP_014401177.1	cds-WP_014401177.1	cds-WP_058093353.1	cds-WP_058093353.1	cds-WP_058093353.1	cds-WP_014401177.1	cds-WP_014401177.1	cds-WP_014401177.1	cds-WP_014401177.1	cds-WP_014401177.1	cds-WP_104960504.1	13_refound_613	cds-WP_014401177.1	cds-WP_014401177.1	cds-WP_014401177.1	cds-WP_014401177.1	cds-WP_014401177.1	cds-WP_014401177.1	cds-WP_014401177.1	cds-WP_014401177.1	cds-WP_058093353.1	cds-WP_014401177.1	cds-WP_014401177.1	cds-WP_013241908.1	cds-WP_014401177.1	cds-WP_014401177.1	cds-WP_058093353.1	cds-WP_014401177.1	cds-WP_014401177.1	cds-WP_058093353.1	cds-WP_014401177.1	cds-WP_014401177.1	cds-WP_058093353.1	cds-WP_014401177.1
group_1437		DNA-directed RNA polymerase subunit beta'	130	130	1	1	1829				4053	4086	405325384615385	cds-WP_038615790.1	cds-WP_014366479.1	cds-WP_038615790.1	cds-WP_014366479.1	cds-WP_058156954.1	cds-WP_058156954.1	cds-WP_058093230.1	cds-WP_014523793.1	cds-WP_014523793.1	cds-WP_014522113.1	cds-WP_014522113.1	cds-WP_014366479.1	cds-WP_014366479.1	cds-WP_014523793.1	cds-WP_038615790.1	cds-WP_014522113.1	cds-WP_014366479.1	cds-WP_038615790.1	cds-WP_284675896.1	cds-WP_038615790.1	cds-WP_284675896.1	cds-WP_038615790.1	cds-WP_058156954.1	cds-WP_237698848.1	cds-WP_014366479.1	cds-WP_014366479.1	cds-WP_014522113.1	cds-WP_038615790.1	cds-WP_058156954.1	cds-WP_014366479.1	cds-WP_014366479.1	cds-WP_058156954.1	cds-WP_014522113.1	cds-WP_014523793.1	cds-WP_058156954.1	cds-WP_014522113.1
group_1438		sigma-70 family RNA polymerase sigma factor	130	130	1	1	1830				567	669	663646153846154	cds-WP_014401491.1	cds-WP_014523726.1	cds-WP_014401491.1	cds-WP_014523726.1	cds-WP_014523726.1	cds-WP_014523726.1	cds-WP_014523726.1	cds-WP_014523726.1	cds-WP_014523726.1	cds-WP_014301069.1	cds-WP_014301069.1	cds-WP_048589416.1	cds-WP_014523726.1	cds-WP_014523726.1	cds-WP_014401491.1	cds-WP_014301069.1	cds-WP_014523726.1	cds-WP_014401491.1	cds-WP_250544285.1	cds-WP_014301069.1	cds-WP_250544285.1	cds-WP_014301069.1	cds-WP_014523726.1	cds-WP_041481580.1	cds-WP_014523726.1	cds-WP_014367888.1	cds-WP_014301069.1	cds-WP_014401491.1	cds-WP_014523726.1	cds-WP_014523726.1	cds-WP_014523726.1	cds-WP_014523726.1	cds-WP_014301069.1	cds-WP_014523726.1	cds-WP_014523726.1	cds-WP_014301069.1
group_1439		acylphosphatase	130	130	1	1	1831				234	318	316707692307692	cds-WP_013242192.1	cds-WP_014655569.1	cds-WP_013242192.1	cds-WP_013242192.1	cds-WP_013242192.1	cds-WP_013242192.1	cds-WP_013242192.1	cds-WP_013242192.1	cds-WP_013242192.1	cds-WP_013242192.1	cds-WP_013242192.1	cds-WP_048589050.1	cds-WP_013242192.1	cds-WP_013242192.1	cds-WP_013242192.1	cds-WP_013242192.1	cds-WP_013242192.1	cds-WP_013242192.1	cds-WP_013242192.1	cds-WP_013242192.1	cds-WP_013242192.1	cds-WP_013242192.1	cds-WP_013242192.1	cds-WP_013242192.1	cds-WP_014800611.1	cds-WP_014800611.1	cds-WP_013242192.1	cds-WP_013242192.1	cds-WP_013242192.1	cds-WP_013242192.1	cds-WP_013242192.1	cds-WP_013242192.1	cds-WP_013242192.1	cds-WP_013242192.1	cds-WP_013242192.1	cds-WP_013242192.1
group_144		NAD(P)H-hydrate epimerase;NAD(P)H-hydrate dehydratase	130	130	1	1	178				1503	1503	1503	cds-WP_013242902.1	cds-WP_014655945.1	cds-WP_013242902.1	cds-WP_014367836.1	cds-WP_013242902.1	cds-WP_013242902.1	cds-WP_013242902.1	cds-WP_014367836.1	cds-WP_014367836.1	cds-WP_013242902.1	cds-WP_013242902.1	cds-WP_048589387.1	cds-WP_014367836.1	cds-WP_014367836.1	cds-WP_013242902.1	cds-WP_013242902.1	cds-WP_014367836.1	cds-WP_013242902.1	cds-WP_013242902.1	cds-WP_013242902.1	cds-WP_013242902.1	cds-WP_054251075.1	cds-WP_013242902.1	cds-WP_013242902.1	cds-WP_014801166.1	cds-WP_278072322.1	cds-WP_013242902.1	cds-WP_013242902.1	cds-WP_013242902.1	cds-WP_014523705.1	cds-WP_014367836.1	cds-WP_013242902.1	cds-WP_013242902.1	cds-WP_100086636.1	cds-WP_013242902.1	cds-WP_013242902.1
group_1440		MDR family MFS transporter	125	125	1	1	1832				1458	1530	147087804878049	cds-WP_013241335.1	cds-WP_014366585.1	cds-WP_013241335.1	cds-WP_014366585.1	4_refound_173	cds-WP_223201539.1	cds-WP_235528709.1	cds-WP_014366585.1	cds-WP_014366585.1	cds-WP_013241335.1	cds-WP_013241335.1	cds-WP_048588615.1	cds-WP_014366585.1		cds-WP_013241335.1	cds-WP_013241335.1	cds-WP_014366585.1	cds-WP_013241335.1	cds-KJZ26_RS02825	cds-WP_013241335.1	cds-KJZ33_RS02830	cds-WP_013241335.1	cds-WP_223201539.1	cds-WP_013241335.1	cds-WP_014800096.1	cds-WP_072577774.1	cds-WP_013241335.1	cds-WP_013241335.1	cds-WP_223201539.1	cds-WP_014366585.1	cds-WP_014366585.1	cds-WP_223201539.1	cds-WP_013241335.1	cds-WP_014366585.1	cds-WP_223201539.1	cds-WP_013241335.1
group_1441		acyltransferase	130	130	1	1	1833				1038	1092	108950769230769	cds-WP_014367750.1	cds-WP_014367750.1	cds-WP_014367750.1	cds-WP_014367750.1	cds-WP_014367750.1	cds-WP_014367750.1	cds-WP_014367750.1	cds-WP_014367750.1	cds-WP_014367750.1	cds-WP_014367750.1	cds-WP_014367750.1	cds-WP_048589331.1	cds-WP_014367750.1	cds-WP_014367750.1	cds-WP_014367750.1	cds-WP_014367750.1	cds-WP_014367750.1	cds-WP_014367750.1	cds-KJZ26_RS06265	cds-WP_014367750.1	cds-KJZ33_RS05425	cds-WP_014367750.1	cds-WP_014367750.1	cds-WP_014367750.1	cds-WP_014367750.1	cds-WP_278072307.1	cds-WP_014367750.1	cds-WP_014367750.1	cds-WP_014367750.1	cds-WP_014367750.1	cds-WP_014367750.1	cds-WP_014367750.1	cds-WP_014367750.1	cds-WP_014367750.1	cds-WP_014367750.1	cds-WP_014367750.1
group_1442		YibE/F family protein	130	130	1	1	1834				1533	1533	1533	cds-WP_013242784.1	cds-WP_014367739.1	cds-WP_013242784.1	cds-WP_014367739.1	cds-WP_013242784.1	cds-WP_013242784.1	cds-WP_013242784.1	cds-WP_014367739.1	cds-WP_014367739.1	cds-WP_013242784.1	cds-WP_013242784.1	cds-WP_048589326.1	cds-WP_014367739.1	cds-WP_014367739.1	cds-WP_013242784.1	cds-WP_013242784.1	cds-WP_014367739.1	cds-WP_013242784.1	cds-WP_013242784.1	cds-WP_013242784.1	cds-WP_013242784.1	cds-WP_013242784.1	cds-WP_013242784.1	cds-WP_013242784.1	cds-WP_041481424.1	cds-WP_041481424.1	cds-WP_130104493.1	cds-WP_013242784.1	cds-WP_013242784.1	cds-WP_014367739.1	cds-WP_014367739.1	cds-WP_013242784.1	cds-WP_013242784.1	cds-WP_100086614.1	cds-WP_013242784.1	cds-WP_013242784.1
group_1443		DNA polymerase IV	130	130	1	1	1835				1365	1407	140656097560976	cds-WP_014522436.1	cds-WP_048653554.1	cds-WP_071307714.1	cds-WP_032802558.1	cds-WP_013242242.1	cds-WP_014522436.1	cds-WP_014522436.1	cds-WP_032802558.1	cds-WP_032802558.1	cds-WP_014522436.1	cds-WP_014522436.1	cds-WP_199398856.1	cds-WP_032802558.1	13_refound_614	cds-WP_014522436.1	cds-WP_014522436.1	cds-WP_032802558.1	cds-WP_014522436.1	cds-WP_014522436.1	cds-WP_014522436.1	cds-WP_014522436.1	cds-WP_014522436.1	cds-WP_014522436.1	cds-WP_014522436.1	cds-WP_041481537.1	cds-WP_041481537.1	cds-WP_014522436.1	cds-WP_014522436.1	cds-WP_014522436.1	cds-WP_032802558.1	cds-WP_032802558.1	cds-WP_014522436.1	32_refound_1257	cds-WP_032802558.1	cds-WP_014522436.1	cds-WP_014522436.1
group_1444		hypothetical protein	130	130	1	1	1836				156	189	188484375	cds-WP_014300799.1	cds-WP_014523452.1	cds-WP_014300799.1	cds-WP_014523452.1	cds-WP_014300799.1	cds-WP_014300799.1	cds-WP_014300799.1	cds-WP_014523452.1	cds-WP_014523452.1	cds-WP_014300799.1	cds-WP_014300799.1	cds-WP_014800642.1	cds-WP_014523452.1	13_refound_615	cds-WP_014300799.1	cds-WP_014300799.1	cds-WP_014523452.1	cds-WP_014300799.1	cds-WP_014300799.1	cds-WP_014300799.1	cds-WP_014300799.1	cds-WP_014300799.1	cds-WP_014300799.1	cds-WP_014300799.1	cds-WP_014800642.1	cds-WP_014800642.1	cds-WP_014300799.1	cds-WP_014300799.1	cds-WP_014300799.1	cds-WP_014523452.1	cds-WP_014523452.1	cds-WP_014300799.1	cds-WP_014300799.1	cds-WP_014523452.1	cds-WP_014300799.1	cds-WP_014300799.1
group_1445		MBL fold metallo-hydrolase	130	130	1	1	1837				606	729	727107692307692	cds-WP_013241798.1	cds-WP_081277236.1	cds-WP_013241798.1	cds-WP_014366968.1	cds-WP_013241798.1	cds-WP_013241798.1	cds-WP_013241798.1	cds-WP_014366968.1	cds-WP_014366968.1	cds-WP_013241798.1	cds-WP_013241798.1	cds-WP_080968513.1	cds-WP_014366968.1	cds-WP_014366968.1	cds-WP_013241798.1	cds-WP_013241798.1	cds-WP_014366968.1	cds-WP_013241798.1	cds-WP_013241798.1	cds-WP_013241798.1	cds-WP_013241798.1	cds-WP_013241798.1	cds-WP_013241798.1	cds-WP_013241798.1	cds-WP_080577982.1	cds-WP_278072469.1	cds-WP_013241798.1	cds-WP_013241798.1	cds-WP_013241798.1	cds-WP_014732944.1	cds-WP_014366968.1	cds-WP_013241798.1	cds-WP_013241798.1	cds-WP_014366968.1	cds-WP_013241798.1	cds-WP_013241798.1
group_1446		NUDIX hydrolase	130	130	1	1	1838				1107	1107	1107	cds-WP_013242950.1	cds-WP_014655973.1	cds-WP_013242950.1	cds-WP_014367885.1	cds-WP_013242950.1	cds-WP_013242950.1	cds-WP_013242950.1	cds-WP_014367885.1	cds-WP_014367885.1	cds-WP_013242950.1	cds-WP_013242950.1	cds-WP_013242950.1	cds-WP_014367885.1	cds-WP_014367885.1	cds-WP_013242950.1	cds-WP_013242950.1	cds-WP_014367885.1	cds-WP_013242950.1	cds-WP_013242950.1	cds-WP_013242950.1	cds-WP_013242950.1	cds-WP_013242950.1	cds-WP_013242950.1	cds-WP_013242950.1	cds-WP_041481475.1	cds-WP_041481475.1	cds-WP_130104502.1	cds-WP_013242950.1	cds-WP_013242950.1	cds-WP_014367885.1	cds-WP_014367885.1	cds-WP_013242950.1	cds-WP_013242950.1	cds-WP_100086640.1	cds-WP_013242950.1	cds-WP_013242950.1
group_1447		TetR/AcrR family transcriptional regulator	130	130	1	1	1840				555	579	577892307692308	cds-WP_013241937.1	cds-WP_014367077.1	cds-WP_013241937.1	cds-WP_014367077.1	cds-WP_013241937.1	cds-WP_013241937.1	cds-WP_013241937.1	cds-WP_014367077.1	cds-WP_014367077.1	cds-WP_013241937.1	cds-WP_013241937.1	cds-WP_014367077.1	cds-WP_014367077.1	cds-WP_014367077.1	cds-WP_013241937.1	cds-WP_013241937.1	cds-WP_014367077.1	cds-WP_013241937.1	cds-WP_250544351.1	cds-WP_013241937.1	cds-WP_250544351.1	cds-WP_013241937.1	cds-WP_013241937.1	cds-WP_013241937.1	cds-WP_014367077.1	cds-WP_014367077.1	cds-WP_013241937.1	cds-WP_013241937.1	cds-WP_013241937.1	cds-WP_014367077.1	cds-WP_014367077.1	cds-WP_013241937.1	cds-WP_013241937.1	cds-WP_014367077.1	cds-WP_013241937.1	cds-WP_013241937.1
group_1448		metalloprotease;neutral zinc metallopeptidase	130	130	1	1	1841				876	894	876708661417323	cds-WP_014522830.1	cds-WP_014522830.1	cds-WP_014522830.1	cds-WP_014522830.1	cds-WP_013242009.1	cds-WP_014522830.1	cds-WP_014522830.1	cds-WP_014522830.1	cds-WP_014522830.1	cds-WP_014522830.1	cds-WP_014522830.1	cds-WP_014522830.1	cds-WP_014522830.1	cds-WP_013242009.1	cds-WP_014522830.1	cds-WP_014522830.1	cds-WP_014522830.1	cds-WP_014522830.1	cds-WP_014522830.1	cds-WP_014522830.1	cds-WP_014522830.1	cds-WP_014522830.1	cds-WP_014522830.1	cds-WP_014522830.1	cds-WP_041481525.1	cds-WP_041481525.1	cds-WP_014522830.1	cds-WP_014522830.1	cds-WP_014522830.1	29_refound_1175	cds-WP_014522830.1	cds-WP_014522830.1	cds-WP_014522830.1	cds-WP_014522830.1	cds-WP_014522830.1	cds-WP_014522830.1
group_1449		folylpolyglutamate synthase/dihydrofolate synthase family protein	130	130	1	1	1843				1476	1563	1558921875	cds-WP_013242453.1	cds-WP_014655692.1	cds-WP_013242453.1	cds-WP_014367457.1	cds-WP_013242453.1	cds-WP_013242453.1	cds-WP_013242453.1	cds-WP_014524022.1	cds-WP_014524022.1	cds-WP_013242453.1	cds-WP_013242453.1	cds-WP_048589166.1	cds-WP_014367457.1	cds-WP_014524022.1	cds-WP_014522559.1	cds-WP_013242453.1	cds-WP_014367457.1	cds-WP_013242453.1	cds-WP_284675905.1	cds-WP_013242453.1	cds-WP_284675905.1	cds-WP_013242453.1	cds-WP_013242453.1	cds-WP_013242453.1	cds-WP_041481314.1	cds-WP_041481314.1	cds-WP_013242453.1	cds-WP_013242453.1	cds-WP_013242453.1	cds-WP_014523530.1	cds-WP_254755458.1	cds-WP_013242453.1	cds-WP_013242453.1	cds-WP_014524022.1	cds-WP_013242453.1	cds-WP_013242453.1
group_145		hypothetical protein;mechanosensitive ion channel family protein	130	131	100769230769231	1	179				549	1695	167972093023256	cds-WP_014401135.1	cds-WP_014366909.1	cds-WP_014401135.1	cds-WP_014366909.1	cds-WP_013241745.1	cds-WP_013241745.1	cds-WP_013241745.1	cds-WP_014366909.1	cds-WP_014366909.1	cds-WP_013241745.1	cds-WP_013241745.1	cds-WP_048588812.1	cds-WP_014366909.1	cds-WP_014366909.1	cds-WP_014401135.1	cds-WP_013241745.1	cds-WP_014366909.1	cds-WP_014401135.1	cds-WP_013241745.1	cds-WP_013241745.1	cds-WP_013241745.1	cds-WP_013241745.1	cds-WP_013241745.1	cds-WP_014401135.1	cds-WP_041481217.1	cds-WP_041481217.1	cds-WP_013241745.1	cds-WP_014401135.1	cds-WP_013241745.1	cds-WP_014366909.1	cds-WP_014366909.1	cds-WP_013241745.1	cds-WP_013241745.1	cds-WP_014366909.1	cds-WP_013241745.1	cds-WP_013241745.1
group_1450		hypothetical protein	86	86	1	1	1844				219	234	23362962962963	cds-WP_014522564.1		cds-WP_014522564.1		cds-WP_014300914.1	cds-WP_014522564.1	cds-WP_014522564.1			cds-WP_014522564.1	cds-WP_014522564.1				cds-WP_014522564.1	cds-WP_014522564.1		cds-WP_014522564.1	cds-WP_014522564.1	cds-WP_014522564.1	cds-WP_014522564.1	cds-WP_014522564.1	cds-WP_014522564.1	cds-WP_014522564.1	24_refound_1050	25_refound_1084	cds-WP_014522564.1	cds-WP_014522564.1	cds-WP_014522564.1			cds-WP_014522564.1	cds-WP_014522564.1		cds-WP_014522564.1	cds-WP_014522564.1
group_1451		hypothetical protein	83	83	1	1	1845				159	180	159518518518519	cds-WP_014300916.1		cds-WP_014300916.1		cds-WP_013242541.1	cds-WP_014300916.1	cds-WP_014300916.1			cds-WP_014300916.1	cds-WP_014300916.1				cds-WP_014300916.1	cds-WP_014300916.1		cds-WP_014300916.1	cds-WP_014300916.1	cds-WP_014300916.1	cds-WP_014300916.1	cds-WP_014300916.1	cds-WP_014300916.1	cds-WP_014300916.1			cds-WP_014300916.1	cds-WP_014300916.1	cds-WP_014300916.1			cds-WP_014300916.1	cds-WP_014300916.1		cds-WP_014300916.1	cds-WP_014300916.1
group_1452		ABC transporter substrate-binding protein	130	130	1	1	1846				840	906	905488372093023	cds-WP_014401159.1	cds-WP_014367003.1	cds-WP_014401159.1	cds-WP_014367003.1	4_refound_174	cds-WP_014401159.1	cds-WP_014401159.1	cds-WP_014367003.1	cds-WP_014367003.1	cds-WP_013241843.1	cds-WP_013241843.1	cds-WP_014401159.1	cds-WP_014367003.1	cds-WP_014367003.1	cds-WP_014401159.1	cds-WP_013241843.1	cds-WP_014367003.1	cds-WP_014401159.1	cds-WP_013241843.1	cds-WP_013241843.1	cds-WP_013241843.1	cds-WP_013241843.1	cds-WP_014401159.1	cds-WP_014401159.1	cds-WP_050926134.1	cds-WP_050926134.1	cds-WP_013241843.1	cds-WP_014401159.1	cds-WP_014401159.1	cds-WP_014732949.1	cds-WP_014367003.1	cds-WP_014401159.1	cds-WP_013241843.1	cds-WP_014367003.1	cds-WP_014401159.1	cds-WP_013241843.1
group_1453		YbhN family protein	130	130	1	1	1847				1029	1050	104870769230769	cds-WP_014367759.1	cds-WP_048653496.1	cds-WP_014367759.1	cds-WP_014367759.1	cds-WP_014367759.1	cds-WP_014367759.1	cds-WP_014367759.1	cds-WP_014367759.1	cds-WP_014367759.1	cds-WP_014367759.1	cds-WP_014367759.1	cds-WP_014367759.1	cds-WP_014367759.1	cds-WP_014367759.1	cds-WP_014367759.1	cds-WP_014367759.1	cds-WP_014367759.1	cds-WP_014367759.1	cds-WP_284675902.1	cds-WP_014301004.1	cds-WP_284675902.1	cds-WP_014367759.1	cds-WP_014367759.1	cds-WP_014367759.1	cds-WP_041481432.1	cds-WP_041481432.1	cds-WP_014367759.1	cds-WP_014367759.1	cds-WP_014367759.1	cds-WP_014523669.1	cds-WP_014367759.1	cds-WP_014367759.1	cds-WP_014367759.1	cds-WP_100086609.1	cds-WP_014367759.1	cds-WP_014367759.1
group_1454		DUF4236 domain-containing protein	130	130	1	1	1848				171	171	171	cds-WP_013242624.1	cds-WP_014655786.1	cds-WP_013242624.1	cds-WP_013242624.1	cds-WP_013242624.1	cds-WP_013242624.1	cds-WP_013242624.1	cds-WP_013242624.1	cds-WP_013242624.1	cds-WP_013242624.1	cds-WP_013242624.1	cds-WP_013242624.1	cds-WP_013242624.1	cds-WP_013242624.1	cds-WP_013242624.1	cds-WP_013242624.1	cds-WP_013242624.1	cds-WP_013242624.1	cds-WP_013242624.1	cds-WP_013242624.1	cds-WP_013242624.1	cds-WP_013242624.1	cds-WP_013242624.1	cds-WP_013242624.1	cds-WP_013242624.1	cds-WP_013242624.1	cds-WP_013242624.1	cds-WP_013242624.1	cds-WP_013242624.1	cds-WP_013242624.1	cds-WP_013242624.1	cds-WP_013242624.1	cds-WP_013242624.1	cds-WP_013242624.1	cds-WP_013242624.1	cds-WP_013242624.1
group_1455		Pr6Pr family membrane protein;hypothetical protein	130	130	1	1	1849				639	687	686492307692308	cds-WP_013242626.1	cds-WP_013242626.1	cds-WP_013242626.1	cds-WP_013242626.1	cds-WP_013242626.1	cds-WP_013242626.1	cds-WP_013242626.1	cds-WP_013242626.1	cds-WP_013242626.1	cds-WP_013242626.1	cds-WP_013242626.1	cds-WP_048589247.1	cds-WP_013242626.1	cds-WP_013242626.1	cds-WP_013242626.1	cds-WP_013242626.1	cds-WP_013242626.1	cds-WP_013242626.1	cds-WP_013242626.1	cds-WP_013242626.1	cds-WP_013242626.1	cds-WP_013242626.1	cds-WP_013242626.1	cds-WP_013242626.1	cds-WP_050926145.1	cds-WP_278072284.1	cds-WP_013242626.1	cds-WP_013242626.1	cds-WP_013242626.1	cds-WP_014523602.1	cds-WP_013242626.1	cds-WP_013242626.1	cds-WP_013242626.1	cds-WP_232515799.1	cds-WP_013242626.1	cds-WP_013242626.1
group_1456		hypothetical protein	130	130	1	1	1850				1026	1053	1043928	cds-WP_014401045.1	cds-WP_048653531.1	cds-WP_054251087.1	cds-WP_014523119.1	4_refound_175	cds-WP_014401045.1	cds-WP_014401045.1	cds-WP_014523119.1	cds-WP_014523119.1	cds-WP_014401045.1	cds-WP_014401045.1	cds-WP_087907626.1	cds-WP_014523119.1	13_refound_616	cds-WP_014401045.1	cds-WP_014401045.1	cds-WP_014523119.1	cds-WP_014401045.1	cds-WP_014401045.1	cds-WP_014401045.1	cds-WP_014401045.1	cds-WP_014401045.1	cds-WP_014401045.1	cds-WP_014401045.1	cds-WP_041481501.1	cds-WP_041481501.1	cds-WP_014401045.1	cds-WP_014401045.1	cds-WP_014401045.1	cds-WP_014523119.1	cds-WP_014523119.1	cds-WP_014401045.1	cds-WP_014401045.1	cds-WP_014523119.1	cds-WP_014401045.1	cds-WP_014401045.1
group_1457		suppressor of fused domain protein	130	130	1	1	1851				519	570	567646153846154	cds-WP_013241004.1	cds-WP_013241004.1	cds-WP_013241004.1	cds-WP_014366337.1	cds-WP_013241004.1	cds-WP_013241004.1	cds-WP_013241004.1	cds-WP_014366337.1	cds-WP_014366337.1	cds-WP_013241004.1	cds-WP_013241004.1	cds-WP_013241004.1	cds-WP_014366337.1	cds-WP_014366337.1	cds-WP_013241004.1	cds-WP_013241004.1	cds-WP_014366337.1	cds-WP_013241004.1	cds-WP_250544297.1	cds-WP_013241004.1	cds-WP_250544297.1	cds-WP_013241004.1	cds-WP_013241004.1	cds-WP_013241004.1	cds-WP_013241004.1	cds-WP_013241004.1	cds-WP_013241004.1	cds-WP_013241004.1	cds-WP_013241004.1	cds-WP_014522985.1	cds-WP_014522985.1	cds-WP_013241004.1	cds-WP_013241004.1	cds-WP_014366337.1	cds-WP_013241004.1	cds-WP_013241004.1
group_1458		PAC2 family protein	130	130	1	1	1852				993	1014	101367441860465	cds-WP_013242077.1	cds-WP_048653407.1	cds-WP_013242077.1	cds-WP_014367190.1	cds-WP_013242077.1	cds-WP_013242077.1	cds-WP_013242077.1	cds-WP_014367190.1	cds-WP_014367190.1	cds-WP_013242077.1	cds-WP_013242077.1	cds-WP_048588990.1	cds-WP_014367190.1	cds-WP_014367190.1	cds-WP_013242077.1	cds-WP_013242077.1	cds-WP_014367190.1	cds-WP_013242077.1	cds-WP_013242077.1	cds-WP_013242077.1	cds-WP_013242077.1	cds-WP_013242077.1	cds-WP_013242077.1	23_refound_1007	cds-WP_014800551.1	cds-WP_014800551.1	cds-WP_013242077.1	cds-WP_013242077.1	cds-WP_013242077.1	cds-WP_014523386.1	cds-WP_013242077.1	cds-WP_013242077.1	cds-WP_013242077.1	cds-WP_014367190.1	cds-WP_013242077.1	cds-WP_078117704.1
group_1459		amidohydrolase	130	130	1	1	1854				1263	1335	126355384615385	cds-WP_013242204.1	cds-WP_014523970.1	cds-WP_013242204.1	cds-WP_014367281.1	cds-WP_013242204.1	cds-WP_013242204.1	cds-WP_013242204.1	cds-WP_014523970.1	cds-WP_014523970.1	cds-WP_013242204.1	cds-WP_013242204.1	cds-WP_048589056.1	cds-WP_014367281.1	cds-WP_014523970.1	cds-WP_013242204.1	cds-WP_013242204.1	cds-WP_014367281.1	cds-WP_013242204.1	cds-WP_013242204.1	cds-WP_013242204.1	cds-WP_013242204.1	cds-WP_013242204.1	cds-WP_013242204.1	cds-WP_013242204.1	cds-WP_013242204.1	cds-WP_013242204.1	cds-WP_013242204.1	cds-WP_013242204.1	cds-WP_013242204.1	cds-WP_014523439.1	cds-WP_014523970.1	cds-WP_013242204.1	cds-WP_013242204.1	cds-WP_014523970.1	cds-WP_013242204.1	cds-WP_013242204.1
group_146		site-specific DNA-methyltransferase	83	83	1	1	181				1824	1971	186466265060241	cds-WP_228026781.1		cds-WP_228026781.1		cds-WP_058093432.1	cds-WP_223201512.1	cds-WP_223201512.1			cds-WP_227985893.1	cds-WP_227985893.1				cds-WP_228026781.1	cds-WP_227985893.1		cds-WP_228026781.1	cds-WP_227985893.1	cds-WP_254048847.1	cds-WP_227985893.1	cds-WP_230846323.1	cds-WP_223201512.1	cds-WP_228026781.1			cds-WP_227985893.1	cds-WP_228026781.1	cds-WP_223201512.1			cds-WP_223201512.1	cds-WP_227985893.1		cds-WP_223201512.1	cds-WP_227985893.1
group_1460		GatB/YqeY domain-containing protein	130	130	1	1	1855				417	510	462023076923077	cds-WP_013241059.1	cds-WP_013241059.1	cds-WP_013241059.1	cds-WP_013241059.1	cds-WP_013241059.1	cds-WP_013241059.1	cds-WP_013241059.1	cds-WP_013241059.1	cds-WP_013241059.1	cds-WP_013241059.1	cds-WP_013241059.1	cds-WP_087907553.1	cds-WP_013241059.1	cds-WP_013241059.1	cds-WP_013241059.1	cds-WP_013241059.1	cds-WP_013241059.1	cds-WP_013241059.1	cds-WP_013241059.1	cds-WP_013241059.1	cds-WP_013241059.1	cds-WP_013241059.1	cds-WP_013241059.1	cds-WP_013241059.1	cds-WP_013241059.1	cds-WP_013241059.1	cds-WP_013241059.1	cds-WP_013241059.1	cds-WP_013241059.1	cds-WP_013241059.1	cds-WP_013241059.1	cds-WP_013241059.1	cds-WP_013241059.1	cds-WP_100086556.1	cds-WP_013241059.1	cds-WP_013241059.1
group_1461		WhiB family transcriptional regulator	129	129	1	1	1856				255	348	315779527559055	cds-WP_014300416.1	cds-WP_014300416.1	cds-WP_014300416.1	cds-WP_014300416.1	cds-WP_014300416.1	cds-WP_014300416.1	cds-WP_014300416.1	cds-WP_013241061.1	cds-WP_013241061.1	cds-WP_014300416.1	cds-WP_013241061.1	cds-WP_013241061.1	cds-WP_013241061.1	13_refound_617	cds-WP_014300416.1	cds-WP_014300416.1	cds-WP_013241061.1	cds-WP_014300416.1	cds-WP_014300416.1	cds-WP_013241061.1	cds-WP_014300416.1	cds-WP_014300416.1	cds-WP_013241061.1		cds-WP_014300416.1	cds-WP_014300416.1	cds-WP_014300416.1	cds-WP_014300416.1	cds-WP_013241061.1	cds-WP_014300416.1	cds-WP_013241061.1	cds-WP_014300416.1	cds-WP_013241061.1	cds-WP_014300416.1	cds-WP_014300416.1	cds-WP_013241061.1
group_1462		flp pilus-assembly TadE/G-like family protein	130	130	1	1	1857				312	333	332838461538462	cds-WP_013241082.1	cds-WP_014366393.1	cds-WP_013241082.1	cds-WP_014366393.1	cds-WP_013241082.1	cds-WP_013241082.1	cds-WP_013241082.1	cds-WP_014366393.1	cds-WP_014366393.1	cds-WP_013241082.1	cds-WP_013241082.1	cds-WP_048588497.1	cds-WP_014366393.1	cds-WP_014366393.1	cds-WP_013241082.1	cds-WP_013241082.1	cds-WP_014366393.1	cds-WP_013241082.1	cds-WP_013241082.1	cds-WP_013241082.1	cds-WP_013241082.1	cds-WP_013241082.1	cds-WP_013241082.1	cds-WP_013241082.1	cds-WP_014799950.1	cds-WP_014799950.1	cds-WP_013241082.1	cds-WP_013241082.1	cds-WP_013241082.1	cds-WP_014366393.1	cds-WP_014366393.1	cds-WP_013241082.1	cds-WP_013241082.1	cds-WP_014366393.1	cds-WP_013241082.1	cds-WP_013241082.1
group_1463		DoxX family protein	130	130	1	1	1858				810	846	823015384615385	cds-WP_013241796.1	cds-WP_014366967.1	cds-WP_013241796.1	cds-WP_014366967.1	cds-WP_058093486.1	cds-WP_058093486.1	cds-WP_058093486.1	cds-WP_014366967.1	cds-WP_014366967.1	cds-WP_013241796.1	cds-WP_013241796.1	cds-WP_048588837.1	cds-WP_014366967.1	cds-WP_014366967.1	cds-WP_013241796.1	cds-WP_013241796.1	cds-WP_014366967.1	cds-WP_013241796.1	cds-WP_013241796.1	cds-WP_013241796.1	cds-WP_013241796.1	cds-WP_013241796.1	cds-WP_058093486.1	cds-WP_013241796.1	cds-WP_014800373.1	cds-WP_278072468.1	cds-WP_013241796.1	cds-WP_013241796.1	cds-WP_058093486.1	cds-WP_014366967.1	cds-WP_014366967.1	cds-WP_058093486.1	cds-WP_013241796.1	cds-WP_014366967.1	cds-WP_058093486.1	cds-WP_013241796.1
group_1464		sensor histidine kinase;histidine kinase	130	130	1	1	1859				1248	1311	1248.5	cds-WP_013242911.1	cds-WP_048653514.1	cds-WP_013242911.1	cds-WP_032802288.1	cds-WP_134864173.1	cds-WP_013242911.1	cds-WP_013242911.1	cds-WP_032802288.1	cds-WP_032802288.1	cds-WP_013242911.1	cds-WP_013242911.1	cds-WP_048589390.1	cds-WP_032802288.1	cds-WP_032802288.1	cds-WP_013242911.1	cds-WP_013242911.1	cds-WP_032802288.1	cds-WP_013242911.1	cds-WP_013242911.1	cds-WP_013242911.1	cds-WP_013242911.1	cds-WP_013242911.1	cds-WP_013242911.1	cds-WP_013242911.1	cds-WP_032802288.1	cds-WP_032802288.1	cds-WP_013242911.1	cds-WP_013242911.1	cds-WP_013242911.1	cds-WP_032802288.1	cds-WP_032802288.1	cds-WP_013242911.1	cds-WP_013242911.1	cds-WP_032802288.1	cds-WP_013242911.1	cds-WP_013242911.1
group_1465		cytochrome c oxidase assembly protein	130	130	1	1	1860				2046	2046	2046	cds-WP_014401334.1	cds-WP_048653452.1	cds-WP_014401334.1	cds-WP_014367486.1	cds-WP_013242487.1	cds-WP_013242487.1	cds-WP_013242487.1	cds-WP_014367486.1	cds-WP_014367486.1	cds-WP_013242487.1	cds-WP_013242487.1	cds-WP_048589185.1	cds-WP_014367486.1	cds-WP_014367486.1	cds-WP_014401334.1	cds-WP_013242487.1	cds-WP_014367486.1	cds-WP_014401334.1	cds-WP_013242487.1	cds-WP_013242487.1	cds-WP_013242487.1	cds-WP_013242487.1	cds-WP_013242487.1	cds-WP_014401334.1	cds-WP_014367486.1	cds-WP_014367486.1	cds-WP_013242487.1	cds-WP_014401334.1	cds-WP_013242487.1	cds-WP_014523543.1	cds-WP_014367486.1	cds-WP_013242487.1	cds-WP_047225379.1	cds-WP_014367486.1	cds-WP_013242487.1	cds-WP_013242487.1
group_1466		HtaA domain-containing protein	130	130	1	1	1861				873	909	907299212598425	cds-WP_013241314.1	cds-WP_014655117.1	cds-WP_013241314.1	cds-WP_014366571.1	cds-WP_013241314.1	cds-WP_013241314.1	cds-WP_013241314.1	cds-WP_014366571.1	cds-WP_014366571.1	cds-WP_013241314.1	cds-WP_013241314.1	cds-WP_014800081.1	cds-WP_014366571.1	cds-WP_014366571.1	cds-WP_013241314.1	cds-WP_013241314.1	cds-WP_014366571.1	cds-WP_013241314.1	cds-WP_250544329.1	cds-WP_013241314.1	cds-WP_250544329.1	cds-WP_013241314.1	cds-WP_013241314.1	cds-WP_013241314.1	cds-WP_014800081.1	cds-WP_014800081.1	cds-WP_013241314.1	cds-WP_013241314.1	cds-WP_013241314.1	cds-WP_014523084.1	cds-WP_014366571.1	cds-WP_013241314.1	cds-WP_013241314.1	cds-WP_014366571.1	cds-WP_013241314.1	cds-WP_013241314.1
group_1467		tetratricopeptide repeat protein	130	130	1	1	1862				843	894	891646153846154	cds-WP_013241712.1	cds-WP_014366880.1	cds-WP_013241712.1	cds-WP_014366880.1	cds-WP_013241712.1	cds-WP_013241712.1	cds-WP_013241712.1	cds-WP_014366880.1	cds-WP_014366880.1	cds-WP_013241712.1	cds-WP_013241712.1	cds-WP_013241712.1	cds-WP_014366880.1	cds-WP_014366880.1	cds-WP_013241712.1	cds-WP_013241712.1	cds-WP_014366880.1	cds-WP_013241712.1	cds-WP_250544415.1	cds-WP_013241712.1	cds-WP_250544415.1	cds-WP_013241712.1	cds-WP_013241712.1	cds-WP_013241712.1	cds-WP_014800321.1	cds-WP_014800321.1	cds-WP_013241712.1	cds-WP_013241712.1	cds-WP_013241712.1	cds-WP_014366880.1	cds-WP_014366880.1	cds-WP_013241712.1	cds-WP_013241712.1	cds-WP_014366880.1	cds-WP_013241712.1	cds-WP_013241712.1
group_1468		long-chain fatty acid--CoA ligase	130	130	1	1	1863				1770	1839	183297692307692	cds-WP_013242394.1	cds-WP_014655659.1	cds-WP_013242394.1	cds-WP_014367417.1	cds-WP_013242394.1	cds-WP_013242394.1	cds-WP_013242394.1	cds-WP_013242394.1	cds-WP_013242394.1	cds-WP_014522243.1	cds-WP_014522243.1	cds-WP_048589132.1	cds-WP_014367417.1	cds-WP_013242394.1	cds-WP_013242394.1	cds-WP_014522243.1	cds-WP_014367417.1	cds-WP_013242394.1	cds-WP_250544453.1	cds-WP_013242394.1	cds-WP_250544453.1	cds-WP_013242394.1	cds-WP_013242394.1	cds-WP_013242394.1	cds-WP_041481291.1	cds-WP_041481291.1	cds-WP_014522243.1	cds-WP_013242394.1	cds-WP_013242394.1	cds-WP_013242394.1	cds-WP_013242394.1	cds-WP_013242394.1	cds-WP_014522243.1	cds-WP_100086573.1	cds-WP_013242394.1	cds-WP_014522243.1
group_1469		hypothetical protein	130	130	1	1	1864				141	141	141	cds-WP_013242396.1	cds-WP_014655661.1	cds-WP_013242396.1	cds-WP_013242396.1	cds-WP_013242396.1	cds-WP_013242396.1	cds-WP_013242396.1	cds-WP_013242396.1	cds-WP_013242396.1	cds-WP_013242396.1	cds-WP_013242396.1	cds-WP_013242396.1	cds-WP_013242396.1	cds-WP_013242396.1	cds-WP_013242396.1	cds-WP_013242396.1	cds-WP_013242396.1	cds-WP_013242396.1	cds-WP_013242396.1	cds-WP_013242396.1	cds-WP_013242396.1	cds-WP_013242396.1	cds-WP_013242396.1	cds-WP_013242396.1	cds-WP_013242396.1	cds-WP_013242396.1	cds-WP_013242396.1	cds-WP_013242396.1	cds-WP_013242396.1	cds-WP_013242396.1	cds-WP_013242396.1	cds-WP_013242396.1	cds-WP_013242396.1	cds-WP_013242396.1	cds-WP_013242396.1	cds-WP_013242396.1
group_147		NADP-dependent isocitrate dehydrogenase	130	130	1	1	182				2211	2211	2211	cds-WP_014401014.1	cds-WP_014366573.1	cds-WP_014401014.1	cds-WP_014366573.1	cds-WP_014401014.1	cds-WP_014401014.1	cds-WP_014401014.1	cds-WP_014366573.1	cds-WP_014523813.1	cds-WP_013241317.1	cds-WP_013241317.1	cds-WP_048588605.1	cds-WP_014366573.1	cds-WP_014366573.1	cds-WP_014401014.1	cds-WP_013241317.1	cds-WP_014366573.1	cds-WP_014401014.1	cds-WP_013241317.1	cds-WP_104992947.1	cds-WP_013241317.1	cds-WP_013241317.1	cds-WP_014401014.1	cds-WP_014401014.1	cds-WP_014800083.1	cds-WP_278072402.1	cds-WP_013241317.1	cds-WP_014401014.1	cds-WP_014401014.1	cds-WP_014366573.1	cds-WP_014366573.1	cds-WP_014401014.1	cds-WP_013241317.1	cds-WP_014366573.1	cds-WP_014401014.1	cds-WP_013241317.1
group_1470		DUF3151 domain-containing protein	130	130	1	1	1865				417	417	417	cds-WP_013241342.1	cds-WP_014366590.1	cds-WP_013241342.1	cds-WP_014366590.1	cds-WP_013241342.1	cds-WP_013241342.1	cds-WP_013241342.1	cds-WP_043014348.1	cds-WP_043014348.1	cds-WP_013241342.1	cds-WP_013241342.1	cds-WP_048588619.1	cds-WP_014366590.1	cds-WP_043014348.1	cds-WP_013241342.1	cds-WP_013241342.1	cds-WP_014366590.1	cds-WP_013241342.1	cds-WP_013241342.1	cds-WP_013241342.1	cds-WP_013241342.1	cds-WP_013241342.1	cds-WP_013241342.1	cds-WP_013241342.1	cds-WP_014800102.1	cds-WP_014800102.1	cds-WP_013241342.1	cds-WP_013241342.1	cds-WP_013241342.1	cds-WP_014366590.1	cds-WP_014366590.1	cds-WP_013241342.1	cds-WP_013241342.1	cds-WP_043014348.1	cds-WP_013241342.1	cds-WP_013241342.1
group_1471		hypothetical protein	130	130	1	1	1866				150	150	150	cds-WP_162281814.1	cds-WP_162281814.1	cds-WP_162281814.1	cds-WP_162281814.1	4_refound_176	cds-WP_162281814.1	cds-WP_162281814.1	7_refound_316	8_refound_341	cds-WP_162281814.1	cds-WP_162281814.1	cds-WP_162281814.1	cds-WP_162281814.1	13_refound_618	cds-WP_162281814.1	cds-WP_162281814.1	16_refound_817	cds-WP_162281814.1	cds-WP_162281814.1	cds-WP_162281814.1	cds-WP_162281814.1	cds-WP_162281814.1	cds-WP_162281814.1	cds-WP_162281814.1	cds-WP_162281814.1	cds-WP_162281814.1	cds-WP_162281814.1	cds-WP_162281814.1	cds-WP_162281814.1	cds-WP_162281814.1	30_refound_1197	cds-WP_162281814.1	cds-WP_162281814.1	cds-WP_162281814.1	cds-WP_162281814.1	cds-WP_162281814.1
group_1472		HIT domain-containing protein	130	130	1	1	1867				594	618	594186046511628	cds-WP_013242044.1	cds-WP_013242044.1	cds-WP_013242044.1	cds-WP_013242044.1	cds-WP_013242044.1	cds-WP_013242044.1	cds-WP_013242044.1	cds-WP_013242044.1	cds-WP_013242044.1	cds-WP_013242044.1	cds-WP_013242044.1	cds-WP_048588974.1	cds-WP_013242044.1	cds-WP_013242044.1	cds-WP_013242044.1	cds-WP_013242044.1	cds-WP_013242044.1	cds-WP_013242044.1	cds-WP_013242044.1	cds-WP_013242044.1	cds-WP_013242044.1	cds-WP_054250967.1	cds-WP_013242044.1	cds-WP_013242044.1	cds-WP_014800530.1	cds-WP_014800530.1	cds-WP_013242044.1	cds-WP_013242044.1	cds-WP_013242044.1	cds-WP_013242044.1	cds-WP_013242044.1	cds-WP_013242044.1	cds-WP_013242044.1	cds-WP_013242044.1	cds-WP_013242044.1	cds-WP_013242044.1
group_1473		heme o synthase	130	130	1	1	1868				933	960	933207692307692	cds-WP_014401194.1	cds-WP_013241955.1	cds-WP_014401194.1	cds-WP_013241955.1	cds-WP_013241955.1	cds-WP_013241955.1	cds-WP_013241955.1	cds-WP_013241955.1	cds-WP_013241955.1	cds-WP_013241955.1	cds-WP_013241955.1	cds-WP_013241955.1	cds-WP_013241955.1	cds-WP_013241955.1	cds-WP_014401194.1	cds-WP_013241955.1	cds-WP_013241955.1	cds-WP_014401194.1	cds-WP_013241955.1	cds-WP_013241955.1	cds-WP_013241955.1	cds-WP_013241955.1	cds-WP_013241955.1	cds-WP_014401194.1	cds-WP_013241955.1	cds-WP_278072188.1	cds-WP_013241955.1	cds-WP_014401194.1	cds-WP_013241955.1	cds-WP_013241955.1	cds-WP_013241955.1	cds-WP_013241955.1	cds-WP_013241955.1	cds-WP_013241955.1	cds-WP_013241955.1	cds-WP_013241955.1
group_1474		hypothetical protein	130	130	1	1	1869				381	429	424906976744186	cds-WP_013242376.1	cds-WP_231113523.1	cds-WP_013242376.1	cds-WP_014367405.1	cds-WP_013242376.1	cds-WP_013242376.1	cds-WP_013242376.1	cds-WP_014367405.1	cds-WP_014367405.1	cds-WP_013242376.1	cds-WP_013242376.1	cds-WP_048589124.1	cds-WP_014367405.1	cds-WP_014367405.1	cds-WP_013242376.1	cds-WP_013242376.1	cds-WP_014367405.1	cds-WP_013242376.1	cds-WP_013242376.1	cds-WP_013242376.1	cds-WP_013242376.1	cds-WP_013242376.1	cds-WP_013242376.1	cds-WP_013242376.1	cds-WP_041481282.1	cds-WP_278072238.1	cds-WP_013242376.1	cds-WP_013242376.1	cds-WP_013242376.1	cds-WP_014367405.1	cds-WP_014367405.1	cds-WP_013242376.1	cds-WP_013242376.1	cds-WP_014367405.1	cds-WP_013242376.1	cds-WP_013242376.1
[truncated: 1,649 more rows]
[truncated: 114 more columns]
